# Supplementary material for: Duplication of hsp-110 Is Implicated in Differential Success of Globodera Species under Climate Change
Source: Mol Biol Evol. 2018 Jun 28;35(10):2401–13. doi: 10.1093/molbev/msy132 (PMC6188557; doi:10.1093/molbev/msy132)
Supplement: Supplementary Data [file msy132_supp.zip]

Archive with 5 entries (5 files):
- Supplementary file 1.pdf
- Supplementary file 2.xlsx
- Supplementary file 3.txt
- Supplementary file 4.txt
- Supplementary file 5.txt
