# Supplementary material for: Duplication of hsp-110 Is Implicated in Differential Success of Globodera Species under Climate Change
Source: Mol Biol Evol. 2018 Jun 28;35(10):2401–13. doi: 10.1093/molbev/msy132 (PMC6188557; doi:10.1093/molbev/msy132)
Supplement: Supplementary Data [file msy132_supp.zip › Supplementary file 2.xlsx]

## Sheet: G-ro raw expression
Transcript ID	Gene name	20a	20b	20c	25a	25b	25c	30a	30b	30c
comp1_c0_seq1	GROS_g00001	3.91	3.73	3.34	4.08	2.85	3.12	5.37	5.26	3.58
comp2_c0_seq1	GROS_g00002	28.63	24.69	30.24	28.72	30.79	25.05	33.79	26.09	33.98
comp3_c0_seq1	GROS_g00003	56.68	57.28	55.29	56.61	53.21	57.24	58.29	57.52	51.6
comp4_c0_seq1	GROS_g00004	22.7	28.31	27.49	29.75	27.75	29.22	32.63	29.45	27.85
comp5_c0_seq1	GROS_g00005	125.99	112.6	119.96	113.2	108.8	117.49	106.78	103.77	108.18
comp6_c0_seq1	GROS_g00006	10.21	10.6	11.45	12.67	12.75	9.33	10.15	11.47	7.54
comp7_c0_seq1	GROS_g00007	19.89	18	20.32	19.54	19.33	20.28	23.95	22.27	21.73
comp8_c0_seq1	GROS_g00008	32.72	32.66	32.77	32.3	31.37	30.33	35.48	35.69	33.29
comp9_c0_seq1	GROS_g00009	18.27	18.58	18.13	15.5	17.33	18.53	12.01	13.04	13.43
comp10_c0_seq1	GROS_g00010	6.96	6.75	6.84	6.44	6.12	6.64	6.87	6.79	7.39
comp11_c0_seq1	GROS_g00011	45.54	43.56	46.62	47.7	46.65	47.01	47.04	44.07	48.59
comp12_c0_seq1	GROS_g00012	49.14	54.21	55.81	58.91	53.3	53.84	53.37	52.18	59.25
comp13_c0_seq1	GROS_g00013	11	12.78	13.88	13.77	14.73	13.11	11.94	12.82	12.93
comp14_c0_seq1	GROS_g00014	56.88	66.79	61.74	63.93	65.37	61.74	75.4	78.39	92.62
comp15_c0_seq1	GROS_g00015	47.91	47.37	47.23	56.77	50.48	54.44	63.18	65.43	62.15
comp16_c0_seq1	GROS_g00016	9.02	9.15	6.75	7.32	6.65	8.13	10.3	8.1	10.51
comp17_c0_seq1	GROS_g00017	473.68	506.06	484.27	505.87	488.05	489.63	521.95	506.33	525.86
comp18_c0_seq1	GROS_g00018	34.17	32.66	34.13	35.35	34.72	36.54	41.76	39.13	40.04
comp19_c0_seq1	GROS_g00019	203.67	202.76	199.04	233.67	229.01	230.55	312.99	322.06	317.72
comp20_c0_seq1	GROS_g00020	32.29	34.67	33.36	30.94	33.32	36.13	31.78	33.07	28.1
comp21_c0_seq1	GROS_g00021	22.68	21.49	21.36	20.35	21.13	20.48	17.81	17.33	17.06
comp22_c0_seq1	GROS_g00022	152.24	149.47	152.14	151.6	153.49	157.26	144.14	136.32	147.64
comp23_c0_seq1	GROS_g00023	20.37	21.45	19.62	17.72	19.06	17.62	17.05	17.54	16.66
comp24_c0_seq1	GROS_g00024	40.29	39.64	41.58	40.47	38.77	39.95	40.18	39.13	39.06
comp25_c0_seq1	GROS_g00025	4.52	4	4.67	4.34	4.77	4.63	5.07	5.73	4.16
comp26_c0_seq1	GROS_g00026	18.27	17.65	16.76	19.17	16.23	18.58	18.88	17.54	20.14
comp27_c0_seq1	GROS_g00027	25.7	25.26	25.78	26.79	23.41	25.63	26.16	24.73	26.19
comp28_c0_seq1	GROS_g00028	2.29	0	1.46	1.1	4.24	2.29	0	1.06	0.69
comp29_c0_seq1	GROS_g00029	96.6	101.94	101.37	108.29	106.9	104.28	107.18	98.96	109.39
comp30_c0_seq1	GROS_g00030	0.43	0	0.61	0.62	0.23	0.86	0.66	0.69	0.26
comp31_c0_seq1	GROS_g00031	24.68	26.99	24.8	20.59	20.99	20.57	18.48	20.72	22.1
comp32_c0_seq1	GROS_g00032	25.84	24.83	26.04	25.35	25.15	23.68	23.83	22.22	22.65
comp33_c0_seq1	GROS_g00033	14.97	13.49	13.87	13.3	12.95	14.5	13.02	13.06	12.48
comp34_c0_seq1	GROS_g00034	8.14	7.25	6.84	6.29	7.77	7.67	7.54	8.2	8.08
comp35_c0_seq1	GROS_g00035	1.65	1.4	1.35	1.57	1.43	1.35	1.19	1.43	1.39
comp36_c0_seq1	GROS_g00036	34.52	34.61	29.58	36.06	33.2	35.13	38.16	30.2	32.94
comp37_c0_seq1	GROS_g00037	31.57	28.52	28.91	28.84	28.97	29.65	29.13	29.04	28.77
comp38_c0_seq1	GROS_g00038	30.76	32.08	30.58	33.2	31.8	30.14	32.44	28.86	30.14
comp39_c0_seq1	GROS_g00039	23.24	21.95	21.06	24.95	21.93	20.58	26.46	24.24	21.74
comp40_c0_seq1	GROS_g00040	19.29	20.44	18.61	20.27	18.23	20.39	22.24	22.02	20.76
comp41_c0_seq1	GROS_g00041	182.19	192.61	190.53	216.63	205.97	192.02	210.67	195.51	219.1
comp42_c0_seq1	GROS_g00042	1.5	1.28	1.37	1.19	1.49	1.41	1.61	1.62	1.79
comp43_c0_seq1	GROS_g00043	58.73	57.94	64.69	69.68	66.54	70.24	74.75	73.67	81.51
comp44_c0_seq1	GROS_g00044	10.46	10.7	9.51	9.45	8.93	9.14	9.89	9.95	10.6
comp45_c0_seq1	GROS_g00045	42.39	43.38	43.47	37.93	43.74	41.31	33.6	35.77	33.14
comp46_c0_seq1	GROS_g00046	0.52	1.05	1.56	1.73	0.82	1.29	2.04	0.6	1.39
comp47_c0_seq1	GROS_g00047	5.51	3.83	6.27	6.61	7.01	6.48	4.83	5.48	6.76
comp48_c0_seq1	GROS_g00048	30.54	27.03	28.52	26.65	27.41	27.69	31.61	30.58	31
comp49_c0_seq1	GROS_g00049	49.36	48.52	47.81	49.92	46.14	48.63	39.39	38.01	37.73
comp50_c0_seq1	GROS_g00050	245.11	249.85	241.1	257.45	238.46	235.89	245.99	254.14	244.35
comp51_c0_seq1	GROS_g00051	18.96	17.36	16.46	18.45	17.51	18.4	19.48	18.37	18.99
comp52_c0_seq1	GROS_g00052	2.04	2.11	2.44	2.12	2.53	2.21	2.26	2.27	3.16
comp53_c0_seq1	GROS_g00053	41.94	43.21	41.44	41.59	41.23	41.88	44.17	44.65	41.94
comp54_c0_seq1	GROS_g00054	30.91	31.21	30.37	30.61	33.48	33.09	33.29	35.79	35.25
comp55_c0_seq1	GROS_g00055	55.87	58.02	55.98	60.98	55.99	56.31	60.26	52.2	61.41
comp56_c0_seq1	GROS_g00056	36.1	33.2	33.2	32.76	33.88	35.89	38.26	34.83	36.35
comp57_c0_seq1	GROS_g00057	49.84	44.3	44.14	45.21	43.93	48.01	44.61	48.91	48.02
comp58_c0_seq1	GROS_g00058	43.65	48.48	43.67	47.53	41.89	45.74	45.05	45.39	42.31
comp59_c0_seq1	GROS_g00059	60.75	62.64	62.85	64.87	60.67	60.75	61.58	58.8	62.96
comp60_c0_seq1	GROS_g00060	74.32	74.36	73.26	74.27	71.01	75.47	66.44	64.66	67.77
comp61_c0_seq1	GROS_g00061	458.44	516.2	510.18	517.99	489.91	463.04	493.02	487.22	563.19
comp62_c0_seq1	GROS_g00062	26.82	24.85	25.86	25.73	25.17	28.16	28.87	26.93	29.32
comp63_c0_seq1	GROS_g00063	15	15.8	14.77	14.51	14.46	14.31	13.63	13.85	14.89
comp64_c0_seq1	GROS_g00064	1.92	1.65	1.45	1.48	1.54	1.28	1.72	2.03	1.04
comp65_c0_seq1	GROS_g00065	13.59	13.69	13.16	13.22	12.87	12.3	12.73	13.13	13.9
comp66_c0_seq1	GROS_g00066	79.77	78.96	78.32	75.52	77.99	67.67	86.18	92.35	99.03
comp67_c0_seq1	GROS_g00067	6.11	5.89	6.63	6.45	6.16	6.32	6.52	6.19	5.52
comp68_c0_seq1	GROS_g00068	58.28	58.02	54.48	60.94	54.84	60.11	61.7	62.35	57.58
comp69_c0_seq1	GROS_g00069	32.82	30.87	30.43	28.53	30.51	30.69	28.56	30.23	32.56
comp70_c0_seq1	GROS_g00070	28.31	34.23	32.66	35.24	28.85	27.05	34.29	33.34	30.81
comp71_c0_seq1	GROS_g00071	0.61	0.6	0.29	0.44	0.48	0.46	0.31	0.47	0.37
comp72_c0_seq1	GROS_g00072	51.59	51.12	53.64	50.83	54.09	52.45	48.98	55.94	48.21
comp73_c0_seq1	GROS_g00073	11.39	11.4	10.61	10.76	10.26	9.26	12.54	12.57	13.78
comp74_c0_seq1	GROS_g00074	17.92	18.54	18.2	18	17.68	17.6	23.74	24.26	26.37
comp75_c0_seq1	GROS_g00075	14.53	11.7	12.85	12.27	12.21	13.94	13.4	12.04	12.22
comp76_c0_seq1	GROS_g00076	6.61	6.7	5.91	4.9	5.7	5.69	6.37	6.39	6.87
comp77_c0_seq1	GROS_g00077	6.26	7.8	6.45	7.19	5.99	7.51	5.86	7.19	5.57
comp78_c0_seq1	GROS_g00078	9.98	12.48	11.41	12.61	10.84	8.91	9.93	10.61	10.23
comp79_c0_seq1	GROS_g00079	3.51	4.81	3.27	3.13	3.09	3.21	4.11	3.68	3.64
comp80_c0_seq1	GROS_g00080	26.17	26.58	26.85	25.88	29.58	25.68	24.2	21.36	24.31
comp81_c0_seq1	GROS_g00081	11.16	11.08	11.42	9.52	11.13	9.63	10.98	12.72	12.16
comp82_c0_seq1	GROS_g00082	45.58	51.96	45.37	52.08	49.39	49.62	56.94	66.23	54.15
comp83_c0_seq1	GROS_g00083	21.48	20.86	19.48	20.67	19.61	20.46	20.12	21.78	23.21
comp84_c0_seq1	GROS_g00084	0.36	0.33	0.31	0.23	0.19	0.6	0.48	0.5	0.73
comp85_c0_seq1	GROS_g00085	39.98	47.68	43.45	47.2	41.71	45.77	36.89	37.66	39.26
comp86_c0_seq1	GROS_g00086	30.89	31.22	37.92	41.1	36.98	41.54	29.91	29.59	31.79
comp87_c0_seq1	GROS_g00087	46.41	47.36	48.48	48.86	44.31	50.24	41.27	40.2	37.73
comp88_c0_seq1	GROS_g00088	36.8	32.24	34.66	33.48	34.42	35.45	32.73	34.53	31.75
comp89_c0_seq1	GROS_g00089	691.58	692.27	696.31	727.96	707.21	675.84	689.03	710.23	706.55
comp90_c0_seq1	GROS_g00090	1195.7	1278.96	1203.73	1266.37	1182.92	1179.17	1278.34	1197.04	1292.81
comp91_c0_seq1	GROS_g00091	20.43	22.15	20.55	18.63	21.2	21.99	18.61	19.03	20.05
comp92_c0_seq1	GROS_g00092	22.11	24.67	21.81	23.72	26.5	22.82	22.31	20.11	20.58
comp93_c0_seq1	GROS_g00093	4.39	3.68	4.58	4.42	3.81	4.61	4.33	3.69	4.88
comp94_c0_seq1	GROS_g00094	1.86	1.53	1.8	1.67	1.45	1.66	1.92	2.1	1.69
comp95_c0_seq1	GROS_g00095	1.46	1.32	1.44	1.88	1.77	1.31	1.67	2.02	1.31
comp96_c0_seq1	GROS_g00096	12.66	12.4	12.13	11.59	12.87	10.88	11.2	11.35	9.75
comp97_c0_seq1	GROS_g00097	19.16	18.64	17.22	17.82	18.79	17.34	17.25	19.8	17.79
comp98_c0_seq1	GROS_g00098	66.15	62.6	66.46	70.61	68.67	72.84	71.13	67.98	73.51
comp99_c0_seq1	GROS_g00099	27.18	25.76	25.48	24.02	25.04	26.92	23.56	22.93	21.11
comp100_c0_seq1	GROS_g00100	41.9	45.17	45.48	46.29	46.31	47.22	47.78	35.22	45.16
comp101_c0_seq1	GROS_g00101	31	29.56	28.68	30.06	28.84	30.3	33.12	32.68	30.46
comp102_c0_seq1	GROS_g00102	45.21	42.14	45.26	45.51	45.69	47.86	46.08	41.6	47.54
comp103_c0_seq1	GROS_g00103	22.74	24.67	24.65	25.67	27.08	25.57	28.34	31.44	26.63
comp104_c0_seq1	GROS_g00104	26.64	25.22	28.82	29.92	22.96	25.29	25.24	24.61	23.23
comp105_c0_seq1	GROS_g00105	48.31	51.5	50.05	50.63	47.75	50.87	56.23	54.59	51.64
comp106_c0_seq1	GROS_g00106	76.7	79.03	81.79	79.54	75.03	80.69	83.65	81.64	80.06
comp107_c0_seq1	GROS_g00107	32.45	35.27	35.68	33.49	35.67	36.09	38.52	39.15	38.69
comp108_c0_seq1	GROS_g00108	12.7	12.63	14.03	12.41	13.18	12.63	13.62	14.75	15.21
comp109_c0_seq1	GROS_g00109	52.84	48.11	50.59	50.74	52.02	52.75	57.74	55.65	56.75
comp110_c0_seq1	GROS_g00110	40.47	36.26	35.75	39.55	38.79	36.21	41.05	38.36	37.58
comp111_c0_seq1	GROS_g00111	75.38	79.21	77.04	81.9	76.32	76.47	79.31	72.5	77.17
comp112_c0_seq1	GROS_g00112	33.77	31.56	33.24	35.62	34.07	35.09	35.14	34.53	32.57
comp113_c0_seq1	GROS_g00113	29.05	28.22	26.7	27.17	26.2	29.19	27.49	27.55	27.82
comp114_c0_seq1	GROS_g00114	36.39	35.41	33.5	34.61	33.58	34.48	35.54	30.71	33.41
comp115_c0_seq1	GROS_g00115	7.4	6.68	8.51	7.95	3.42	5.07	8.52	9.82	4.98
comp116_c0_seq1	GROS_g00116	63.17	60.07	57.29	60.34	63.28	66.58	63.64	61.16	58.33
comp117_c0_seq1	GROS_g00117	0.2	0.29	0.13	0.19	0.13	0.08	0.18	0.23	0.24
comp118_c0_seq1	GROS_g00118	219.7	215.76	217.01	209.11	206.52	214.44	215.38	214.08	220.3
comp119_c0_seq1	GROS_g00119	153.83	144.94	152.56	147.56	149.07	152.5	153.89	165.12	157.59
comp120_c0_seq1	GROS_g00120	5.16	4.19	4.77	4.61	4.35	4.62	6.22	5.02	6.06
comp121_c0_seq1	GROS_g00121	6.52	7.34	6.73	5.86	6.31	4.97	6.56	7.09	8.04
comp122_c0_seq1	GROS_g00122	24.77	33.82	28.25	24.41	26.04	25.26	28.02	28.47	29.4
comp123_c0_seq1	GROS_g00123	28.8	26.18	25.61	26.77	28.21	30.48	29.97	29.62	30.48
comp124_c0_seq1	GROS_g00124	24.57	23.31	24.31	25.37	26.02	25.7	26.7	26.66	25.61
comp125_c0_seq1	GROS_g00125	34.05	35.13	31.14	35.33	32.68	35.51	31.76	30.9	31.28
comp126_c0_seq1	GROS_g00126	35.85	39.21	35.89	38.4	36.71	41.31	37.12	37.13	35.96
comp127_c0_seq1	GROS_g00127	178.99	168.98	186.25	205.91	189.57	193.53	164.3	161.01	159.37
comp128_c0_seq1	GROS_g00128	12.37	9.83	12.8	12.33	14.08	11.38	12.44	13	10.99
comp129_c0_seq1	GROS_g00129	19.71	20.23	18.3	18.86	18.75	19.69	21.25	19.28	19.17
comp130_c0_seq1	GROS_g00130	31.95	27.92	27.44	29.3	27.87	29.25	31.13	29.24	27.55
comp131_c0_seq1	GROS_g00131	40.17	44.91	41.28	43.59	46.08	42.75	42.12	46.98	47.83
comp132_c0_seq1	GROS_g00132	26.56	27.83	26.51	25.37	25.57	25.32	24.9	23.99	24.93
comp133_c0_seq1	GROS_g00133	1.1	1.24	0.35	0.26	0.87	0.82	0.24	0.25	0.99
comp134_c0_seq1	GROS_g00134	12.25	10.8	10.79	10.63	9.29	11.55	12.2	12.08	10.26
comp135_c0_seq1	GROS_g00135	2.4	2.37	2.55	2.74	2.79	2.32	2.47	3.29	2.32
comp136_c0_seq1	GROS_g00136	21.53	21.73	20.51	20.41	19.48	20.92	21.36	22.37	21.23
comp137_c0_seq1	GROS_g00137	14.06	15.12	12.76	11.64	13.23	11.98	10.89	10.94	8.93
comp138_c0_seq1	GROS_g00138	31.4	29.68	30.45	31.83	32.45	32.06	30.34	29.95	28.18
comp139_c0_seq1	GROS_g00139	68.54	69.94	67.6	66	61.86	56.76	55.88	55.89	54.23
comp140_c0_seq1	GROS_g00140	21.02	18.99	20.85	22.54	20.8	20.96	21.25	20.17	21.93
comp141_c0_seq1	GROS_g00141	44.99	41.73	42.28	39.78	42.31	43.89	40.42	42.36	40.9
comp142_c0_seq1	GROS_g00142	33.5	40.04	37.88	35.19	36.47	34.3	33.16	31.49	30.89
comp143_c0_seq1	GROS_g00143	6.88	7.53	7.82	7.33	7.96	7.82	7.02	7.18	7.74
comp144_c0_seq1	GROS_g00144	25.76	34.91	26.5	30.1	27.33	26.73	31.48	32.4	40.91
comp145_c0_seq1	GROS_g00145	24.19	26.46	24.96	24.28	24.23	23.79	23.39	24.04	26.18
comp146_c0_seq1	GROS_g00146	34.06	32.52	33.04	33.33	32.11	34.19	31.96	31.15	31
comp147_c0_seq1	GROS_g00147	13.25	14.58	14.44	12.81	13.46	11.62	13.03	14.95	15.52
comp148_c0_seq1	GROS_g00148	12.31	11.75	12.23	12.55	12.59	12.4	15.1	16.61	13.59
comp149_c0_seq1	GROS_g00149	54.41	56.31	53.21	54.49	53.33	52.6	58.46	55.57	56.27
comp150_c0_seq1	GROS_g00150	41.77	43.05	41.99	44.47	42.39	42.21	50.2	54.56	49.51
comp151_c0_seq1	GROS_g00151	53.68	50.03	55.6	51.28	50.62	52.93	48.44	49.52	49.42
comp152_c0_seq1	GROS_g00152	148.57	153.2	155.62	165.98	150.07	140.45	146.76	152.74	150.85
comp153_c0_seq1	GROS_g00153	23.23	22.64	20.5	20.21	21.94	20.85	20.34	19.15	18.42
comp154_c0_seq1	GROS_g00154	4.23	5.06	3.86	4.7	4.38	4.86	4.95	4.38	4.46
comp155_c0_seq1	GROS_g00155	3.43	3.57	4.62	2.58	3.18	1.76	1.82	4.41	4.73
comp156_c0_seq1	GROS_g00156	1.01	1.3	1.5	1.21	0.8	0.76	0.89	1.02	0.81
comp157_c0_seq1	GROS_g00157	5.19	4.69	4.82	5.63	5.03	5.57	6.07	5.78	4.91
comp158_c0_seq1	GROS_g00158	28.13	29.47	28.36	27.51	27.65	27.79	28.85	26.54	29.6
comp159_c0_seq1	GROS_g00159	43.17	46.5	47.96	44.38	46.42	45.24	43.5	47.97	44.21
comp160_c0_seq1	GROS_g00160	23.76	23.86	24.42	25.77	25.47	24.94	23.86	22.98	20.42
comp161_c0_seq1	GROS_g00161	43.34	40.32	44.32	46.33	43.11	42.44	51.61	52.75	53.96
comp162_c0_seq1	GROS_g00162	4.62	3.95	5.07	4.1	3.82	4.11	4.61	4.33	5.83
comp163_c0_seq1	GROS_g00163	16.29	18.58	18.69	20.49	19.59	17.75	19.53	18.71	17.48
comp164_c0_seq1	GROS_g00164	9.34	9.55	9.02	8.51	9.32	8.78	6.82	6.39	6.89
comp165_c0_seq1	GROS_g00165	13.71	12.68	12.44	12.44	12.51	13.75	14.16	13.87	12.9
comp166_c0_seq1	GROS_g00166	17.69	19.17	19.07	19.48	17.96	19.59	18.64	18	18.75
comp167_c0_seq1	GROS_g00167	15.31	12.6	17.49	15.92	17.25	20.7	18.5	14.46	16.71
comp168_c0_seq1	GROS_g00168	4.16	4.82	4.4	3.6	3.66	4.02	3.92	4.44	2.49
comp169_c0_seq1	GROS_g00169	20.13	22.91	22.52	18.61	20.28	18.34	16.68	18.2	20.1
comp170_c0_seq1	GROS_g00170	70.18	67.5	67.44	68.58	70.56	68.32	62.64	69.84	63.5
comp171_c0_seq1	GROS_g00171	61.53	55.59	57.66	52.62	65.13	63.75	63.32	52.05	60.43
comp172_c0_seq1	GROS_g00172	126.81	111.75	118.52	121.15	120.04	131.55	130.08	117.54	131.91
comp173_c0_seq1	GROS_g00173	23.56	20.15	21.45	22.64	20.63	21.25	22.54	22.06	22.15
comp174_c0_seq1	GROS_g00174	43.91	41.81	41.27	42.76	43.09	46.15	44.27	42.2	40.51
comp175_c0_seq1	GROS_g00175	4.99	4.41	4.81	5.56	5.8	6	5.6	6.38	6.28
comp176_c0_seq1	GROS_g00176	19.55	18.52	18.92	18.84	17.92	18.69	22.86	23.03	22.18
comp177_c0_seq1	GROS_g00177	23.41	24.67	23.21	24.89	22.84	24.13	22.93	19.83	23.38
comp178_c0_seq1	GROS_g00178	8.46	9.29	9.17	8.08	8.63	9.51	9.18	10.14	9.01
comp179_c0_seq1	GROS_g00179	37.14	33.89	35.17	34.89	31.35	32.34	41.19	35.68	39.87
comp180_c0_seq1	GROS_g00180	57.57	71.01	72.38	71.21	69.17	61.29	63.41	61.24	62.36
comp181_c0_seq1	GROS_g00181	85.88	83.48	84.49	83.79	82.62	82.5	70.25	70.38	73.27
comp182_c0_seq1	GROS_g00182	67.27	55.83	62.64	58.75	55.52	55.6	52.19	51.62	52.79
comp183_c0_seq1	GROS_g00183	92.23	80.56	78.58	86.23	87.39	89.97	85.32	85.35	78.97
comp184_c0_seq1	GROS_g00184	46.15	47.67	45.65	46.72	45.16	45.46	48.9	47.58	49.72
comp185_c0_seq1	GROS_g00185	29	29.63	30.7	29.76	31.22	32.14	34.15	33.27	34.21
comp186_c0_seq1	GROS_g00186	12.2	13.03	11.77	12.94	11.3	14.86	14.25	13.32	11.67
comp187_c0_seq1	GROS_g00187	51.6	49.21	49.93	46.53	47.35	49.1	52.72	52.94	52.35
comp188_c0_seq1	GROS_g00188	66.21	65.47	71.89	62.28	60.54	55.57	55.25	68.8	68.42
comp189_c0_seq1	GROS_g00189	1.26	2.17	1.99	1.94	2.15	2.19	1.86	1.84	1.95
comp190_c0_seq1	GROS_g00190	16.97	18.91	18.32	16.63	17.92	15.68	18.79	19.43	17.51
comp191_c0_seq1	GROS_g00191	2.07	1.72	1.94	1.88	1.67	1.41	1.29	1.51	1.24
comp192_c0_seq1	GROS_g00192	19.59	19.79	18.71	19.22	20.44	20.11	22.02	20.23	20.95
comp193_c0_seq1	GROS_g00193	57.58	56.27	57.62	63.31	56.27	56.23	54.98	53.55	55.67
comp194_c0_seq1	GROS_g00194	18.2	17.01	16.22	19.67	18.12	17.84	16.51	17.77	18.8
comp195_c0_seq1	GROS_g00195	24.83	25.56	24.69	24.14	24.32	24.56	25.62	26.57	24.4
comp196_c0_seq1	GROS_g00196	33.03	32.3	32.74	30.42	33.85	32.45	30.17	29.36	31.13
comp197_c0_seq1	GROS_g00197	30.59	30.38	30.43	27.85	28.15	30.33	29.5	27.59	27.1
comp198_c0_seq1	GROS_g00198	93.57	103.87	98.47	107.13	98.15	107.81	103.19	81.81	94.48
comp199_c0_seq1	GROS_g00199	4.66	4.37	3.85	4.2	3.9	4.04	3.86	4.06	4.11
comp200_c0_seq1	GROS_g00200	18.93	17.53	18.46	18.01	19.17	18.7	17.92	17.54	16.48
comp201_c0_seq1	GROS_g00201	21.45	24.55	22.7	24.09	24.72	22.68	25.76	23.38	21.75
comp202_c0_seq1	GROS_g00202	19.21	16.99	18.51	17.79	18.18	18.76	15.29	16.03	15.64
comp203_c0_seq1	GROS_g00203	66.4	62.89	63.57	68.18	65.66	63.45	71.13	67.64	67.5
comp204_c0_seq1	GROS_g00204	31.76	29.67	31.21	31.24	31.84	32.24	31.62	29.74	31.92
comp205_c0_seq1	GROS_g00205	42.04	47.32	45.38	43.4	44.25	47.01	46.19	43.54	43.06
comp206_c0_seq1	GROS_g00206	35.64	35.65	36.16	32.72	33.93	35.38	30.92	34.69	30.21
comp207_c0_seq1	GROS_g00207	3.26	3.48	2.92	2.41	3.6	3.25	2.86	3.56	2.31
comp208_c0_seq1	GROS_g00208	35.76	38.01	47.08	52.75	38.32	38.29	38.76	43.24	42.83
comp209_c0_seq1	GROS_g00209	44.44	44.5	45.59	43.54	45.3	44.59	47.07	44.65	46.2
comp210_c0_seq1	GROS_g00210	15.93	14.61	14.47	14.46	16.16	15.34	19.92	16.24	17.57
comp211_c0_seq1	GROS_g00211	29.12	26.76	29.25	30.03	31.89	29.54	28.3	31.94	29.62
comp212_c0_seq1	GROS_g00212	208.67	198.07	199.29	206.41	207.9	222.28	267.89	260.13	277.5
comp213_c0_seq1	GROS_g00213	51	55.01	57.65	56.48	50.44	57.04	56.17	59.57	57.87
comp214_c0_seq1	GROS_g00214	25.75	24.66	24.42	26.24	25.82	28.08	25.78	25.09	24.7
comp215_c0_seq1	GROS_g00215	16.12	21.97	20.96	14.91	17.03	18.38	17.96	17.02	18.39
comp216_c0_seq1	GROS_g00216	41.3	39.33	41.15	43.35	41.31	44.12	40.06	42.57	40.95
comp217_c0_seq1	GROS_g00217	68.12	78.91	72.93	69.15	68.14	73.99	70.51	66.55	70.14
comp218_c0_seq1	GROS_g00218	5.98	5.83	5.61	6.01	5.64	4.85	5.94	4.93	4.39
comp219_c0_seq1	GROS_g00219	3.04	2.74	2.1	2.14	2.65	2.11	2.67	2.93	3.48
comp220_c0_seq1	GROS_g00220	5.23	7.09	8.3	7.23	6.25	6.18	7.97	7.37	8.08
comp221_c0_seq1	GROS_g00221	2.79	2.47	2.67	1.58	2.1	2.33	2.9	2.68	1.84
comp222_c0_seq1	GROS_g00222	75.66	74.49	79.36	75.49	73.88	70.42	71.63	75.7	71.92
comp223_c0_seq1	GROS_g00223	29.09	26.43	27.68	28.2	27.71	28.96	26.48	25.81	28.48
comp224_c0_seq1	GROS_g00224	25.79	24.34	24.71	24.22	24.4	22.88	24.16	27.11	24.79
comp225_c0_seq1	GROS_g00225	24.61	24.21	23.7	25.57	25.12	22.56	21.06	21.38	22.02
comp226_c0_seq1	GROS_g00226	36.37	40.28	34.31	36.31	35.37	36.07	43.44	37.2	34.94
comp227_c0_seq1	GROS_g00227	15.36	13.88	15.53	14.39	15.7	14.15	13.3	15.27	15.11
comp228_c0_seq1	GROS_g00228	63.02	64.66	65.33	65.08	62.92	66.65	66.95	66	67.81
comp229_c0_seq1	GROS_g00229	21.78	21.63	21.62	22.56	21.96	22.46	25.77	26.05	23.78
comp230_c0_seq1	GROS_g00230	68.15	75.05	67.34	73.77	71.05	67.97	68.84	62.94	69.85
comp231_c0_seq1	GROS_g00231	31.81	29.67	29.42	30.35	28.38	32.98	29.08	28.39	28.71
comp232_c0_seq1	GROS_g00232	37.38	34.14	38.32	35.07	35.8	37.77	31.8	30.72	31.7
comp233_c0_seq1	GROS_g00233	32.92	33.21	34.69	34.8	32.23	37.14	32.03	30.41	31.77
comp234_c0_seq1	GROS_g00234	77.63	79.83	78.13	82.79	67.98	78.06	70.87	68.4	67.52
comp235_c0_seq1	GROS_g00235	7.71	8.47	7.32	8.32	8.55	8.61	8.99	9.37	9.29
comp236_c0_seq1	GROS_g00236	17.77	21.77	19.74	19.1	20.03	18.92	18.59	18.62	16.37
comp237_c0_seq1	GROS_g00237	41.77	42.43	43.98	52.28	50.35	43.67	57.87	56.54	56.93
comp238_c0_seq1	GROS_g00238	26.21	26.64	25.47	24.76	25.11	24.61	22.64	22.56	23.64
comp239_c0_seq1	GROS_g00239	26.53	26.53	25.84	27.38	25.5	27.16	27.31	27.23	27.35
comp240_c0_seq1	GROS_g00240	9.64	12.81	10.67	9.74	10.43	7.87	9.44	9.49	10.12
comp241_c0_seq1	GROS_g00241	51.71	51.37	51.79	47.66	52.29	48.95	50.59	45.16	51.56
comp242_c0_seq1	GROS_g00242	10.66	10.31	10.78	10.48	11.7	11.67	13.85	12.45	11.68
comp243_c0_seq1	GROS_g00243	7.18	7.2	7.21	7.23	4.69	5.99	7.79	6.39	7.82
comp244_c0_seq1	GROS_g00244	0.13	0.12	0.12	0.12	0.07	0.13	0.06	0.3	0.46
comp245_c0_seq1	GROS_g00245	0.23	0.48	0	0.29	0.24	0.3	0.07	0.21	0
comp246_c0_seq1	GROS_g00246	0	0.09	0.06	0.48	0.21	0.2	0.18	0.09	0.12
comp247_c0_seq1	GROS_g00247	12.45	11.83	11.85	11.04	9.69	11.04	11.1	9.67	10.7
comp248_c0_seq1	GROS_g00248	4.5	4.07	4.28	3.69	4.33	3.86	3.74	3.35	4.02
comp249_c0_seq1	GROS_g00249	5.14	5.59	5.39	5.31	5.48	5.1	5.05	5.06	4.52
comp250_c0_seq1	GROS_g00250	1.81	2.66	2.01	0.97	0.84	2.93	2.08	2.09	1.63
comp251_c0_seq1	GROS_g00251	0.15	0.35	0.31	0.28	0.15	0.24	0.3	0.13	0.29
comp252_c0_seq1	GROS_g00252	18.63	19.21	21.11	19.8	18.28	18.21	19.71	20.66	22.5
comp253_c0_seq1	GROS_g00253	30.35	33.25	36.21	34.1	31.35	35.68	30.35	33.45	33.54
comp254_c0_seq1	GROS_g00254	14.6	19.06	18.57	14.08	14.9	10.34	12.23	14.89	19.95
comp255_c0_seq1	GROS_g00255	8.62	8.71	9.14	9.2	9.59	8.45	9.08	10.12	9.35
comp256_c0_seq1	GROS_g00256	10.66	11.27	9.95	9.24	10.05	9.68	16.38	16.62	16.12
comp257_c0_seq1	GROS_g00257	0.87	1.18	2.49	3.75	1.84	1.74	6.12	3.22	3.13
comp258_c0_seq1	GROS_g00258	21.27	21.15	20.78	20.69	18.59	22.53	20.44	22.34	20.55
comp259_c0_seq1	GROS_g00259	62.25	70.73	69.69	71.7	68	67.03	65.41	61.08	66.73
comp260_c0_seq1	GROS_g00260	37.26	38.97	37.48	38.2	39.16	36.43	40.64	42.06	39.2
comp261_c0_seq1	GROS_g00261	180.23	177.76	179.56	179.83	173.02	158.18	163.89	159.47	166.97
comp262_c0_seq1	GROS_g00262	18.6	17.69	18.34	17.52	18.66	18.65	17.45	17.42	18.46
comp263_c0_seq1	GROS_g00263	37.31	36.13	37.14	36.22	38.45	39.03	34.23	31.69	33.38
comp264_c0_seq1	GROS_g00264	132.13	126.34	134.8	119.79	128.35	114.65	124.02	129.21	139.48
comp265_c0_seq1	GROS_g00265	27.09	29.22	34.06	27.13	28.33	30.42	29.53	30.36	32.44
comp266_c0_seq1	GROS_g00266	5.58	5.64	5.58	5.11	5.95	5.17	5.25	5.48	5.89
comp267_c0_seq1	GROS_g00267	37.09	42.21	41.43	33.16	39.49	34.03	38.54	42.05	42.64
comp268_c0_seq1	GROS_g00268	41.85	41.01	42.84	45.13	37.3	43.18	44.63	46.77	47.8
comp269_c0_seq1	GROS_g00269	72.2	81.32	79.95	80.05	78.59	73.59	67.66	75.79	73.51
comp270_c0_seq1	GROS_g00270	60.6	57.07	59.49	58.31	54.48	56.12	57.7	56.07	68.92
comp271_c0_seq1	GROS_g00271	6.48	5.88	6.12	5.29	5.44	5.62	5.42	5.4	5.88
comp272_c0_seq1	GROS_g00272	1.81	1.53	1.48	0.89	0.55	0.81	0.56	1.46	1.26
comp273_c0_seq1	GROS_g00273	11.5	10.99	10.58	10.64	10.28	12.72	13.65	12.53	14.39
comp274_c0_seq1	GROS_g00274	44.77	51.25	50.02	40.83	38.51	41.62	43.89	55.2	52.16
comp275_c0_seq1	GROS_g00275	11.89	11.01	10.88	10.9	11.34	12.68	12.29	11.43	13.55
comp276_c0_seq1	GROS_g00276	0.42	0.57	0.53	0.4	0.56	0.31	0.46	0.49	0.63
comp277_c0_seq1	GROS_g00277	17.67	17.97	21.48	19.77	19.16	19.6	20.61	17.94	17.83
comp278_c0_seq1	GROS_g00278	26.02	26.76	27.42	24.76	26.49	23.77	22.23	20.48	24.12
comp279_c0_seq1	GROS_g00279	21	20.26	20.06	18.56	19.12	20.98	18.75	19.86	20.21
comp280_c0_seq1	GROS_g00280	48.11	44.59	46.15	46.18	45.68	48.49	51.84	52.33	51.56
comp281_c0_seq1	GROS_g00281	1.14	0.93	1.15	0.92	1.02	1	1.16	0.81	1
comp282_c0_seq1	GROS_g00282	8.81	6.81	6.78	7.19	8.06	6.78	7.3	7.18	9.02
comp283_c0_seq1	GROS_g00283	66.16	68.74	67.12	68.16	66.25	68.75	66.95	62.31	67.92
comp284_c0_seq1	GROS_g00284	2.6	3.13	1.1	4.41	2.13	3.46	3.04	2.13	1.38
comp285_c0_seq1	GROS_g00285	34.06	40.83	36.63	35.48	34.07	32.49	36.56	37.64	40.41
comp286_c0_seq1	GROS_g00286	8.99	10.99	8.46	7.58	6.14	7.7	5.29	8.21	4.94
comp287_c0_seq1	GROS_g00287	12.94	14.23	14.73	12.37	12.76	11.83	11.65	12.32	12.11
comp288_c0_seq1	GROS_g00288	111.38	114.99	111.2	116.95	117.23	116.4	126.06	124.92	121.8
comp289_c0_seq1	GROS_g00289	50.01	53.79	48.71	52.82	55.6	54.01	53.77	52.87	51.55
comp290_c0_seq1	GROS_g00290	18.81	19.12	18.35	16.8	18.38	17.69	16.01	15.9	17.19
comp291_c0_seq1	GROS_g00291	34.61	35.67	41.54	38.23	38.27	30.75	32.26	32.47	23.97
comp292_c0_seq1	GROS_g00292	23.26	23.7	22.93	22.06	22.59	23.7	22.31	23.94	21.99
comp293_c0_seq1	GROS_g00293	97.92	96.76	92.78	97.83	91.62	87.25	92.53	88.78	87.95
comp294_c0_seq1	GROS_g00294	41.45	35.81	37.56	38.19	38.17	41.09	38.27	36.05	36.58
comp295_c0_seq1	GROS_g00295	10.53	7.64	9.03	8.42	10.07	9.34	11.45	9.64	10.89
comp296_c0_seq1	GROS_g00296	17.93	18.02	18.28	18.72	18.08	17.4	18.63	19.02	19.51
comp297_c0_seq1	GROS_g00297	249.32	273.39	261.11	280.26	272.72	260.54	270.67	249.02	251.31
comp298_c0_seq1	GROS_g00298	22.1	21.04	23.52	22.75	24.03	21.4	22.4	24.84	23.5
comp299_c0_seq1	GROS_g00299	56.05	51.17	48.32	55.32	52.34	56.98	51.67	52.41	45.81
comp300_c0_seq1	GROS_g00300	54.61	49.86	53.61	55.62	55.68	54.47	52.99	50.78	53.35
comp301_c0_seq1	GROS_g00301	78.06	88.86	80.74	94.13	86.74	83.41	94.56	87.07	91.7
comp302_c0_seq1	GROS_g00302	609.95	741.74	720.03	730.25	722.74	598	647.2	677.01	758.48
comp303_c0_seq1	GROS_g00303	71.77	73.5	70.61	66.07	72.81	67.52	68.79	64.59	70.71
comp304_c0_seq1	GROS_g00304	3.63	4.92	4.32	4.12	4.31	4.68	3.78	3.42	3.8
comp305_c0_seq1	GROS_g00305	20.2	22.05	19.76	21.02	19.09	19.64	20.18	20.45	20.17
comp306_c0_seq1	GROS_g00306	59.25	57.51	60.34	63.92	63.77	56.68	59.83	64.3	58.87
comp307_c0_seq1	GROS_g00307	25.54	24.69	24.99	25.55	25.08	26.55	25	25.36	23.5
comp308_c0_seq1	GROS_g00308	0.34	0.42	0.35	0.32	0.39	0.4	0.3	0.23	0.37
comp309_c0_seq1	GROS_g00309	15.79	15.33	15.51	15.35	14.57	15.8	14.94	14.13	14.16
comp310_c0_seq1	GROS_g00310	93.35	89.66	88.63	93.72	99.17	93.39	102.3	84.15	96.02
comp311_c0_seq1	GROS_g00311	74.02	74.06	74.1	77.63	77.43	77.66	86.16	80.04	87.61
comp312_c0_seq1	GROS_g00312	31.29	29.88	31.26	30.02	31.35	29.82	31.23	33.8	31.34
comp313_c0_seq1	GROS_g00313	42.62	39.21	39.17	38.67	39.35	42.51	35.47	37.16	35.85
comp314_c0_seq1	GROS_g00314	9.68	8.74	8.81	10.05	8.89	9.65	10.52	8.36	8.57
comp315_c0_seq1	GROS_g00315	18.33	17.57	18.83	18.37	18.82	20.2	18.89	18.59	18.01
comp316_c0_seq1	GROS_g00316	84.74	97.73	95.26	90.47	88.44	102.42	84.4	88.87	91.94
comp317_c0_seq1	GROS_g00317	24.2	26.39	23.8	25.51	25.05	25.37	30.08	27.81	27.87
comp318_c0_seq1	GROS_g00318	19.99	18.24	18.52	17.29	20.38	18.75	18.39	17.67	16.69
comp319_c0_seq1	GROS_g00319	3.69	2.43	2.62	2.63	2.24	2.43	2.69	3	2.02
comp320_c0_seq1	GROS_g00320	2.05	2.06	2.69	2.09	2.73	2.05	2.51	2.52	2.09
comp321_c0_seq1	GROS_g00321	3.4	3.74	3.67	3.66	3.63	3.53	4	3.99	3.83
comp322_c0_seq1	GROS_g00322	5.21	4.71	4.13	4.78	4.7	5.61	5.77	5.32	7.06
comp323_c0_seq1	GROS_g00323	3.47	3.88	4.15	3.56	4.21	3.31	4.26	3.68	3.85
comp324_c0_seq1	GROS_g00324	17.93	18.37	19.35	19.17	17.81	16.08	15.08	16.71	18.09
comp325_c0_seq1	GROS_g00325	44.83	46	44.29	45.43	43.27	45.97	43.5	43.34	39.42
comp326_c0_seq1	GROS_g00326	13.87	14.09	13.86	14.05	14.2	14.67	15.64	16.16	17.77
comp327_c0_seq1	GROS_g00327	23.24	25.63	24.62	25.3	21.83	24.83	25.08	25.04	24.49
comp328_c0_seq1	GROS_g00328	38.53	39.07	36.58	34.89	33.47	38.78	37.52	32.65	33.02
comp329_c0_seq1	GROS_g00329	63.68	66.37	64.61	68.86	65.62	64.03	70.02	60.88	63.52
comp330_c0_seq1	GROS_g00330	17.05	17.59	18.15	16.03	15.88	15.63	15.19	15.46	16.22
comp331_c0_seq1	GROS_g00331	30.14	36.44	34.03	32.72	29.3	29.38	26.89	24.68	25.43
comp332_c0_seq1	GROS_g00332	72.48	67.02	68.36	67.79	68.97	66.9	74.17	69.62	70.54
comp333_c0_seq1	GROS_g00333	15.34	15.65	13.69	14.74	16.44	15.08	16.7	19.42	18.64
comp334_c0_seq1	GROS_g00334	31.19	37.41	30.48	26.45	26.72	23.68	22.99	25.16	26.35
comp335_c0_seq1	GROS_g00335	82.71	97.78	86.48	87.66	87.85	73.7	87.62	87.85	96.06
comp336_c0_seq1	GROS_g00336	51.35	57.65	55.12	54.02	55.74	52.89	55.02	51.89	54.93
comp337_c0_seq1	GROS_g00337	194.08	207.53	205.14	215.88	210.92	203.47	208.51	214.5	223.34
comp338_c0_seq1	GROS_g00338	40.91	45.25	43.62	44.05	45.32	47.33	46.71	45.98	44.4
comp339_c0_seq1	GROS_g00339	269.87	289.84	283.69	281.12	278.55	279.05	300.73	299.83	305.55
comp340_c0_seq1	GROS_g00340	67.9	73.07	78.68	87.51	77.02	75.53	74.09	76.04	75.83
comp341_c0_seq1	GROS_g00341	29.11	27.39	28.38	29.53	27.22	32.2	29.97	31.72	26.15
comp342_c0_seq1	GROS_g00342	56.73	55.01	56.1	54.19	53.23	56.78	56.01	56.6	50.9
comp343_c0_seq1	GROS_g00343	1037.91	1264.49	1275.62	1082.42	1168.82	871.86	912.01	1175.8	1418.86
comp344_c0_seq1	GROS_g00344	7.04	5.65	6.39	5.49	6.7	6.05	8.43	7.69	8.15
comp345_c0_seq1	GROS_g00345	0.48	0.87	0.76	1.37	0.51	1.19	1.26	2.43	1.72
comp346_c0_seq1	GROS_g00346	89.95	89.97	84.36	91.78	90.86	92.78	97.14	86.55	101.51
comp347_c0_seq1	GROS_g00347	11.7	12.83	14.27	11.23	11.15	12.65	12.75	13.27	14.73
comp348_c0_seq1	GROS_g00348	17.39	16.7	17.69	19.34	17.94	19.94	19.11	17.68	20.04
comp349_c0_seq1	GROS_g00349	19.79	18.94	17.79	19.66	18.79	19.34	22.04	21.07	19.53
comp350_c0_seq1	GROS_g00350	17.3	18.19	18.21	16.68	18.14	17.25	19.65	19.65	19.65
comp351_c0_seq1	GROS_g00351	81.1	74.28	79.42	79.38	84.24	81.56	77.58	86	81.43
comp352_c0_seq1	GROS_g00352	0	0.53	0	0.28	0	0.29	0.26	0	0.35
comp353_c0_seq1	GROS_g00353	4.95	5.27	5.62	5.69	5.58	5.73	4.93	5.81	5.03
comp354_c0_seq1	GROS_g00354	9.15	9.68	8.52	9.03	9.03	6.32	8.47	7.8	9.88
comp355_c0_seq1	GROS_g00355	42.37	55.05	47.91	44.18	45.92	37.84	42.52	46.68	55.23
comp356_c0_seq1	GROS_g00356	25.77	25.86	26.17	27	26.57	27.38	28.56	28	27.74
comp357_c0_seq1	GROS_g00357	1.88	2.45	2.08	2.13	2.2	2.08	1.89	2.89	2.33
comp358_c0_seq1	GROS_g00358	4.48	4.09	4.6	4.73	4.1	3.96	4.16	3.98	3.87
comp359_c0_seq1	GROS_g00359	13.16	15.08	12.38	15.71	14.03	15.43	16.57	16.43	17.8
comp360_c0_seq1	GROS_g00360	2.07	1.87	2.42	1.63	2.66	2.63	2.92	2.59	2.19
comp361_c0_seq1	GROS_g00361	13.79	12.49	12.68	12.77	13.19	14.21	14.81	13.94	15.84
comp362_c0_seq1	GROS_g00362	3.69	3.88	4.02	4.13	4.86	3.96	3.95	4.38	3.96
comp363_c0_seq1	GROS_g00363	56.39	58.64	58.94	57.77	63.69	59.47	50.81	57.91	52.23
comp364_c0_seq1	GROS_g00364	26.95	27.23	32.66	28.32	32.08	24.92	23.21	26.48	23.77
comp365_c0_seq1	GROS_g00365	43.07	51.65	46.52	45.5	46.22	39.95	43.37	44.49	46.39
comp366_c0_seq1	GROS_g00366	60.1	63.72	57.26	56.85	60.01	55.08	50.36	53.26	49.33
comp367_c0_seq1	GROS_g00367	21.53	24.04	22.72	23.93	23.95	24.12	23.14	22.72	20.37
comp368_c0_seq1	GROS_g00368	45.13	43.21	43.12	43.42	40.97	44.95	37.96	35.12	34.27
comp369_c0_seq1	GROS_g00369	17.55	17.15	17.06	16.76	17.07	17.11	16.8	15.85	16.19
comp370_c0_seq1	GROS_g00370	15.18	14.94	14.85	13.7	14.44	13.47	15.31	13.07	16.85
comp371_c0_seq1	GROS_g00371	3.25	4.12	3.16	3	4.21	3.66	3.91	3.53	3.45
comp372_c0_seq1	GROS_g00372	25.84	24.75	24.76	25.35	25.9	27.38	29.58	28.61	27.11
comp373_c0_seq1	GROS_g00373	6.08	6.69	6.64	6.35	8.09	6.15	7.54	7.63	7.21
comp374_c0_seq1	GROS_g00374	23.33	22.38	23.6	27.06	25.28	25.11	29.97	30.38	27.3
comp375_c0_seq1	GROS_g00375	23.25	22.2	24.55	24.32	24.82	27.46	28.46	32.96	26.03
comp376_c0_seq1	GROS_g00376	31.64	36.3	33.45	36.27	36.53	32.08	35.12	36.43	35.25
comp377_c0_seq1	GROS_g00377	24.11	25.98	26.32	24.15	24.84	25.98	22.93	23.85	24.13
comp378_c0_seq1	GROS_g00378	13.1	11.35	12.62	12.44	12.51	14.24	13.09	13.34	13.64
comp379_c0_seq1	GROS_g00379	1.17	1.23	0.88	0.97	1.16	0.88	0.66	1.01	0.61
comp380_c0_seq1	GROS_g00380	25.52	24.96	25.42	25.85	23.87	25.16	23.03	25.89	22.84
comp381_c0_seq1	GROS_g00381	6.81	6.26	6.77	6.32	6.55	7.74	8.25	8.16	8.08
comp382_c0_seq1	GROS_g00382	6.06	5.87	6.25	6.08	5.5	6.87	6.67	5.37	5.95
comp383_c0_seq1	GROS_g00383	2273.64	2350.66	2120.24	2292.1	2252.99	2314.17	2418.45	2581.4	2168.86
comp384_c0_seq1	GROS_g00384	28.14	27.81	28.64	27.44	29.15	27.23	29.32	29.61	30.68
comp385_c0_seq1	GROS_g00385	0.57	0.6	0.56	0.61	0.57	0.49	0.45	0.84	0.59
comp386_c0_seq1	GROS_g00386	40.43	41.8	42.81	46.92	38.98	42.49	46.18	47.25	44.69
comp387_c0_seq1	GROS_g00387	23.31	24.51	24.03	23.5	24.08	25.68	24.75	26.4	23.68
comp388_c0_seq1	GROS_g00388	6.05	5.81	6.46	5.79	6.35	6.28	7.17	6.89	7.3
comp389_c0_seq1	GROS_g00389	0.41	0.55	0.9	0.87	0.64	0.81	0.71	0.84	0.73
comp390_c0_seq1	GROS_g00390	23.31	23.23	23.24	23.53	23.48	23.31	22.43	23.66	22.98
comp391_c0_seq1	GROS_g00391	7.86	8.17	7.63	7.44	8.3	6.44	6.18	6.92	7.64
comp392_c0_seq1	GROS_g00392	6.2	6.56	6.52	6.46	6.91	6.04	5.28	5.93	5.62
comp393_c0_seq1	GROS_g00393	6.75	6.68	7.21	6.55	6.29	6.81	5.65	6.15	5.83
comp394_c0_seq1	GROS_g00394	6.71	7.04	7.42	6.69	6.65	5.71	7.63	8.06	7.61
comp395_c0_seq1	GROS_g00395	14.6	13.82	14.39	12.95	14.98	14.56	12.02	11.56	11.66
comp396_c0_seq1	GROS_g00396	1.15	1.24	1.53	1.1	0.97	1.26	0.81	1.48	1.37
comp397_c0_seq1	GROS_g00397	1.08	1.16	1.42	0.65	1.43	1.62	1.19	0.88	1.3
comp398_c0_seq1	GROS_g00398	22.42	23.38	21.5	22.16	22.19	21.59	19.99	21.8	18.21
comp399_c0_seq1	GROS_g00399	0.79	1.29	1.24	0.92	0.58	0.9	0.89	0.94	0.66
comp400_c0_seq1	GROS_g00400	42.42	38.89	43.62	43.06	38.43	45.35	40.64	45.83	42.09
comp401_c0_seq1	GROS_g00401	26.19	27.81	28.69	29.56	26.2	28.82	30.78	26.85	30.9
comp402_c0_seq1	GROS_g00402	88.51	88.71	88.44	83.58	84.65	90.69	87.09	82.4	90.86
comp403_c0_seq1	GROS_g00403	18.61	19.77	18.79	19.08	19.1	19.84	19.19	20.5	18.03
comp404_c0_seq1	GROS_g00404	34.25	30.61	32.99	32.02	33.47	34.06	37.16	33.54	36.52
comp405_c0_seq1	GROS_g00405	46.08	46.03	47.57	47.62	45.38	47.93	49.46	47.02	52.41
comp406_c0_seq1	GROS_g00406	7.59	7.51	7.21	7.36	6.61	8.51	8.51	6.71	8.03
comp407_c0_seq1	GROS_g00407	1.46	1.32	1.61	1.98	1.29	1.61	1.41	1.2	0.92
comp408_c0_seq1	GROS_g00408	15.78	14.56	16.08	16.53	14.11	13.61	13.68	12.34	11.96
comp409_c0_seq1	GROS_g00409	10.08	8.21	9.34	9.22	7.72	8.07	7.97	7.72	6.48
comp410_c0_seq1	GROS_g00410	10.52	11.87	9.94	10.01	11.31	9.74	8.9	10.86	9.47
comp411_c0_seq1	GROS_g00411	1.13	1.12	1.64	1.18	1.43	1.8	1.58	1.97	0.81
comp412_c0_seq1	GROS_g00412	4.51	6.05	5.14	5.7	4.76	5.16	4.6	5.45	5.24
comp413_c0_seq1	GROS_g00413	52.17	50.99	53.21	50	52.16	53.07	47.32	44.36	46.52
comp414_c0_seq1	GROS_g00414	25	23.79	24.96	25.15	28.78	22.42	21.47	22.17	18.82
comp415_c0_seq1	GROS_g00415	0.37	0.99	0.46	0.47	0.26	0.12	0.53	0.79	0.29
comp416_c0_seq1	GROS_g00416	1.37	1.86	1.3	1.53	1.69	1.82	2	1.69	0.82
comp417_c0_seq1	GROS_g00417	0.65	0.39	0.21	0.42	0.35	0.54	0.38	0.71	0.13
comp418_c0_seq1	GROS_g00418	23.18	23.57	22.39	22.05	22.17	22.16	22.25	21.03	22.31
comp419_c0_seq1	GROS_g00419	18.19	16.75	17.33	17.21	15.04	12.15	14.15	16.17	12.54
comp420_c0_seq1	GROS_g00420	30.3	33.65	33	30.53	30.53	30.36	28.16	30.68	25.3
comp421_c0_seq1	GROS_g00421	13.71	15.9	15	14.19	14.48	13.78	12.02	13.21	12.88
comp422_c0_seq1	GROS_g00422	4.98	4.45	4.24	4.51	4.62	5.11	5.16	5.06	4.46
comp423_c0_seq1	GROS_g00423	0.18	0.2	0.16	0.23	0.19	0.29	0.21	0.25	0.19
comp424_c0_seq1	GROS_g00424	18.87	17.54	18.52	18.28	19.56	17.98	15	15.87	14.78
comp425_c0_seq1	GROS_g00425	9.74	7.41	8.65	8.33	8.67	8.73	8.37	8.27	8.02
comp426_c0_seq1	GROS_g00426	11.87	12.45	12.2	11.95	11.55	11.54	12.43	13.72	14.27
comp427_c0_seq1	GROS_g00427	19.6	20.64	21.12	19.75	19.78	19.75	17.34	17.87	17.96
comp428_c0_seq1	GROS_g00428	35.66	34.95	34.79	38.97	37.99	36.78	41.26	43.25	43.38
comp429_c0_seq1	GROS_g00429	10.64	8.68	10.06	9.18	9.59	9.49	7.46	7.74	8.43
comp430_c0_seq1	GROS_g00430	10.77	12.72	12.45	12.73	10.79	10.5	10.27	10.99	11.19
comp431_c0_seq1	GROS_g00431	10.04	11.15	11.2	11.34	11.41	11.58	11.67	10.57	11.38
comp432_c0_seq1	GROS_g00432	26.66	27.03	26.16	27.18	27.12	25.45	25.35	24.36	25.38
comp433_c0_seq1	GROS_g00433	52.04	58.19	57.03	51.43	55.38	52.31	53.53	60.69	53.61
comp434_c0_seq1	GROS_g00434	3.07	3.49	2.84	3.27	2.5	2.5	3.08	2.6	2.95
comp435_c0_seq1	GROS_g00435	265.47	261.69	268.32	238.28	264.18	237.1	266.45	280.69	294.89
comp436_c0_seq1	GROS_g00436	0.28	0.33	0.29	0.18	0.49	0.55	0.16	0.17	0.22
comp437_c0_seq1	GROS_g00437	12.17	14.08	13.62	13.25	12.54	12.9	13.46	12.44	11.83
comp438_c0_seq1	GROS_g00438	17.09	16.74	15.89	16.13	16.75	15.82	17.21	17.68	15.97
comp439_c0_seq1	GROS_g00439	26.57	30.96	29.8	29.71	28.3	30.41	29.07	29	31.37
comp440_c0_seq1	GROS_g00440	5.65	6.31	5.55	6.16	7.38	5.5	6.37	5.96	4.35
comp441_c0_seq1	GROS_g00441	24.84	34.86	39.07	35.51	34.64	22.43	26.86	29.87	43.22
comp442_c0_seq1	GROS_g00442	8.4	10.01	9.16	10.58	9.32	11.41	12.44	11.19	8.24
comp443_c0_seq1	GROS_g00443	3.02	3.13	3.02	2.84	3.36	2.96	3.65	3.4	3.24
comp444_c0_seq1	GROS_g00444	17.2	19.82	18.9	17.11	17.89	17.67	14.39	14.13	15.68
comp445_c0_seq1	GROS_g00445	0.54	0.54	0.46	0.48	0.44	0.43	0.53	0.45	0.39
comp446_c0_seq1	GROS_g00446	1.84	1.75	1.11	1.39	1.13	1.16	1.02	0.98	1.16
comp447_c0_seq1	GROS_g00447	1.7	2.55	3.5	2.03	2.39	1.83	2.23	2.09	2.88
comp448_c0_seq1	GROS_g00448	46.98	55.05	48.62	46.52	48.17	51.08	40.91	40.02	37.65
comp449_c0_seq1	GROS_g00449	0.4	1.01	0.75	1.13	0.77	0.92	0.87	1.34	1.26
comp450_c0_seq1	GROS_g00450	2.12	1.81	1.5	1.58	1.49	1.53	1.55	1.42	1.41
comp451_c0_seq1	GROS_g00451	0	0	0	0	0	0	0	0	0.56
comp452_c0_seq1	GROS_g00452	1.98	1.78	1.48	1.37	1.33	1.61	1.58	1.33	1.61
comp453_c0_seq1	GROS_g00453	2.08	1.6	2	2.71	1.87	2.08	1.61	2.27	1.81
comp454_c0_seq1	GROS_g00454	11.29	12.97	13.01	11.42	14.39	9.92	9.2	9.44	10.4
comp455_c0_seq1	GROS_g00455	11.22	11.71	11.66	10.22	10.66	10.84	11.58	12.56	12.99
comp456_c0_seq1	GROS_g00456	11.24	11.21	11.27	11.89	11.52	12.4	11.05	10.92	11.34
comp457_c0_seq1	GROS_g00457	5.7	6.47	6.04	5.87	6.56	5.88	7.06	7.03	6.22
comp458_c0_seq1	GROS_g00458	2.67	2.5	3.13	2.57	2.66	3.09	4.03	3.24	3.96
comp459_c0_seq1	GROS_g00459	7.49	7.36	8.02	7.36	7.19	7.16	6.68	7.32	6.97
comp460_c0_seq1	GROS_g00460	10.63	10.14	9.98	15.16	12.33	12.54	17.2	20.32	19
comp461_c0_seq1	GROS_g00461	0.26	0.35	0.25	0.29	0.32	0.64	0.42	0.84	0.26
comp462_c0_seq1	GROS_g00462	1.17	0.61	0.21	0.96	1.24	1.17	0.88	1.39	0.6
comp463_c0_seq1	GROS_g00463	23.93	20.95	21.18	22.38	22.87	24.45	22.52	25.15	26.47
comp464_c0_seq1	GROS_g00464	19.86	18.93	19.07	20.92	19.13	19.85	23.19	23.73	22.97
comp465_c0_seq1	GROS_g00465	6.24	4.99	4.94	5.96	6.02	6.68	5.24	4.85	4.99
comp466_c0_seq1	GROS_g00466	0.36	0.33	0.23	0	0	0	0.48	0	0.22
comp467_c0_seq1	GROS_g00467	74.14	63.98	63.58	67.75	63.99	71.81	69	63.65	70.58
comp468_c0_seq1	GROS_g00468	28.59	30.1	29.82	29.07	31.03	30.35	27.5	30.95	28.49
comp469_c0_seq1	GROS_g00469	0.41	0.49	0.53	0.44	0.47	0.42	0.36	0.38	0.45
comp470_c0_seq1	GROS_g00470	0.09	0.16	0.14	0.15	0.05	0.11	0.1	0.19	0.13
comp471_c0_seq1	GROS_g00471	6.61	5.1	6.25	5.69	6.14	6.9	7	7.15	7.21
comp472_c0_seq1	GROS_g00472	16.39	14.14	14.86	14.68	16.74	15.16	16.71	16.87	18.75
comp473_c0_seq1	GROS_g00473	35.09	37.93	35.63	35.71	36.42	34.79	41.9	43.49	41.31
comp474_c0_seq1	GROS_g00474	9.98	9.59	10.81	11.79	12.74	11.42	14.18	12.19	12.62
comp475_c0_seq1	GROS_g00475	0.95	0.57	0.2	1.51	1.67	1.9	2.22	1.76	1.14
comp476_c0_seq1	GROS_g00476	2.09	2.06	2.9	3.72	2.71	1.23	3.17	3.42	3.99
comp477_c0_seq1	GROS_g00477	0.8	1.31	0.71	1.08	0.34	0.16	1.69	1.34	0.77
comp478_c0_seq1	GROS_g00478	7.78	7.23	7.23	7.68	7.56	7.52	7.11	7.53	7.51
comp479_c0_seq1	GROS_g00479	86.46	94.84	94.03	103.03	93.1	94.53	99.54	99.94	105.58
comp480_c0_seq1	GROS_g00480	14.86	15.31	14.47	14.28	12.9	12.23	13.93	13.68	13.74
comp481_c0_seq1	GROS_g00481	15.95	14.52	17.05	15.24	16.34	16.87	15.05	14.51	14.51
comp482_c0_seq1	GROS_g00482	25.47	27.55	27.35	25.01	26.99	24.34	21.07	21.6	19.87
comp483_c0_seq1	GROS_g00483	20.41	21.04	22.47	22.92	22.6	21.13	21.44	21.01	20.24
comp484_c0_seq1	GROS_g00484	1.01	0.99	1.32	1.26	1.16	1.22	1.19	1.44	1.49
comp485_c0_seq1	GROS_g00485	7.97	7.65	7.08	7.61	9.47	8.54	6.64	7.64	7.52
comp486_c0_seq1	GROS_g00486	21.17	25.03	23.77	23.41	26.11	22.74	21.56	21.52	19.4
comp487_c0_seq1	GROS_g00487	4.84	4.7	5.32	4.76	4.96	5.5	4.98	4.59	4.84
comp488_c0_seq1	GROS_g00488	2.12	2.28	2.99	2.34	2.94	3.17	3.37	2.51	2.54
comp489_c0_seq1	GROS_g00489	2.5	3.05	3.64	2.39	2.64	2.79	3.61	3.12	2.82
comp490_c0_seq1	GROS_g00490	2.82	3.27	3.06	5	4.67	2.81	5.29	3.34	7.71
comp491_c0_seq1	GROS_g00491	29.07	25.7	26.8	24.65	26.34	26.54	25.21	25.37	23.35
comp492_c0_seq1	GROS_g00492	39.39	37.34	40.97	41.86	41.3	41.41	34.55	38.95	36.43
comp493_c0_seq1	GROS_g00493	165.18	155.11	165.28	168.54	181.19	174.67	164.58	159.7	174.74
comp494_c0_seq1	GROS_g00494	152.67	152.48	154.06	158.6	152.86	158.81	158.37	139.3	164.75
comp495_c0_seq1	GROS_g00495	20.92	20.33	21.17	20.05	18.81	20.28	19.2	18.68	16.92
comp496_c0_seq1	GROS_g00496	2.54	3.07	2.68	2.82	2.73	2.99	3.82	3.02	2.88
comp497_c0_seq1	GROS_g00497	4.25	5.76	5.06	5.96	7.02	7.29	9.56	6.75	8.75
comp498_c0_seq1	GROS_g00498	2.53	3.1	2.68	3.17	2.67	3.05	2.87	3.21	2.08
comp499_c0_seq1	GROS_g00499	22.61	22.51	20.19	15.69	18.28	20.62	20.77	20.07	20.31
comp500_c0_seq1	GROS_g00500	9.48	6.56	10.23	7.54	10.01	7.88	12.47	12.25	8.32
comp501_c0_seq1	GROS_g00501	17.47	16.16	17.36	17.42	17.77	18.24	17.84	17.92	19.53
comp502_c0_seq1	GROS_g00502	3.47	4.98	3.33	2.6	2.87	3.05	3.22	3.21	3.02
comp503_c0_seq1	GROS_g00503	70.36	71.28	71.26	63.21	60.68	64.23	64.69	70.9	61.89
comp504_c0_seq1	GROS_g00504	37.25	32.69	34.5	33.13	34.66	35.13	33.43	34.14	33.27
comp505_c0_seq1	GROS_g00505	27.87	28.75	27.22	28.07	26.56	27.37	31.34	29.92	32.52
comp506_c0_seq1	GROS_g00506	63.68	56.68	59.81	64.69	65.75	62.81	54.62	58.05	64.03
comp507_c0_seq1	GROS_g00507	28.06	31.06	25.98	28.89	25.52	29.56	26.42	26.81	29.38
comp508_c0_seq1	GROS_g00508	62.35	68.57	63.01	65.61	68.96	65.02	67.92	65.66	65.52
comp509_c0_seq1	GROS_g00509	6.29	6.41	6.01	6.17	6.52	6.65	6.95	6.21	5.45
comp510_c0_seq1	GROS_g00510	47.74	48.82	47.72	47.88	48.6	46.74	47.73	50.61	48.9
comp511_c0_seq1	GROS_g00511	12.59	10.76	12.51	11.46	12.67	12.32	12.33	12.18	12.03
comp512_c0_seq1	GROS_g00512	5.44	4.69	4.15	5.06	5.17	6.03	4.95	5.26	3.41
comp513_c0_seq1	GROS_g00513	86.81	84.77	81.97	88.58	83	86.48	85.29	84.54	86.38
comp514_c0_seq1	GROS_g00514	59.4	62.46	61.22	61.63	63.86	65.98	59.68	63.63	58.64
comp515_c0_seq1	GROS_g00515	351.84	400.9	390.36	416.44	406.81	384.58	403.95	373.68	414.6
comp516_c0_seq1	GROS_g00516	66.01	60.78	61.37	61.24	66.25	67.06	66.76	67.91	66.1
comp517_c0_seq1	GROS_g00517	23.43	24.79	26.35	24.06	23.26	25.67	25.17	21.27	21.47
comp518_c0_seq1	GROS_g00518	39.03	40.1	38.18	44.9	38.15	40.8	42.97	42.21	43.6
comp519_c0_seq1	GROS_g00519	44.5	41.48	43.73	45.48	43.54	46.06	44.54	44.67	43.28
comp520_c0_seq1	GROS_g00520	8.83	9.36	8.35	9.9	9.93	9.51	11.1	10.16	10.96
comp521_c0_seq1	GROS_g00521	2.78	2.73	2.37	2.48	3.1	2.93	2.06	2.58	2.54
comp522_c0_seq1	GROS_g00522	6.73	7.14	7.11	6.5	6.93	6.37	6.12	7.14	6.6
comp523_c0_seq1	GROS_g00523	28.84	30.65	30.08	25.09	26.27	22.78	23.87	25.55	27.74
comp524_c0_seq1	GROS_g00524	0.05	0.23	0.18	0.22	0.3	0.23	0.16	0.14	0.06
comp525_c0_seq1	GROS_g00525	20.12	19.05	18.83	19.24	18.42	19.73	19.52	19.34	19.11
comp526_c0_seq1	GROS_g00526	0.8	1.56	1.1	1.52	0.84	0.53	0.93	0.86	1.11
comp527_c0_seq1	GROS_g00527	5.06	4.23	4.73	5.13	5.24	5.39	5.7	4.77	5.28
comp528_c0_seq1	GROS_g00528	61.55	61.98	60.9	63.63	59.12	64.34	64.96	58.52	61.58
comp529_c0_seq1	GROS_g00529	20.52	19.76	19.22	19.01	19.55	19.42	18.49	18.01	18.25
comp530_c0_seq1	GROS_g00530	7.68	7.54	7.15	6.75	8.17	7.35	7.05	8.1	6.64
comp531_c0_seq1	GROS_g00531	26.41	22.88	23.7	22.96	23.25	25.43	23.66	22.29	23.47
comp532_c0_seq1	GROS_g00532	22.29	22.6	21.36	23.15	20.76	19.78	23.88	27.17	21.52
comp533_c0_seq1	GROS_g00533	67.02	75.17	71.45	63.14	70.2	67.94	68.58	62.24	75.89
comp534_c0_seq1	GROS_g00534	1.11	0.88	0.97	0.93	0.73	0.55	2.44	1.67	0.83
comp535_c0_seq1	GROS_g00535	4.12	4.27	4	4.86	4.6	3.86	5.1	5.48	5.95
comp536_c0_seq1	GROS_g00536	18.89	20.67	18.55	19.06	19.73	19.39	19.44	21.2	19.05
comp537_c0_seq1	GROS_g00537	52.07	52.24	47.78	48.87	49.74	46.06	51.03	47.13	47.76
comp538_c0_seq1	GROS_g00538	19.37	18.48	17.98	22.21	18.52	21.04	24.47	23.92	21.52
comp539_c0_seq1	GROS_g00539	35.07	36.42	33.93	37.58	34.03	35.62	35.53	36.1	37.27
comp540_c0_seq1	GROS_g00540	31.96	32.57	33.9	31.17	30.64	32.35	26.86	27.73	26.4
comp541_c0_seq1	GROS_g00541	330.81	338.81	364.94	362.72	356.58	332.58	344.19	310.42	372.27
comp542_c0_seq1	GROS_g00542	7.42	6.51	7.87	7.49	8.5	7.19	7.62	7.15	8.5
comp543_c0_seq1	GROS_g00543	7.32	9.53	9	8.15	8.58	9.31	10.13	10.8	7.96
comp544_c0_seq1	GROS_g00544	3.68	6.66	5.42	5.58	4.74	4.84	8.75	8.71	6.78
comp545_c0_seq1	GROS_g00545	26.95	28.15	27.27	27.5	27.44	26.29	27.99	25.59	23.69
comp546_c0_seq1	GROS_g00546	14.13	9.78	13	15.97	12.93	15.03	14.77	14.57	16.92
comp547_c0_seq1	GROS_g00547	25.48	24.75	25.44	25.47	25.92	26.78	27.49	27.21	28.18
comp548_c0_seq1	GROS_g00548	61.44	67.06	64.18	66.04	63.36	64.01	66.02	61.57	65.46
comp549_c0_seq1	GROS_g00549	22.25	21.33	21.4	23.93	25.02	24.14	25.63	22.59	23.39
comp550_c0_seq1	GROS_g00550	37.08	35.81	36.71	33.94	33.19	33.43	33.01	32.46	34.49
comp551_c0_seq1	GROS_g00551	21.46	24.63	22.92	21.35	22.82	23.47	22.77	23.51	20.54
comp552_c0_seq1	GROS_g00552	47.26	45.85	47.24	46.68	47.49	48.48	59.52	59.48	58.98
comp553_c0_seq1	GROS_g00553	173.43	169.57	176.59	213.1	202.58	213.68	357.54	342.88	367.58
comp554_c0_seq1	GROS_g00554	42.02	45.43	37.63	35.04	37.71	40.46	42.41	41.06	44.51
comp555_c0_seq1	GROS_g00555	20.15	17.43	18.72	20.02	19.53	18.6	21.54	20.94	20.16
comp556_c0_seq1	GROS_g00556	4.54	5.53	5.88	4.17	5.17	6.62	5.37	3.87	3.98
comp557_c0_seq1	GROS_g00557	9.4	10.86	11.54	14.72	9.44	7.53	9.06	9.54	8.49
comp558_c0_seq1	GROS_g00558	20.43	21.2	19.98	19.17	18.47	18.25	21.65	19.85	20.4
comp559_c0_seq1	GROS_g00559	3.07	3.5	2.87	3.4	2.56	2.5	3.9	3.66	2.81
comp560_c0_seq1	GROS_g00560	0.47	0.21	0	0	0	0	0	0.43	0
comp561_c0_seq1	GROS_g00561	32.88	33.32	30.68	32.25	31.63	33.49	31.18	35.65	38.84
comp562_c0_seq1	GROS_g00562	1.77	2.82	2.53	1.97	2.43	1.67	2.82	2.44	2.24
comp563_c0_seq1	GROS_g00563	19.2	18.6	17.36	19.5	16.73	18.56	18.76	17.73	19.32
comp564_c0_seq1	GROS_g00564	121.74	117.59	120.84	122.69	119.21	118.33	130.04	123.78	129.36
comp565_c0_seq1	GROS_g00565	100.42	102.18	106.89	103.47	101.35	103.82	98.83	106.52	97.23
comp566_c0_seq1	GROS_g00566	28.46	30.43	31.56	29.87	33.45	36.79	33.41	30.73	28.33
comp567_c0_seq1	GROS_g00567	37.42	37.65	36.25	37	35.44	37.57	34.84	36.28	35.34
comp568_c0_seq1	GROS_g00568	10.66	12.22	11.03	11.2	9.59	11.16	9.97	10.68	9.57
comp569_c0_seq1	GROS_g00569	73.33	68.58	71.54	70.09	69.68	77.2	72.05	69.08	73.98
comp570_c0_seq1	GROS_g00570	12.05	12.06	11.96	11.75	12.08	12.21	12.25	11.76	12.3
comp571_c0_seq1	GROS_g00571	0.21	0.33	0.23	0.15	0.17	0.26	0.37	0.39	0.31
comp572_c0_seq1	GROS_g00572	111.43	119.4	126.64	128.91	119.16	111.28	115.56	119.61	120.55
comp573_c0_seq1	GROS_g00573	19.44	18.37	19.4	17.07	17.48	19.27	14.28	13.11	13.66
comp574_c0_seq1	GROS_g00574	1.81	1.17	1.51	1.29	1.31	1.34	1.23	1.39	0.93
comp575_c0_seq1	GROS_g00575	15.48	15.53	15.88	16.77	16.34	17.14	17.47	16.95	16.73
comp576_c0_seq1	GROS_g00576	240.86	228.18	238.35	242.32	232.42	229.62	262.33	251.81	269.15
comp577_c0_seq1	GROS_g00577	95.58	96.32	102.46	104.47	95.24	100.28	94.3	90.12	90.18
comp578_c0_seq1	GROS_g00578	17.26	16.23	18.92	15.97	16.09	16.72	15.29	15.6	17.65
comp579_c0_seq1	GROS_g00579	142.86	140.37	140.54	137.12	134.04	132.76	139.7	144.56	149.46
comp580_c0_seq1	GROS_g00580	2.6	2.6	2.65	2.37	2.49	2.67	2.52	2.82	2.59
comp581_c0_seq1	GROS_g00581	1.37	1.12	1.23	1.43	1.45	1.24	1.81	1.7	1.03
comp582_c0_seq1	GROS_g00582	649.94	718.41	654.82	667.38	648.44	628.06	674.97	703.06	684.77
comp583_c0_seq1	GROS_g00583	18.82	20.55	18.33	17.8	17.48	16.51	16.29	16.57	17.63
comp584_c0_seq1	GROS_g00584	32.65	33.62	30.65	30.81	30.59	28.76	30.59	28.36	29.95
comp585_c0_seq1	GROS_g00585	26.85	23.14	24.61	24.12	26	24.91	23.34	22.41	21.14
comp586_c0_seq1	GROS_g00586	1.81	1.95	2.43	2.39	3.23	2.57	2.14	1.99	1.75
comp587_c0_seq1	GROS_g00587	17.41	20.09	18.72	21.08	20.94	18.74	22.54	20.54	21.89
comp588_c0_seq1	GROS_g00588	0	0	0.16	0.24	0	0.5	0	0	0
comp589_c0_seq1	GROS_g00589	3.82	2.95	4.07	3.06	3.17	3.19	2.45	4.22	2.94
comp590_c0_seq1	GROS_g00590	7.72	6.87	6.2	6.03	6.36	6.13	7.03	5.67	6.8
comp591_c0_seq1	GROS_g00591	5.52	4.15	4.58	4.39	4.68	4.96	4.27	5.91	4.91
comp592_c0_seq1	GROS_g00592	24.6	20.05	23.2	20.74	20.86	23.44	23.98	22.67	24.75
comp593_c0_seq1	GROS_g00593	12.72	12.23	13.74	11.76	12.45	12.38	9.72	11.94	9.58
comp594_c0_seq1	GROS_g00594	24.2	24.24	22.23	21.79	20.92	18.74	20.23	23.19	23.84
comp595_c0_seq1	GROS_g00595	15.58	16	15.05	15.11	15.07	15.11	15.89	16.45	16.04
comp596_c0_seq1	GROS_g00596	1.49	2.17	2.43	1.42	2.17	1.62	1.92	1.9	2.12
comp597_c0_seq1	GROS_g00597	0.35	0.45	0.09	0.54	0.22	0.42	0.25	0.26	0.42
comp598_c0_seq1	GROS_g00598	17.99	20.98	19.98	18.17	19.18	16.72	19.16	20.1	18.52
comp599_c0_seq1	GROS_g00599	12.25	12.09	12.42	12.14	12.92	12.64	13.96	13.93	13.69
comp600_c0_seq1	GROS_g00600	0.34	0.61	0.43	0.65	0.36	0	1.19	0.31	1.63
comp601_c0_seq1	GROS_g00601	22.61	22.2	21.67	22.15	22.17	21.17	18.32	20.46	20.58
comp602_c0_seq1	GROS_g00602	3.61	2.13	2.99	3.38	3.66	2.79	4.07	2.99	2.73
comp603_c0_seq1	GROS_g00603	5.55	5.71	5.24	4.81	5.39	6.2	6.55	7.28	6.19
comp604_c0_seq1	GROS_g00604	3.66	3.03	2.63	2.79	2.49	3.57	2.87	2.3	2.25
comp605_c0_seq1	GROS_g00605	1.5	1.29	1.46	1.36	1.24	1.79	1.92	1.72	2.19
comp606_c0_seq1	GROS_g00606	14.52	11.79	13.43	11.91	12.42	13.22	13.15	10.91	13.71
comp607_c0_seq1	GROS_g00607	2.96	3.25	2.68	2.62	3.35	2.6	3.21	3.38	3.21
comp608_c0_seq1	GROS_g00608	5.19	3.27	6.49	6.01	4.65	3.92	5.1	6.54	6.78
comp609_c0_seq1	GROS_g00609	13.84	15.6	16.31	15.11	14.39	13.18	12.6	13.93	14.21
comp610_c0_seq1	GROS_g00610	35.42	36.71	33.67	34.12	37.79	37.59	34.35	32.71	33.96
comp611_c0_seq1	GROS_g00611	2.11	2.25	2.34	2.01	2.14	1.91	2.43	2.39	2.14
comp612_c0_seq1	GROS_g00612	18.14	18.98	18.52	18.35	17.45	18.6	19.48	19.71	19.27
comp613_c0_seq1	GROS_g00613	5.42	6.09	4	5.39	5.26	6.5	5.4	4.87	3.95
comp614_c0_seq1	GROS_g00614	14.12	13.89	14.34	15.58	14.58	16.9	16.24	14.2	14.46
comp615_c0_seq1	GROS_g00615	7.85	8.14	7.53	8.47	8.14	7.6	8.14	6.91	7.63
comp616_c0_seq1	GROS_g00616	1.09	1.15	1.02	0.95	0.95	1.18	1.04	0.87	1.13
comp617_c0_seq1	GROS_g00617	52.35	57.19	59.69	54.62	57.99	57.04	53.41	46.64	57.07
comp618_c0_seq1	GROS_g00618	11.28	11.54	11.67	11.42	12.39	11.94	13.3	14.88	13.43
comp619_c0_seq1	GROS_g00619	3.81	3.2	3.3	3.3	3.64	3.45	4.37	4.14	4.27
comp620_c0_seq1	GROS_g00620	0.83	1.18	1.05	0.79	1.75	1.51	1.15	1.34	0.91
comp621_c0_seq1	GROS_g00621	11.71	11.91	11.23	10.65	10.87	10.95	10.01	10.28	10.04
comp622_c0_seq1	GROS_g00622	15.15	12.96	15.06	14.69	14.72	15.91	17.53	16.17	14.35
comp623_c0_seq1	GROS_g00623	6.85	7.63	7.71	8.5	8.13	8.31	9.36	7.43	8.4
comp624_c0_seq1	GROS_g00624	89.58	103.68	99.09	101	97.04	85.37	98.37	98.93	98.75
comp625_c0_seq1	GROS_g14242	27.78	27.34	31.23	33.13	33.26	26.82	41.6	33.83	36.87
comp626_c0_seq1	GROS_g00625	48.06	48.67	43.67	44.12	47.51	45.41	48.7	52.8	51.51
comp627_c0_seq1	GROS_g00626	35.51	28.1	33.45	31.04	27.21	29.4	30.13	28.94	30.3
comp628_c0_seq1	GROS_g00627	14.07	14.11	13.6	13.21	14.95	13.83	16.23	16.23	15.82
comp629_c0_seq1	GROS_g00628	41.6	38.12	39.39	40.43	38.61	40.51	43.74	45.69	43.08
comp630_c0_seq1	GROS_g00629	36.17	35.59	36.93	35.35	34.89	36.41	39.13	38.91	41.74
comp631_c0_seq1	GROS_g00630	1.59	1.75	2.23	1.85	1.96	1.99	1.78	1.8	1.81
comp632_c0_seq1	GROS_g00631	6.63	6.77	7.35	6.11	7.18	5.99	7.94	7.29	6.43
comp633_c0_seq1	GROS_g00632	15.42	18.78	22.13	24.34	19.12	21.4	18.23	16.1	12.05
comp634_c0_seq1	GROS_g00633	1	1.81	2.76	2.24	2.82	3.33	1.76	1.85	1.2
comp635_c0_seq1	GROS_g00634	5.5	7.45	3.99	2.63	7.05	3.52	3.79	6.17	6.58
comp636_c0_seq1	GROS_g00635	3.12	3.42	4.1	3.4	4	3.77	2.93	4.32	2.93
comp637_c0_seq1	GROS_g00636	52.61	53.5	53.67	53.57	52.9	53.87	55.77	53.55	58.17
comp638_c0_seq1	GROS_g00637	44.34	42.77	45.83	50.7	53.29	54.31	70.89	65.64	66.12
comp639_c0_seq1	GROS_g00638	20.38	21.09	20.61	22.07	18.64	22.26	24.9	25.08	23.78
comp640_c0_seq1	GROS_g00639	18.3	19.12	18.08	18.05	17.1	17.34	16.75	17.88	16.79
comp641_c0_seq1	GROS_g00640	12.01	10.32	11.3	12.19	11.14	10.88	11.16	9.82	12.83
comp642_c0_seq1	GROS_g00641	7.66	6.35	8.52	4.27	8.77	4.78	6.44	4.13	4.21
comp643_c0_seq1	GROS_g00642	0.1	0.09	0.09	0.05	0.05	0	0.17	0.04	0.11
comp644_c0_seq1	GROS_g00643	0.14	0.12	0.26	0.04	0.14	0.09	0.16	0.33	0.16
comp645_c0_seq1	GROS_g00644	0.25	0	0.21	0.16	0.18	0.17	0.15	0.31	0.2
comp646_c0_seq1	GROS_g00645	13.4	13.5	13.74	15.01	13.33	12.85	12.66	13.09	14.5
comp647_c0_seq1	GROS_g00646	13.74	17.53	15.29	12.81	12.65	11.3	12.51	11.73	11.07
comp648_c0_seq1	GROS_g00647	6.22	7.18	7.49	7.9	6.83	6.62	7.11	7.11	7.75
comp649_c0_seq1	GROS_g00648	16.34	18.03	17.71	16.63	16.52	16.75	16.02	16.87	15.32
comp650_c0_seq1	GROS_g00649	26.32	29.98	33.12	30.6	25.86	25.56	26.1	23.89	26.86
comp651_c0_seq1	GROS_g00650	10.18	10	10.01	10.09	10.59	9.84	9.91	11.43	10.57
comp652_c0_seq1	GROS_g00651	45.73	48.66	44.1	46.48	42.8	46.04	40.59	46.95	44
comp653_c0_seq1	GROS_g00652	34.05	33.61	34.53	34.61	32.28	35.99	36.03	35.97	32.6
comp654_c0_seq1	GROS_g00653	46.6	45.03	46.53	48.7	45.28	45.89	42.5	41.92	42.92
comp655_c0_seq1	GROS_g00654	22.99	21.11	22.08	22.96	22.31	21.52	20.76	21.86	22.53
comp656_c0_seq1	GROS_g00655	11.63	13.67	13.76	12.5	12	10.41	12.23	12.88	13.06
comp657_c0_seq1	GROS_g00656	0	0.12	0.08	0	0.07	0.13	0.17	0.18	0
comp658_c0_seq1	GROS_g00657	0	0.17	0.32	0.18	0.26	0.12	0.05	0.17	0.3
comp659_c0_seq1	GROS_g00658	14.36	15.08	13.6	14.77	14.91	14.88	14.75	13.83	14.26
comp660_c0_seq1	GROS_g00659	520.11	527.12	522.85	528.62	524.33	524.36	501.05	510.55	490.01
comp661_c0_seq1	GROS_g00660	0.98	0.88	1.3	0.68	1.59	0.89	1.25	1.07	1.38
comp662_c0_seq1	GROS_g00661	1.83	2.48	1.45	1.75	0	0.91	0.4	0.84	0.55
comp663_c0_seq1	GROS_g00662	5.81	6.79	6.51	7.18	6.68	3.41	3	3.63	5.73
comp664_c0_seq1	GROS_g00663	85.3	92.84	86.05	91.96	89.38	92.59	85.27	80.99	91.23
comp665_c0_seq1	GROS_g00664	3.6	3.9	3.73	4.75	4.12	4.31	4.94	4.32	5.31
comp666_c0_seq1	GROS_g00665	0.34	0.38	0.59	0.41	0.45	0.59	0.45	0.67	0.56
comp667_c0_seq1	GROS_g00666	0.24	0.16	0.19	0.12	0	0.06	0.21	0.11	0.29
comp668_c0_seq1	GROS_g00667	3.31	2.83	3	3.73	4.04	3.68	3.43	3.85	4.06
comp669_c0_seq1	GROS_g00668	1.13	0.8	1.13	0.83	0.98	0.75	1.01	0.91	1.04
comp670_c0_seq1	GROS_g00669	1.92	1.81	1.94	2.42	1.75	1.74	1.76	1.85	1.67
comp671_c0_seq1	GROS_g00670	5.23	5.04	5.78	5.39	5.24	4.44	6.12	5.53	4.88
comp672_c0_seq1	GROS_g00671	3894.56	4350	4046.34	3773.35	3823.21	3387.81	3823.32	4376.95	4729.6
comp673_c0_seq1	GROS_g00672	3462.54	3694.94	3626.52	3473.79	3581.77	3153.7	3657.52	3817.52	4383.03
comp674_c0_seq1	GROS_g00673	8064.99	9391.81	8492.42	7589.16	7688.61	6591.44	7433.91	9023.12	10141.2
comp675_c0_seq1	GROS_g00674	1.35	1.77	1.78	1.89	1.33	1.76	1.41	1.12	1.3
comp676_c0_seq1	GROS_g00675	1.14	1.15	1.21	0.91	1.27	1.33	1.67	1.47	1.67
comp677_c0_seq1	GROS_g00676	13.32	9.75	11.64	10.78	12.04	12.55	10.18	11.47	10.15
comp678_c0_seq1	GROS_g00677	7.54	7.4	6.94	7.57	6.81	7.74	6.89	6.92	5.64
comp679_c0_seq1	GROS_g00678	14.83	12.57	14.4	13.56	14.7	14.44	13.56	13.5	14.65
comp680_c0_seq1	GROS_g00679	48.18	49	52.59	49.37	51.14	53.27	56.5	54.42	58.64
comp681_c0_seq1	GROS_g00680	254.26	268.83	268.18	285	271.82	258.7	258.99	255.91	255.04
comp682_c0_seq1	GROS_g00681	15.5	15.97	16.55	14.29	15.26	13.75	14.92	17.3	14.79
comp683_c0_seq1	GROS_g00682	3.76	4.29	4.22	4.29	5.17	5.67	5.14	5.09	5.41
comp684_c0_seq1	GROS_g00683	25.48	25.68	24.7	24.03	25.36	23.67	23.73	24.24	23.98
comp685_c0_seq1	GROS_g00684	21.93	27.57	26.5	27.51	27.76	22.13	25.26	28.92	29.58
comp686_c0_seq1	GROS_g00685	55.03	56.5	52.94	50.85	48.88	51.31	58.3	50.1	51.68
comp687_c0_seq1	GROS_g00686	0	0.65	0.69	0.52	0.57	0.72	0.63	0.17	0.65
comp688_c0_seq1	GROS_g00687	22.35	25.72	24.97	22.94	22.42	19.54	20.2	21.32	22.89
comp689_c0_seq1	GROS_g00688	8.13	8.7	9.96	9.08	9.04	9.04	10.42	10.74	7.79
comp690_c0_seq1	GROS_g00689	27.49	26.39	27.32	26.42	23.84	26.39	21.61	22.6	26.29
comp691_c0_seq1	GROS_g00690	20.46	20.12	20.28	20.68	19.75	19.75	17.99	18.75	18.11
comp692_c0_seq1	GROS_g00691	53.64	53.01	53.29	53.29	53.32	55.84	61	51.03	56.05
comp693_c0_seq1	GROS_g00692	23.21	24.13	23.55	23.42	24.2	23.25	23.19	23.96	21.5
comp694_c0_seq1	GROS_g00693	12.44	12.26	12.5	13.3	11.78	12.76	12.44	13.24	11.88
comp695_c0_seq1	GROS_g00694	22.06	19.47	22.89	21.9	20.75	20.47	19.85	19.1	20.15
comp696_c0_seq1	GROS_g00695	7.04	6.51	6.85	5.25	6.88	6.01	5.57	5.53	5.46
comp697_c0_seq1	GROS_g00696	6.93	6.83	6.81	6.49	5.38	5.88	5.84	5.95	6.21
comp698_c0_seq1	GROS_g00697	0.15	0.14	0.22	0.21	0.21	0.17	0.15	0.1	0.13
comp699_c0_seq1	GROS_g00698	0.11	0.1	0.03	0.21	0	0	0	0	0.07
comp700_c0_seq1	GROS_g00699	179.02	193.06	191.54	194.36	199.03	185.35	184.06	170.36	196.43
comp701_c0_seq1	GROS_g00700	7.04	5.66	6.6	5.73	6.67	6.81	5.45	5.45	5.27
comp702_c0_seq1	GROS_g00701	4.46	6.05	4.11	2.77	4.71	2.67	5.67	5.98	5.34
comp703_c0_seq1	GROS_g00702	4.46	4.03	3.72	2.8	5.01	3.62	4.04	5.15	4.34
comp704_c0_seq1	GROS_g00703	24.3	22.27	21.61	21.07	21.42	22.85	23.33	22.81	24.37
comp705_c0_seq1	GROS_g00704	151.46	166.4	166.97	173.55	163.24	168.31	167.13	158.63	168.89
comp706_c0_seq1	GROS_g00705	25.83	24.57	25.5	25.74	25.76	23.64	22.05	23.45	24.21
comp707_c0_seq1	GROS_g00706	63.75	62.39	65.61	71.36	64.71	53.24	68.33	65.85	64.21
comp708_c0_seq1	GROS_g00707	34.16	33.09	34.14	33.95	32.49	28.37	33.72	35.23	38.75
comp709_c0_seq1	GROS_g00708	28.8	29.86	31.1	28.95	29.92	29.28	32.37	32.98	29.41
comp710_c0_seq1	GROS_g00709	11.65	12.24	15.72	18.23	17.08	17.15	17.51	20.45	19.72
comp711_c0_seq1	GROS_g00710	42.11	37.17	40.94	40.18	40.34	39.21	33.85	36.8	35.53
comp712_c0_seq1	GROS_g00711	25.36	22.36	24.52	21.12	22.24	24.26	23.06	24.39	21.7
comp713_c0_seq1	GROS_g00712	27.86	26.71	29.28	30.75	32.61	28.54	21.64	23.82	25.48
comp714_c0_seq1	GROS_g00713	10.94	10.87	11.22	10.36	9.91	11.73	10.47	9.93	9.17
comp715_c0_seq1	GROS_g00714	7.67	7.45	6.62	6.63	6.76	7.38	5.68	5.56	7.35
comp716_c0_seq1	GROS_g00715	332.04	355.7	325.53	347.21	332.57	316.3	342.5	331.22	348.47
comp717_c0_seq1	GROS_g00716	44.63	37.87	43.99	45.22	44.53	51.15	53.43	38.95	49.91
comp718_c0_seq1	GROS_g00717	5.55	4.38	4.4	5.69	4.83	4.42	5.59	3.97	6.97
comp719_c0_seq1	GROS_g00718	13.86	11.77	13.64	12.58	12.59	14.66	14.23	14.21	13.12
comp720_c0_seq1	GROS_g00719	15.9	15.33	14.79	13.79	15.35	14.59	13.83	13.67	11.58
comp721_c0_seq1	GROS_g00720	127.17	130.33	131.43	142.95	132.28	129.48	133.89	132.06	134.27
comp722_c0_seq1	GROS_g00721	11.62	11.76	10.92	10.29	11.78	11.28	12.3	10.81	13.27
comp723_c0_seq1	GROS_g00722	11.26	9.19	10.53	8.96	10.41	10.76	8.58	8.81	8.34
comp724_c0_seq1	GROS_g00723	9.65	8.39	7.51	7.3	9.03	9.08	7.34	9.41	7.85
comp725_c0_seq1	GROS_g00724	55.43	48.99	49.52	51.5	47.98	48.64	52.08	48.13	50.79
comp726_c0_seq1	GROS_g00725	8.98	6.68	8.16	7.12	8.02	8.18	8.26	7.85	7.72
comp727_c0_seq1	GROS_g00726	11.61	11.82	10.87	11.24	10.53	10.92	9.84	9.78	9.4
comp728_c0_seq1	GROS_g00727	3.52	5.62	4.38	4.13	4.57	4.05	4.51	4.25	3.24
comp729_c0_seq1	GROS_g00728	72.65	76.88	72.47	71.18	69.75	67.17	75.74	72.98	77.83
comp730_c0_seq1	GROS_g00729	0.3	0.27	0.43	0.2	0.36	0.3	0.3	0.24	0.2
comp731_c0_seq1	GROS_g00730	3.95	3.76	3.89	3.68	4.34	5.57	3.7	3.96	3.78
comp732_c0_seq1	GROS_g00731	9.34	9.03	9.14	8.57	9.68	8.77	9.06	8.42	7.97
comp733_c0_seq1	GROS_g00732	18.38	21.64	20.03	18.11	19.13	15.38	20.5	22.04	23.49
comp734_c0_seq1	GROS_g00733	50.5	42.8	47.68	52.64	48.47	51.41	55.21	54.76	56.53
comp735_c0_seq1	GROS_g00734	36.2	36.36	36.93	38.32	37.63	34.78	29.76	32.03	34.42
comp736_c0_seq1	GROS_g00735	5.51	6.6	5.06	6.35	5.82	6.89	6.99	6.75	6.76
comp737_c0_seq1	GROS_g00736	0.55	1.49	1.04	2.1	1.74	3.28	0.96	2.03	1.97
comp738_c0_seq1	GROS_g00737	28.93	26.57	26.79	27.05	27.56	28.68	28.49	27.11	26.99
comp739_c0_seq1	GROS_g00738	82.79	90.56	88.16	94.06	91.94	81.7	84.74	82.27	100.96
comp740_c0_seq1	GROS_g00739	33.15	34	29.75	35.56	32.57	31.98	31.22	31.62	31.73
comp741_c0_seq1	GROS_g00740	133	137.16	142.37	132.41	142.14	136.39	134.33	133.74	142.14
comp742_c0_seq1	GROS_g00741	86.03	85.62	86.94	101.32	93.87	92.87	93.58	90.04	92.39
comp743_c0_seq1	GROS_g00742	0.67	0.97	1.05	0.97	1.32	1.14	1.06	1	1.37
comp744_c0_seq1	GROS_g00743	74.07	81.63	76.86	84.66	79.91	78.68	80.77	78.05	84.31
comp745_c0_seq1	GROS_g00744	18.19	16.83	17.69	16.85	19.17	17.63	16.31	15.82	14.67
comp746_c0_seq1	GROS_g00745	10.97	10.91	11.15	11.29	10.67	10.34	10.41	9.53	9.13
comp747_c0_seq1	GROS_g00746	24.34	23.8	23.42	22.62	24.3	23.73	20.74	21.62	21.64
comp748_c0_seq1	GROS_g00747	443.6	463.68	434.85	468.24	438.53	431.25	447.63	431	464.56
comp749_c0_seq1	GROS_g00748	87.72	97.35	95.51	105.12	103.3	103.4	104.31	98.87	109.09
comp750_c0_seq1	GROS_g00749	3.68	5.32	3.38	3.67	3.98	4.73	4.95	4.38	4.21
comp751_c0_seq1	GROS_g00750	2.01	2.87	2.26	2.59	2.29	2.16	2.45	2.79	2.78
comp752_c0_seq1	GROS_g00751	37.87	36.65	35	33.94	34.31	36.56	32.39	32.02	32.78
comp753_c0_seq1	GROS_g00752	77.12	73	71.29	67.42	72.06	67.98	73.07	74.97	71.17
comp754_c0_seq1	GROS_g00753	13.51	16.23	15.17	14.34	14.43	14.04	14.89	15.56	15.24
comp755_c0_seq1	GROS_g00754	19.25	19.8	18.23	18.26	19.28	20.15	19.34	22.45	20.68
comp756_c0_seq1	GROS_g00755	33.98	34.52	34.74	33.8	34.84	32.57	30.2	31.65	31.49
comp757_c0_seq1	GROS_g00756	4.67	6.05	4.77	5.04	4.71	3.64	3.74	4.69	5.35
comp758_c0_seq1	GROS_g00757	1.93	3.29	2.13	1.77	1.88	3.27	2.88	2.11	2.39
comp759_c0_seq1	GROS_g00758	17.1	17.45	17.26	17.3	17.5	17.1	23.85	20.99	21.17
comp760_c0_seq1	GROS_g00759	18.06	17.78	19.82	16.95	18.74	16.71	15.12	16.61	17.75
comp761_c0_seq1	GROS_g00760	38.3	38.22	38.39	37.89	37.64	38.38	32.24	34.35	35.09
comp762_c0_seq1	GROS_g00761	16.28	15.82	16.77	14.83	15.88	14.71	14.77	16.64	16.81
comp763_c0_seq1	GROS_g00762	18.13	17.41	19.23	17.95	19.9	20.49	18.36	15.7	18.82
comp764_c0_seq1	GROS_g00763	12.31	12.22	13.08	12.87	13.03	13.35	12.96	12.07	12.28
comp765_c0_seq1	GROS_g00764	46.38	56.72	49.01	48.96	46.13	44.5	43.51	45.81	48.09
comp766_c0_seq1	GROS_g00765	19.7	19.88	19.19	19.32	18.93	16.92	20.11	22.99	20.72
comp767_c0_seq1	GROS_g00766	12.12	12.4	13.76	13.22	12.91	12.69	12.97	11.65	10.65
comp768_c0_seq1	GROS_g00767	17.26	19.18	18.61	14	20.25	18.85	18.03	21.89	19.19
comp769_c0_seq1	GROS_g00768	8.42	9	9.66	9.9	10.81	10.14	8.8	10.39	8.79
comp770_c0_seq1	GROS_g00769	9.77	9.04	9.43	7.87	8.6	8.31	8.57	8.64	8.53
comp771_c0_seq1	GROS_g00770	37.58	34.64	34.57	32.89	32.52	34.85	30.69	29.02	30.22
comp772_c0_seq1	GROS_g00771	217.69	205.99	214.4	209.82	209.83	216.8	211.22	215.23	214.68
comp773_c0_seq1	GROS_g00772	17.82	17.67	16.73	16.62	17.28	14.95	14.48	15.45	14.66
comp774_c0_seq1	GROS_g00773	5.14	2.99	6	5.7	3.5	4.46	3.34	2.6	5.56
comp775_c0_seq1	GROS_g00774	5.75	6.63	6.17	5.31	6.91	4.75	8.35	4.58	7.36
comp776_c0_seq1	GROS_g00775	21.63	28.89	26.71	29.53	24.95	20.65	19.21	22.55	31.63
comp777_c0_seq1	GROS_g00776	14.26	13.13	14.42	14.01	13.11	13.54	12.8	14.18	14.13
comp778_c0_seq1	GROS_g00777	0.44	0.47	0.26	0.32	0.47	0.41	0.49	0.38	0.66
comp779_c0_seq1	GROS_g00778	11.11	11.69	10.53	10.83	10.53	11.08	11.28	12.72	12.21
comp780_c0_seq1	GROS_g00779	20.32	22.21	22	23.91	19.35	23.97	19.5	20.02	19.77
comp781_c0_seq1	GROS_g00780	6.27	6.46	6.12	6.59	6.42	6.19	6.09	6.59	6.26
comp782_c0_seq1	GROS_g00781	14.17	14.64	13.95	12.83	13.74	13.5	14.1	12.97	13.08
comp783_c0_seq1	GROS_g00782	5.02	4.54	4.27	3.8	3.1	3.64	3.15	3.32	3.13
comp784_c0_seq1	GROS_g00783	11.42	12.27	11.14	10.64	11.3	12.39	9.84	11.47	10.94
comp785_c0_seq1	GROS_g00784	24.38	20.07	22.91	23.37	22.78	22.15	22.36	20.86	22.68
comp786_c0_seq1	GROS_g00785	9	10.27	11.14	10.1	8.79	11.56	10.46	7.69	7.41
comp787_c0_seq1	GROS_g00786	8.26	6.23	7.79	6.4	7.53	6.77	9.59	10.12	10.61
comp788_c0_seq1	GROS_g00787	0.86	1.38	0.88	0.7	1.33	0.99	1.05	1.22	1.35
comp789_c0_seq1	GROS_g00788	7.45	8.3	7.98	7.92	7.5	7.59	7.44	7.27	7.85
comp790_c0_seq1	GROS_g00789	14.86	15.25	14.7	14.33	15.27	15.35	16.33	16.51	15.08
comp791_c0_seq1	GROS_g00790	1.81	1.96	2.18	2.16	2.39	2.44	2.62	2.01	2.28
comp792_c0_seq1	GROS_g00791	0.75	0.89	0.8	0.8	0.99	0.65	0.61	0.82	1.29
comp793_c0_seq1	GROS_g00792	41.17	39	36.82	37.84	39.99	41.07	38.24	35.62	39.07
comp794_c0_seq1	GROS_g00793	45.34	44.4	41.89	49.39	42.36	46.49	47.9	54.92	48.04
comp795_c0_seq1	GROS_g00794	11.52	10.9	14.63	13.1	11.59	13.68	10.11	11.65	12.48
comp796_c0_seq1	GROS_g00795	0.98	0.5	0.97	1.07	1.33	0.42	0.86	0.77	0.84
comp797_c0_seq1	GROS_g00796	20.57	18.83	19.61	18.65	19.71	19.92	19.96	18.55	18.37
comp798_c0_seq1	GROS_g00797	13.86	14.8	13.24	13.85	13.63	15.24	15.41	13.73	12.71
comp799_c0_seq1	GROS_g00798	13.52	11.47	11.8	13.25	13.41	11.49	14.03	11.3	9.72
comp800_c0_seq1	GROS_g00799	23.31	22.87	19.81	20.18	22.31	23.58	20.49	21.66	18.8
comp801_c0_seq1	GROS_g00800	35.93	33.77	30.93	34.14	33.9	34.63	30.29	31.29	28.34
comp802_c0_seq1	GROS_g00801	8.45	10.18	8.73	11.08	8.4	7.44	12.35	9.95	10.32
comp803_c0_seq1	GROS_g00802	49.01	54.03	51	53.27	45.85	46.81	44.13	41.06	48.89
comp804_c0_seq1	GROS_g00803	34.92	33.85	33.52	32.83	34.13	34.75	32.84	31.28	32.64
comp805_c0_seq1	GROS_g00804	675.19	770.21	730.73	698.95	669.03	556.16	621.42	643.02	769.86
comp806_c0_seq1	GROS_g00805	6.15	6.8	5.35	4.79	7.94	5.68	8.2	10.53	9.01
comp807_c0_seq1	GROS_g00806	4.54	4.28	4.39	3.44	3.5	4.48	5.33	4.47	3.85
comp808_c0_seq1	GROS_g00807	10.14	9.96	10.2	9.47	11.79	11.7	10.91	11.28	11.84
comp809_c0_seq1	GROS_g00808	21.11	20.76	21.06	19.73	20.74	22.71	23.1	22.14	21.28
comp810_c0_seq1	GROS_g00809	10.81	10.59	10.71	10.2	10.63	11.01	10.99	10.82	10.11
comp811_c0_seq1	GROS_g00810	6.31	6.2	8.99	9.94	7.6	8.72	7.96	6.85	8.09
comp812_c0_seq1	GROS_g00811	9.19	8.96	7.51	8.64	7.77	8.37	9.07	10.23	8.07
comp813_c0_seq1	GROS_g00812	7.65	7.74	8.06	7.92	8.81	8.93	8.73	8.2	8.16
comp814_c0_seq1	GROS_g00813	64.01	71.78	71.34	75.26	73.45	71.76	70.17	63.84	67.55
comp815_c0_seq1	GROS_g00814	22.38	24.6	23.34	22.31	23.29	24.5	19.56	20.52	22.84
comp816_c0_seq1	GROS_g00815	771	733.94	731.03	748.25	734.25	772.63	731.37	684.27	748.26
comp817_c0_seq1	GROS_g00816	410.2	396.99	403.76	408.11	396.11	409.21	405.63	399.09	424.14
comp818_c0_seq1	GROS_g00817	8.8	8.65	8.69	8.77	8.01	10.16	10.42	10.53	10.64
comp819_c0_seq1	GROS_g00818	0.54	0.32	0.23	0.34	0.66	0.36	0.71	0.58	0.11
comp820_c0_seq1	GROS_g00819	27.69	25.75	27.26	27.73	27.29	30.43	25.38	24.24	24.23
comp821_c0_seq1	GROS_g00820	22.35	26.04	23.2	23.14	22.5	22.5	22.9	18.9	22.76
comp822_c0_seq1	GROS_g00821	9.93	10.66	10.19	10.36	10.98	11.01	13.48	12.76	13.11
comp823_c0_seq1	GROS_g00822	12.73	12.85	14	13.43	13.8	14.77	17.88	16.45	16.44
comp824_c0_seq1	GROS_g00823	25.24	25.05	23.63	24.28	24.24	23.38	28.4	29.98	25.55
comp825_c0_seq1	GROS_g00824	27.32	24.55	26.11	26.24	26.72	27.21	26.14	24.89	25.75
comp826_c0_seq1	GROS_g00825	16.58	13.55	10.97	12.3	10.8	13.19	12.38	9.78	8.24
comp827_c0_seq1	GROS_g00826	14.3	20.1	16.72	14.53	18.7	14.04	12.75	15.94	12.24
comp828_c0_seq1	GROS_g00827	18.32	21.59	19.23	18.96	19.99	19.8	20.15	20.98	19.73
comp829_c0_seq1	GROS_g00828	46.27	41.25	41.48	48.85	38.15	42.3	38.99	36.55	39.37
comp830_c0_seq1	GROS_g00829	20.27	19.26	20.33	21.49	20.54	21.39	22.62	22.44	21.07
comp831_c0_seq1	GROS_g00830	0	0.39	0.2	0.41	0.45	0.43	0	0.4	0.64
comp832_c0_seq1	GROS_g00831	6.84	5.55	6.86	5.63	6.66	7.88	6.5	6.39	7.35
comp833_c0_seq1	GROS_g00832	28.6	28.9	27.78	29.08	27.58	28.86	32.02	29.93	29.47
comp834_c0_seq1	GROS_g00833	17.06	16.32	16.95	17.82	16.76	17.42	20.3	19.88	18.42
comp835_c0_seq1	GROS_g00834	0.24	0	0	0.45	0.25	0.24	0	0.44	0
comp836_c0_seq1	GROS_g00835	22.48	22.64	22.26	22.81	21.15	25.16	25.02	26.92	24.52
comp837_c0_seq1	GROS_g00836	63.92	56.54	60.57	64.66	65.52	69.12	66.46	63.39	78.33
comp838_c0_seq1	GROS_g00837	16.77	13.78	17.42	14.56	18.03	16.42	17.39	20	13.15
comp839_c0_seq1	GROS_g00838	11.16	8.25	10.49	10.16	9.56	10.08	10.06	10.94	10.75
comp840_c0_seq1	GROS_g00839	28.32	26.21	32.01	28.37	31	27.56	26.66	31.9	23.16
comp841_c0_seq1	GROS_g00840	2.29	3.26	2.74	3.45	1.86	3.25	2.7	2.44	2.11
comp842_c0_seq1	GROS_g00841	11.46	13.24	13.69	13.31	12.1	12.15	11.86	13.63	11.74
comp843_c0_seq1	GROS_g00842	26.4	29.92	29.01	31.78	30.77	32.95	36.86	36.22	36.48
comp844_c0_seq1	GROS_g00843	35.03	33.74	35.41	39.97	38.75	38.65	41.27	39.36	43.87
comp845_c0_seq1	GROS_g00844	54.93	52.67	57.17	56.92	56.41	58.5	55.48	55.77	59.34
comp846_c0_seq1	GROS_g00845	15.98	16.13	18.6	18.74	16.62	18.42	12.96	11.57	12.04
comp847_c0_seq1	GROS_g00846	18.65	16.18	17.53	20.43	12.87	18.6	24.65	21.13	16.98
comp848_c0_seq1	GROS_g00847	7.63	6.11	6.58	7.4	7.48	7.18	8.38	7.73	8.19
comp849_c0_seq1	GROS_g00848	4.93	4.06	4.79	4.48	4.45	4.93	6.76	6.71	5.78
comp850_c0_seq1	GROS_g00849	17.36	16.6	16.63	16.08	15.18	15.22	17.9	17.19	17.63
comp851_c0_seq1	GROS_g00850	2.03	2.28	1.95	1.59	1.88	1.59	3.07	2.44	1.84
comp852_c0_seq1	GROS_g00851	9.82	9.44	8.69	10.3	9.82	10.09	10.69	11.05	10.52
comp853_c0_seq1	GROS_g00852	42.12	41.42	40.89	42.37	44.01	48.03	52.19	47.72	58.12
comp854_c0_seq1	GROS_g00853	6.23	6.18	5.68	6.51	6.53	6.82	7.27	7.18	6.16
comp855_c0_seq1	GROS_g00854	42.42	41.43	42.05	41.91	43.88	42.46	42.68	44.63	46.35
comp856_c0_seq1	GROS_g00855	26.26	25.8	26.44	26.42	25.85	26.86	28.23	27.18	24.95
comp857_c0_seq1	GROS_g00856	9.19	9.43	9.54	9.39	9.09	8.84	9.92	9.48	9.85
comp858_c0_seq1	GROS_g00857	16.37	16.74	16.72	18.91	17.69	16.9	18.76	18.23	21.2
comp859_c0_seq1	GROS_g00858	32.57	30.68	33.5	32.34	33.3	36.29	36.71	34.13	31.17
comp860_c0_seq1	GROS_g00859	51.88	51.96	49.22	53.12	53.49	51.99	63.29	62.74	51.71
comp861_c0_seq1	GROS_g00860	32.6	33.98	31.75	31.92	32.21	34.09	32.35	30.98	32.13
comp862_c0_seq1	GROS_g00861	23.54	24.35	26.33	26.79	30.2	26.7	24.93	24.9	22.9
comp863_c0_seq1	GROS_g00862	38.27	32.8	34.95	34.54	34.33	35.54	32.77	35.21	31.93
comp864_c0_seq1	GROS_g00863	34.99	36.56	37.11	37.75	36.11	38.57	43.41	43.31	38.85
comp865_c0_seq1	GROS_g00864	7.66	7.29	7.61	7.35	6.97	7.54	9.11	8.5	9.66
comp866_c0_seq1	GROS_g00865	2.29	3.63	1.09	2.19	1.21	1.72	1.51	3.71	0.69
comp867_c0_seq1	GROS_g00866	36.7	39.8	36.88	36.51	38.11	34.12	33.79	32.78	37.55
comp868_c0_seq1	GROS_g00867	26.13	29.19	29.2	31	26.59	31.04	30.47	29.8	29.82
comp869_c0_seq1	GROS_g00868	36.64	33.83	35.4	35.61	39.58	38.55	41.32	38.1	34.43
comp870_c0_seq1	GROS_g00869	3.63	4.19	3.7	3.59	3.71	3.56	3.46	3.59	3.53
comp871_c0_seq1	GROS_g00870	71.51	72.42	70.5	74.25	72.34	71.87	76.72	70.75	71.41
comp872_c0_seq1	GROS_g00871	21.18	21.83	22.03	22.53	22.33	20.86	22.49	23.25	22.77
comp873_c0_seq1	GROS_g00872	2.18	3.33	2.59	2.46	3.14	3.18	3.04	3.01	3.34
comp874_c0_seq1	GROS_g00873	209.26	210.42	207.56	214.99	212.96	218.14	208.46	196.3	208.71
comp875_c0_seq1	GROS_g00874	36.58	33.92	36.51	38.07	37.06	35.96	32.55	30.97	30.34
comp876_c0_seq1	GROS_g00875	61.76	68.72	62.99	69.92	65.67	60.74	61.58	56.78	68.14
comp877_c0_seq1	GROS_g00876	22.5	24.36	22.7	23.58	21.68	24.21	26.9	26.92	24.88
comp878_c0_seq1	GROS_g00877	71.09	62.42	68.25	68.7	73.74	72.43	63.79	63.17	61
comp879_c0_seq1	GROS_g00878	35.32	41	39.74	37.31	40.92	37.44	35.14	32.09	36.76
comp880_c0_seq1	GROS_g00879	11.1	11.19	11.34	10.86	11.51	13.51	10.21	11.54	10.82
comp881_c0_seq1	GROS_g00880	70.42	74.88	73.74	78.86	78.11	75.49	88.43	86.37	87.3
comp882_c0_seq1	GROS_g00881	162.7	171.83	159.03	161.22	157.42	156.94	177.15	169.76	181.92
comp883_c0_seq1	GROS_g00882	8.75	7.91	8.21	8.34	8.14	8.04	9.55	10.25	10.03
comp884_c0_seq1	GROS_g00883	35.2	32.9	34.29	34.7	34.04	37.41	35.23	37.88	33.84
comp885_c0_seq1	GROS_g00884	25.42	25.35	27.67	25.68	25.76	25.72	26.41	27.68	21.94
comp886_c0_seq1	GROS_g00885	58.1	58.44	57.16	54.72	56.55	55.35	56.31	57.64	55.57
comp887_c0_seq1	GROS_g00886	108.81	104.29	106.73	111.55	109.61	117.91	110.52	108.39	112.05
comp888_c0_seq1	GROS_g00887	25.6	26.29	26.04	25.8	25.11	23.1	29.13	29.89	32.7
comp889_c0_seq1	GROS_g00888	130.43	132.81	130.09	129.21	126.54	126.25	146.11	131.31	146.21
comp890_c0_seq1	GROS_g00889	4.04	6.2	6.66	4.24	5.97	4.83	3.54	3.73	2.9
comp891_c0_seq1	GROS_g00890	40.9	44.22	38.61	38.06	42.45	45.32	31.28	35.19	26.79
comp892_c0_seq1	GROS_g00891	470.05	480.94	466.47	477.14	463.49	448.36	469.28	455.16	491.36
comp893_c0_seq1	GROS_g00892	20.83	18.84	18.97	19.51	20.02	22.38	20.78	20.88	19.66
comp894_c0_seq1	GROS_g00893	128.14	133.28	130.97	131.66	132.95	107.97	108.93	125.71	118.26
comp895_c0_seq1	GROS_g00894	10.84	11.31	10.42	11.84	11.03	11.97	11.84	13.9	11.11
comp896_c0_seq1	GROS_g00895	5.7	8.63	7.56	5.12	5.31	7.52	5.88	7.59	7.23
comp897_c0_seq1	GROS_g00896	29.91	29.49	28.11	24.72	24.82	27.82	25.51	21.6	25.44
comp898_c0_seq1	GROS_g00897	0	0	0.32	0	0.35	0.17	0.29	0.15	0.4
comp899_c0_seq1	GROS_g00898	66.87	63.49	61.86	60.14	65.58	67.22	64.87	62.99	61.73
comp900_c0_seq1	GROS_g00899	54.45	61.14	51.49	54.55	53.6	53.2	52.82	50.09	50.43
comp901_c0_seq1	GROS_g00900	23.51	27.13	26.3	24.33	23.97	23.5	21.31	22.06	22.49
comp902_c0_seq1	GROS_g00901	16.12	16.92	16.51	17.43	17.4	16.25	15.54	14.23	14.97
comp903_c0_seq1	GROS_g00902	64.07	67.66	63.67	67.95	58.79	61.03	66.09	61.01	66.14
comp904_c0_seq1	GROS_g00903	43.3	44.04	46.84	47.83	49.68	52.71	46.26	39.99	44.9
comp905_c0_seq1	GROS_g00904	29.13	24.68	26.07	26.78	25.89	27.85	24.54	25.44	23.3
comp906_c0_seq1	GROS_g00905	41.87	40.89	40.18	44.15	41.21	44.47	41.32	41.96	40.28
comp907_c0_seq1	GROS_g00906	17.44	15.27	16.15	16.7	15.6	16.49	14.07	14.48	13.47
comp908_c0_seq1	GROS_g00907	6.96	6.01	6.63	6.21	7.83	6.94	5.97	6.15	6.7
comp909_c0_seq1	GROS_g00908	63.88	64.99	65.29	66.73	63.9	62.42	71.08	61.41	67.03
comp910_c0_seq1	GROS_g00909	0.25	0.05	0.13	0	0.16	0.15	0.18	0.28	0.3
comp911_c0_seq1	GROS_g00910	20.22	21.18	20.98	20.06	17.14	18.98	22.66	23.75	24.43
comp912_c0_seq1	GROS_g00911	22.15	19.64	22.91	22.36	25.45	21.12	25.3	23.29	25.86
comp913_c0_seq1	GROS_g00912	1.94	2.16	2.26	2.48	2.14	2.22	2.27	2.21	2.76
comp914_c0_seq1	GROS_g00913	30.31	28.02	27.98	24.71	24.85	25.24	25.92	25.25	25.59
comp915_c0_seq1	GROS_g00914	32.76	30.59	31.95	31.46	32.22	33.03	29.82	30.38	31.14
comp916_c0_seq1	GROS_g00915	32.33	29.21	26.66	31.84	33.09	29.92	39.47	27.09	31.93
comp917_c0_seq1	GROS_g00916	42.1	41.67	39.74	41.19	39.66	44.91	42.01	41.66	44.98
comp918_c0_seq1	GROS_g00917	26.04	26.83	26.62	24.28	23.05	25.35	19.39	21.12	20.02
comp919_c0_seq1	GROS_g00918	42.46	39.58	37.22	42.68	43.91	39.67	42.37	39.8	46.33
comp920_c0_seq1	GROS_g00919	13.95	12.01	11.49	9.79	12.66	11.09	8.03	5.03	8.09
comp921_c0_seq1	GROS_g00920	19.26	23.47	20.04	18.61	17.26	19.43	14.93	13.24	17.43
comp922_c0_seq1	GROS_g00921	12.46	14.76	12.77	13.75	13.69	11.91	12.09	9.81	11.19
comp923_c0_seq1	GROS_g00922	26.79	24.46	24.57	24.28	24.58	26.26	22.96	23.27	23.41
comp924_c0_seq1	GROS_g00923	80.97	86.11	80.48	81.85	83.12	79.51	78.16	76.34	88.04
comp925_c0_seq1	GROS_g00924	1.94	1.97	2.1	1.93	2.19	1.75	2.09	2.45	2.36
comp926_c0_seq1	GROS_g00925	14.15	15.27	14.28	15.57	17.59	15.23	15.69	15.42	17.52
comp927_c0_seq1	GROS_g00926	55.09	55.97	53.12	52.87	52.42	57.7	52.57	51.08	49.11
comp928_c0_seq1	GROS_g00927	18.54	21.3	18.25	18.33	19.19	17.98	15.88	17.8	16.52
comp929_c0_seq1	GROS_g00928	48.57	42.81	42.65	44.57	41.99	38.75	43.16	39.91	40.23
comp930_c0_seq1	GROS_g00929	13.25	13.08	11.94	9.2	10.85	10.64	11.79	12.24	10.45
comp931_c0_seq1	GROS_g00930	20.71	16.41	18.73	18.84	20.22	16.48	15.79	17.84	18.21
comp932_c0_seq1	GROS_g00931	39.36	41.52	36.15	43.26	39.15	44.31	49.37	50.66	52.18
comp933_c0_seq1	GROS_g00932	39.49	38.39	40	39.44	37.63	40.03	39.65	41.09	38.45
comp934_c0_seq1	GROS_g00933	58.77	57.92	55.44	59.47	63.36	56.15	58.04	61.11	62.51
comp935_c0_seq1	GROS_g00934	49.48	46.93	44.12	44.19	45.09	46.85	49.32	45.19	46.8
comp936_c0_seq1	GROS_g00935	31.69	36.05	31.68	36.51	33.8	36.23	35.74	33.75	33.29
comp937_c0_seq1	GROS_g00936	25.4	24.29	24.22	26.32	25.9	27.79	27.74	27.92	24.01
comp938_c0_seq1	GROS_g00937	69.7	69.37	71.04	71.83	75.73	74.88	74	69.23	65.48
comp939_c0_seq1	GROS_g00938	77.48	71.64	71.96	78.48	78.52	81.42	89.18	93.18	74.73
comp940_c0_seq1	GROS_g00939	115.16	107.79	109.64	107.48	115.04	115.17	123.95	123.14	116.93
comp941_c0_seq1	GROS_g00940	45.02	46.63	48.73	46.13	43.58	46.64	44.94	43.2	44.86
comp942_c0_seq1	GROS_g00941	179.25	167.07	179.04	180.87	184.62	187.09	183.99	183	184.96
comp943_c0_seq1	GROS_g00942	24.16	24.34	26.47	29.13	27.94	29.99	31.08	26.68	29.51
comp944_c0_seq1	GROS_g00943	23.78	25.67	23.66	25.66	28.64	21.41	26.72	26.71	28.79
comp945_c0_seq1	GROS_g00944	23.69	24.37	23.98	21.3	20.37	19.13	20.55	23.13	21.56
comp946_c0_seq1	GROS_g00945	26.92	25.82	24.4	22.76	26.01	24.33	22.91	24.07	23.59
comp947_c0_seq1	GROS_g00946	118.61	143.26	127.24	144.32	135.17	128.47	128.04	117.35	134.51
comp948_c0_seq1	GROS_g00947	5.15	6.18	5.6	5.49	5.24	4.96	6.18	6.61	6.84
comp949_c0_seq1	GROS_g00948	3	3.42	2.71	2.48	2.78	3.01	2.22	1.8	2.25
comp950_c0_seq1	GROS_g00949	28.39	22.63	19.43	20.2	21.16	25.54	14.65	15.42	12
comp951_c0_seq1	GROS_g00950	5.83	7.26	6.25	8.06	7.64	8.22	5.91	7.52	5.05
comp952_c0_seq1	GROS_g00951	22.51	22.31	23.65	25.62	20.47	22.14	25.06	23.33	26.95
comp953_c0_seq1	GROS_g00952	35.27	32.83	34.18	33.19	33.6	36.1	35.83	35.51	34.67
comp954_c0_seq1	GROS_g00953	23.22	21.63	21.15	20.81	20.73	22.54	25.81	27.03	25.17
comp955_c0_seq1	GROS_g00954	27.18	22	24.44	24.38	23.4	22.16	22.44	24.37	19.95
comp956_c0_seq1	GROS_g00955	26.69	28.84	28.44	27.96	27.94	27.87	26.22	23.21	26.27
comp957_c0_seq1	GROS_g00956	675.21	735.3	729.19	747.72	713.94	695.08	736.81	690.3	761.23
comp958_c0_seq1	GROS_g00957	4.25	4.66	3.65	3.1	3.14	3.51	2.12	2.11	2.52
comp959_c0_seq1	GROS_g00958	3.2	2.99	3.13	2.97	2.81	3.16	3.15	2.82	2.94
comp960_c0_seq1	GROS_g00959	11.13	10.69	11.1	10.77	11.19	11.7	11.12	10.6	10.68
comp961_c0_seq1	GROS_g00960	34.47	39.86	38.44	37.88	33.45	31.43	34.79	39.94	35.07
comp962_c0_seq1	GROS_g00961	8.42	9.01	8.96	7.88	7.9	7.37	8.04	8.52	9.08
comp963_c0_seq1	GROS_g00962	14.99	14.7	15.4	14.45	16.65	14.25	15.74	14.15	11.57
comp964_c0_seq1	GROS_g00963	8.34	7.05	7.7	8.01	7.68	8.47	7.49	7.14	5.27
comp965_c0_seq1	GROS_g00964	0.41	0.31	0.35	0.49	0.4	0.07	0.3	0.5	0.33
comp966_c0_seq1	GROS_g00965	7.87	8.61	8.32	6.71	7.96	7.56	7.84	8.57	7.29
comp967_c0_seq1	GROS_g00966	30.65	26.86	28.31	31.11	29.19	29.23	30.69	30.78	29.7
comp968_c0_seq1	GROS_g00967	5.95	6.58	6.83	6.53	6.7	6.44	8.93	8.76	9.35
comp969_c0_seq1	GROS_g00968	6.18	10.49	7.85	10.2	9.5	8.41	11.34	9.17	10.32
comp970_c0_seq1	GROS_g00969	22.14	24.27	22.67	21.1	22.21	22.04	21.28	20.45	20.7
comp971_c0_seq1	GROS_g00970	49.99	54.68	55.78	57.28	47.94	49.52	48.87	50.31	45.64
comp972_c0_seq1	GROS_g00971	47.72	46.92	44.92	43.86	44.56	41.34	42.29	44.03	42.63
comp973_c0_seq1	GROS_g00972	8.03	7.66	7.99	7.91	8.8	8.9	10.02	8.91	8.35
comp974_c0_seq1	GROS_g00973	30.15	31.32	31.01	31.39	32.89	30.7	32	28.1	25.19
comp975_c0_seq1	GROS_g00974	122.75	114.21	121.68	130.15	123.09	129.24	134.02	133.77	134.08
comp976_c0_seq1	GROS_g00975	14.1	13.64	13.09	13.28	13.39	13.4	13.48	13.5	12.44
comp977_c0_seq1	GROS_g00976	25.28	26.78	26.46	27.74	30.35	24.31	22.97	24.6	29.73
comp978_c0_seq1	GROS_g00977	15.99	18.31	17.8	16.98	15.91	17.94	17.09	19.84	18.34
comp979_c0_seq1	GROS_g00978	39.96	36.5	38.49	37.85	40.67	41.47	40.35	39.93	40.1
comp980_c0_seq1	GROS_g00979	30.55	29.65	29.98	28.1	30.92	32.5	31.48	30.95	30.81
comp981_c0_seq1	GROS_g00980	33.16	33.83	34.05	32.78	33.72	33.56	35.04	35.59	35.89
comp982_c0_seq1	GROS_g00981	10.73	11.11	11.41	12.03	11.79	11.51	10.66	10.62	11.34
comp983_c0_seq1	GROS_g00982	15.21	17.67	17.51	21.33	20.02	19.06	19.2	18.76	18.31
comp984_c0_seq1	GROS_g00983	29.45	26.9	30.22	29.5	30.96	31.39	25.83	26.66	21.97
comp985_c0_seq1	GROS_g00984	39.34	42.53	40.02	39.75	40.34	37.61	35.27	37.38	37
comp986_c0_seq1	GROS_g00985	117.62	143.96	129.22	149.8	138.65	128.91	137.98	116.22	152.88
comp987_c0_seq1	GROS_g00986	40.34	38.29	41.69	39.24	38.88	39.8	36.58	41.31	39.73
comp988_c0_seq1	GROS_g00987	5.94	5.12	5.31	6.64	4.85	6.6	5.56	6.17	6.06
comp989_c0_seq1	GROS_g00988	12.54	13.54	13.4	12.79	13.43	12.75	11.69	13.16	11.6
comp990_c0_seq1	GROS_g00989	15.1	15.67	14.96	12.99	13.99	13.33	11.68	12.77	11.66
comp991_c0_seq1	GROS_g00990	42.86	37.21	34.27	29.24	33.5	29.42	39.06	38.56	38.66
comp992_c0_seq1	GROS_g00991	21.58	23.16	22.15	23.96	21.27	21.42	23.75	24.27	25.37
comp993_c0_seq1	GROS_g00992	13.68	12.31	13.05	12.94	12.84	14.1	15.73	14.43	15.12
comp994_c0_seq1	GROS_g00993	18.25	18.25	15.9	18.47	17.36	18.83	18.07	19.07	16.22
comp995_c0_seq1	GROS_g00994	5.98	6.48	5.81	5.73	5.85	5.82	6.37	6.09	5.61
comp996_c0_seq1	GROS_g00995	16.08	16.2	14.29	15.4	15.23	16.86	16.18	15.69	14.77
comp997_c0_seq1	GROS_g00996	3.19	2.88	3.14	3.14	2.98	3.23	3.78	3.57	3.23
comp998_c0_seq1	GROS_g00997	86.27	104.79	97.77	110.42	102.9	96.24	113.03	96.64	107.41
comp999_c0_seq1	GROS_g00998	132.29	131.24	127.63	117.94	113.79	127.71	123.14	111.6	114.41
comp1000_c0_seq1	GROS_g00999	188.92	187.07	190.22	191	201.33	190.15	185.09	186.37	188.57
comp1001_c0_seq1	GROS_g01000	62.06	64.25	67.4	72.79	74.2	67.82	65.86	68.03	60.28
comp1002_c0_seq1	GROS_g01001	40.05	44.75	50.93	46.95	49.67	47.53	45.97	43.1	45.27
comp1003_c0_seq1	GROS_g01002	22.85	19.7	24.59	24.7	24.9	23.2	25.05	24.75	21.27
comp1004_c0_seq1	GROS_g01003	23.19	27.27	23.09	24.85	23.74	23.48	24.07	22.03	24.64
comp1005_c0_seq1	GROS_g01004	501.35	540.22	510.53	565	532.85	525.29	539.33	541.27	523.28
comp1006_c0_seq1	GROS_g01005	22.22	22.71	21.62	22.18	21.12	21.85	24	28.13	25.04
comp1007_c0_seq1	GROS_g01006	15.94	19.06	19.62	24.01	20.85	18.71	31.41	29.45	25.99
comp1008_c0_seq1	GROS_g01007	1.78	1.84	1.78	1.46	1.75	1.4	1.34	1.88	1.37
comp1009_c0_seq1	GROS_g01008	2.16	1.95	2.52	1.44	2	2.41	1.82	1.75	1.6
comp1010_c0_seq1	GROS_g01009	2.48	1.88	2.63	1.03	2.07	2.57	2.17	1.6	1.44
comp1011_c0_seq1	GROS_g01010	6.38	5.77	7.26	5.74	6.43	5.81	7.02	6.75	6.49
comp1012_c0_seq1	GROS_g01011	3.58	3.44	4.17	3.35	3.7	4.47	3.47	4.62	5.27
comp1013_c0_seq1	GROS_g01012	8.64	8.39	8.06	8.26	6.41	8.07	6.53	7.73	8.48
comp1014_c0_seq1	GROS_g01013	11.85	10.45	9.94	13.28	10.81	11.73	12.4	12.75	12.37
comp1015_c0_seq1	GROS_g01014	17.52	22.89	17.65	20.38	24.94	19.76	23.06	22.69	20.99
comp1016_c0_seq1	GROS_g01015	25.22	25.53	25.98	24.94	28.19	26.54	26.74	27.22	23.05
comp1017_c0_seq1	GROS_g01016	17.37	15.39	16.11	16.36	17.24	17.79	15.35	15.28	17.18
comp1018_c0_seq1	GROS_g01017	30.04	28.06	28.8	30.38	29.14	31.45	29.38	26.99	28.91
comp1019_c0_seq1	GROS_g01018	46.93	45.65	43.28	45.83	43.35	44.14	48.74	44.26	45.8
comp1020_c0_seq1	GROS_g01019	89.73	84.41	87.2	84.83	90.67	89.86	86.98	75.89	80.71
comp1021_c0_seq1	GROS_g01020	46.47	40.72	42.65	46.85	44.27	45.36	48.33	41.7	42.27
comp1022_c0_seq1	GROS_g01021	45.1	45.85	43.73	44.62	43.77	41.09	43.56	46.42	46.53
comp1023_c0_seq1	GROS_g01022	0.88	0.8	0.93	1.26	1.71	1.03	1.16	1.63	0.53
comp1024_c0_seq1	GROS_g01023	28.04	28.62	26.77	28.09	26.58	25.7	32.4	34.46	34.22
comp1025_c0_seq1	GROS_g01024	30.56	26.76	29.6	32.81	31.65	34.26	32.1	30.38	30.33
comp1026_c0_seq1	GROS_g01025	76.16	73.71	75.77	77.83	76.46	79.81	79.26	73.81	76.72
comp1027_c0_seq1	GROS_g01026	247.13	240.32	241	235.62	236.36	232.47	233.98	233.37	235.97
comp1028_c0_seq1	GROS_g01027	57.71	50.75	56.36	52.83	53.84	53.34	42.53	44.69	40.09
comp1029_c0_seq1	GROS_g01028	15.09	15.45	14.76	15.26	15.1	15.72	16.23	17.29	15.45
comp1030_c0_seq1	GROS_g01029	0.3	0.2	0.22	0.29	0.21	0.25	0.41	0.43	0.26
comp1031_c0_seq1	GROS_g01030	2.03	1.95	0.94	1.16	0.71	2.02	1.3	1.12	1.78
comp1032_c0_seq1	GROS_g01031	1.15	0.91	0.94	1.02	0.75	1.13	1.1	1.17	1.08
comp1033_c0_seq1	GROS_g01032	45.95	43.83	44.63	42.72	47.11	44.85	44.05	42.21	40.19
comp1034_c0_seq1	GROS_g01033	14.87	13.62	15	10.58	13.4	12.45	13.6	13.99	12.6
comp1035_c0_seq1	GROS_g01034	24.57	22.64	24.5	21.55	22.3	19.98	19.39	18.61	21.89
comp1036_c0_seq1	GROS_g01035	14.08	13.85	14.02	12.87	13.69	13.04	14	14.29	14.21
comp1037_c0_seq1	GROS_g01036	0.54	0.97	0.68	1.02	0.57	0.53	1.65	1.48	0.96
comp1038_c0_seq1	GROS_g01037	22.44	22.14	23.02	23.2	23.36	22.71	21.12	20.98	25.45
comp1039_c0_seq1	GROS_g01038	6.64	6.55	6.34	6.61	6.76	5.77	6.44	5.4	7.88
comp1040_c0_seq1	GROS_g01039	25.67	25.86	25.75	25.54	24.9	25.6	24.57	26.58	24.44
comp1041_c0_seq1	GROS_g01040	81.46	79.45	84.25	83.67	85.59	85.46	85.87	83.74	82.46
comp1042_c0_seq1	GROS_g01041	38.87	36.6	36.07	37.57	37.25	39.51	43.01	43.22	40.77
comp1043_c0_seq1	GROS_g01042	166.65	157.76	152.16	158.47	166.07	176.18	179.15	171.21	180.51
comp1044_c0_seq1	GROS_g01043	43.49	38.76	39.56	40.78	39.74	43.37	45.53	43.53	43.72
comp1045_c0_seq1	GROS_g01044	69.78	67.25	65.38	71.7	71.26	68.81	63.28	63.48	67.28
comp1046_c0_seq1	GROS_g01045	25.74	24.57	23.43	25.04	26.69	25.83	25.71	26.06	23.93
comp1047_c0_seq1	GROS_g01046	0.63	0.5	0.9	0.38	0.75	0.87	0.69	0.8	0.66
comp1048_c0_seq1	GROS_g01047	0	0.2	0.55	0.41	0.46	0.32	0.38	0.7	0
comp1049_c0_seq1	GROS_g01048	0	0	0	0	0	0	0.1	0	0
comp1050_c0_seq1	GROS_g01049	30.49	28.18	27.84	29.2	29.08	28.5	26.66	28.9	26.87
comp1051_c0_seq1	GROS_g01050	45	41.46	42.75	44.69	45.32	42.77	39.24	36.36	35.67
comp1052_c0_seq1	GROS_g01051	25.27	23.06	23.78	24.54	25.42	25.91	26.22	29.01	25.33
comp1053_c0_seq1	GROS_g01052	22.52	20.76	20.72	21.12	21.43	21.67	23.2	22.52	20.86
comp1054_c0_seq1	GROS_g01053	5.4	5.65	5.76	5.45	5.2	5.4	4.68	6.08	5.46
comp1055_c0_seq1	GROS_g01054	14.2	14.84	14.93	14.03	14.19	15.44	13.16	13.85	13
comp1056_c0_seq1	GROS_g01055	0.27	0.49	0.26	0.52	0.29	0.14	0.24	0	0.32
comp1057_c0_seq1	GROS_g01056	16.17	16.64	17.4	16.94	17.11	17.47	15.96	16.18	13.98
comp1058_c0_seq1	GROS_g01057	31.96	33.19	34.73	37.92	32.43	33.81	34.03	32.04	34.06
comp1059_c0_seq1	GROS_g01058	69.64	73.99	65.69	70.77	68.85	69.78	68.7	77.75	70.93
comp1060_c0_seq1	GROS_g01059	39.96	39.92	39.46	39.18	35.1	40.76	41.41	35.51	37.54
comp1061_c0_seq1	GROS_g01060	24.35	24.14	25.59	25.31	23.22	24.23	25.94	25.37	22.6
comp1062_c0_seq1	GROS_g01061	10.71	10.21	10.49	8.48	8.34	9.7	8.42	8.02	7.12
comp1063_c0_seq1	GROS_g01062	20.1	21.07	20.65	20.79	20.87	21.53	23.54	22.43	21.44
comp1064_c0_seq1	GROS_g01063	40.17	43.81	38.79	38.25	41.46	42.4	32.39	35.06	31.76
comp1065_c0_seq1	GROS_g01064	20.09	20.62	22.22	18.69	21.67	20.64	17.62	18.07	19.42
comp1066_c0_seq1	GROS_g01065	21.48	22.4	20.73	21.76	22.48	22.42	20.4	20.62	19.63
comp1067_c0_seq1	GROS_g01066	19.97	20.8	20.16	21.58	21.24	20.35	21.95	23.59	20.82
comp1068_c0_seq1	GROS_g01067	15.88	16.71	18.15	17.49	17.34	19.43	15.51	16.16	15.88
comp1069_c0_seq1	GROS_g01068	27.38	31.37	30.11	30.83	27.07	28.01	30.36	27.23	25.96
comp1070_c0_seq1	GROS_g01069	16.87	17.34	17.23	20.32	15.88	19.26	18.01	14.79	17.71
comp1071_c0_seq1	GROS_g01070	68.19	70.72	67.69	70.86	63.87	66.76	86.77	81.9	80.35
comp1072_c0_seq1	GROS_g01071	22.95	23.92	24.73	23.49	24.77	24.14	25.25	25.79	23.07
comp1073_c0_seq1	GROS_g01072	51.16	48.03	49.94	48.4	47.47	52.58	51.82	47.53	54.32
comp1074_c0_seq1	GROS_g01073	15.97	17.14	15.01	16.05	18.19	15.16	17.25	19.39	18.29
comp1075_c0_seq1	GROS_g01074	21.42	19.66	19.49	20.46	20.29	21.17	22.63	21.47	21.64
comp1076_c0_seq1	GROS_g01075	0.33	0.59	0.57	0.39	0.61	0.33	0.58	0.38	0.59
comp1077_c0_seq1	GROS_g01076	38.83	40.57	39.43	40.26	41.49	40.75	42.3	36.8	38.79
comp1078_c0_seq1	GROS_g01077	39.64	40.49	39.62	40.97	38.33	41.61	35.21	37.15	32.58
comp1079_c0_seq1	GROS_g01078	18.9	20.2	17.95	17.76	15.92	17.12	18.31	20.46	18.63
comp1080_c0_seq1	GROS_g01079	10.85	14.84	14.56	12.73	9.16	17	12.23	16.31	9.65
comp1081_c0_seq1	GROS_g01080	7.02	10.57	7.43	5.87	6.8	8.17	7.7	11.35	5.6
comp1082_c0_seq1	GROS_g01081	7.62	7.8	7.8	7.91	6.27	6.38	8.51	8.02	7.12
comp1083_c0_seq1	GROS_g01082	15.1	17.36	17.42	15.4	16.14	13.79	12.9	12.47	10.89
comp1084_c0_seq1	GROS_g01083	6.05	7.18	7.91	5.56	4.89	4.62	5.21	4.6	5.97
comp1085_c0_seq1	GROS_g01084	3.89	5.51	5.56	4.28	4.18	3.17	4.21	3.6	4.2
comp1086_c0_seq1	GROS_g01085	2.52	1.95	2.71	2.54	2.85	3.19	2.93	3.02	3.01
comp1087_c0_seq1	GROS_g01086	9.88	8.84	9.42	8.38	7.66	8.02	8.91	9.55	10.12
comp1088_c0_seq1	GROS_g01087	21.31	23.68	21.07	26.12	25.49	18.62	19.52	18.46	19.87
comp1089_c0_seq1	GROS_g01088	17.09	17.79	17.35	15.44	15.8	18.11	15.46	18.55	18.4
comp1090_c0_seq1	GROS_g01089	16.7	14.07	13.92	15.48	13.82	15.91	15.42	16.92	14.93
comp1091_c0_seq1	GROS_g01090	122.13	121.23	119.99	110.71	118.89	127.2	126.82	101.3	112.44
comp1092_c0_seq1	GROS_g01091	88.65	87.57	93.99	97.1	103.29	113.77	95.66	88.44	95.56
comp1093_c0_seq1	GROS_g01092	19.69	20.13	21.01	19.63	17.59	20.07	12.34	17.58	14.77
comp1094_c0_seq1	GROS_g01093	22.21	23.04	20.9	22.27	22.2	21.21	19.05	22.82	21
comp1095_c0_seq1	GROS_g01094	8.24	7.92	8.42	7.42	8.08	8.78	9.13	8.46	8.1
comp1096_c0_seq1	GROS_g01095	22.14	21.91	19.5	22.69	20.09	18.85	21.6	18.84	20.85
comp1097_c0_seq1	GROS_g01096	15.47	16.08	14.99	15.53	16.41	15.86	14.64	16.47	15.36
comp1098_c0_seq1	GROS_g01097	61.85	64.12	64.51	56.13	61.04	58.24	46.57	47.97	44.25
comp1099_c0_seq1	GROS_g01098	9.05	9.39	9.46	8.52	8.74	8.77	10.79	10.84	11.31
comp1100_c0_seq1	GROS_g01099	38.63	35.85	42.69	38.91	39.5	39.75	40.82	34.87	39.11
comp1101_c0_seq1	GROS_g01100	0	0.14	0	0.31	0.34	0	0	0	0.38
comp1102_c0_seq1	GROS_g01101	1.47	1.59	1.54	2.08	2.06	1.82	1.49	1.6	1.53
comp1103_c0_seq1	GROS_g01102	0.41	0.25	0.13	0.33	0.36	0.2	0.3	0.25	0.25
comp1104_c0_seq1	GROS_g01103	3.13	1.57	1.54	0.66	0	0.35	0.61	3.21	2.08
comp1105_c0_seq1	GROS_g01104	0.11	0.16	0.07	0.07	0.08	0.18	0.13	0.13	0.13
comp1106_c0_seq1	GROS_g01105	0.05	0	0.03	0.15	0	0.1	0.09	0.05	0
comp1107_c0_seq1	GROS_g01106	36.09	32.01	33.81	36.79	35.33	38.63	33.59	31.51	34
comp1108_c0_seq1	GROS_g01107	19.71	21.56	20.63	19.39	20.2	21.28	19.23	18.63	18.95
comp1109_c0_seq1	GROS_g01108	16.41	25.06	18.35	17.54	18.98	18.9	18.16	18.58	17.78
comp1110_c0_seq1	GROS_g01109	8.13	6.46	9.08	10.19	10.03	11.62	10.39	9.41	8.33
comp1111_c0_seq1	GROS_g01110	6.72	9.54	10.96	11.46	9.12	11.48	13.89	8.86	8.62
comp1112_c0_seq1	GROS_g01111	13.18	13.77	12.8	13.42	12.84	13.96	14.52	14.61	13.87
comp1113_c0_seq1	GROS_g01112	28.02	23.88	24.2	24.72	25.5	24.09	27.92	29.4	27.84
comp1114_c0_seq1	GROS_g01113	29.48	30.98	31.08	32.12	29.8	33.24	29.24	31.06	27.85
comp1115_c0_seq1	GROS_g01114	48.65	48.47	47.87	48.92	47.93	47.13	44.93	46.94	46.74
comp1116_c0_seq1	GROS_g01115	49.82	55.59	60.59	54.19	53.57	39.22	50.55	49.35	53.92
comp1117_c0_seq1	GROS_g01116	9.9	8.84	10.27	11.96	11.07	10.82	13.87	14.03	17.06
comp1118_c0_seq1	GROS_g01117	11.75	10.58	10.55	12.62	12.72	12.49	15.58	16.77	21.04
comp1119_c0_seq1	GROS_g01118	4.25	4.97	5.18	4.14	3.26	3.32	3.73	5.08	3.29
comp1120_c0_seq1	GROS_g01119	0.06	0.06	0.08	0.06	0.2	0.06	0.11	0.12	0.08
comp1121_c0_seq1	GROS_g01120	0	0.09	0.06	0.36	0.1	0.38	0.33	0.26	0
comp1122_c0_seq1	GROS_g01121	0	0	0	0	0	0	0	0	0
comp1123_c0_seq1	GROS_g01122	0.1	0	0.06	0.18	0.4	0.1	0.08	0.18	0
comp1124_c0_seq1	GROS_g01123	36.25	34.96	38.84	35.92	36.19	39.06	36.09	35.47	35.53
comp1125_c0_seq1	GROS_g01124	20.11	18.12	19.68	18.18	19.16	18	15.83	18.57	16.41
comp1126_c0_seq1	GROS_g01125	473.49	524.67	574.84	583.86	595.91	551.87	482.66	484.7	507.56
comp1127_c0_seq1	GROS_g01126	42.31	41.44	44.9	52.45	41.27	43.81	32.58	36.1	44.87
comp1128_c0_seq1	GROS_g01127	5.41	4.77	5.03	5.25	4.41	5.83	5.81	5.87	5.45
comp1129_c0_seq1	GROS_g01128	7.93	8.06	7.59	7.93	8.02	8.4	9.66	9.17	8.83
comp1130_c0_seq1	GROS_g01129	12.4	13.02	13.36	13.34	12.99	13.42	15.08	14.56	14.75
comp1131_c0_seq1	GROS_g01130	18.99	18.78	18.81	18.99	17.42	20.76	17.31	17.96	16.38
comp1132_c0_seq1	GROS_g01131	14.35	13.6	12.97	12.06	13.79	13.65	13.9	11.48	13.08
comp1133_c0_seq1	GROS_g01132	11.34	10.76	11.46	11.56	11.87	12.5	12.98	11.35	11.44
comp1134_c0_seq1	GROS_g01133	16.52	15.33	15.41	13.56	14.94	15.12	14.89	15.26	14.71
comp1135_c0_seq1	GROS_g01134	16.92	16.15	17.05	14.25	16.35	17.93	16.56	13.57	15.4
comp1136_c0_seq1	GROS_g01135	30.83	33.17	31.22	31.72	33.81	34.56	37.98	37.44	34.97
comp1137_c0_seq1	GROS_g01136	16.46	15.98	14.97	17.18	15.79	18.07	17.93	17.67	17.49
comp1138_c0_seq1	GROS_g01137	101.11	102.69	104.67	105.73	114.8	116.99	101.45	99.19	98.14
comp1139_c0_seq1	GROS_g01138	67.92	61.63	67.37	64.78	68.83	70.53	61.43	58.25	60.14
comp1140_c0_seq1	GROS_g01139	67.45	59.95	64.88	62.41	64.08	63.43	62.01	57.85	62.05
comp1141_c0_seq1	GROS_g01140	24.28	28.03	26.69	25.59	25.93	24.72	22.58	21.25	24.33
comp1142_c0_seq1	GROS_g01141	1.34	1.37	2.04	1.83	1.69	2.18	1.8	2.51	1.65
comp1143_c0_seq1	GROS_g01142	0.11	0.29	0.69	0.31	0.11	0.32	0.28	0.3	0.78
comp1144_c0_seq1	GROS_g01143	25.14	25.01	24.67	26.44	25.48	26.09	28.29	32.25	27.98
comp1145_c0_seq1	GROS_g01144	19.85	18.82	17.46	18.44	19.97	18.77	22.11	21.37	18.59
comp1146_c0_seq1	GROS_g01145	10.79	12.35	12.62	11.31	12.15	10.23	9.58	10.82	8.14
comp1147_c0_seq1	GROS_g01146	16.12	15.26	15.25	14.99	15.23	15.74	15	15.08	14.52
comp1148_c0_seq1	GROS_g01147	2.67	5.58	3.74	3.75	3.41	4.34	3.32	4.15	3.87
comp1149_c0_seq1	GROS_g01148	21.77	21.43	21.98	20.49	19.65	21.67	18.53	17.75	18.11
comp1150_c0_seq1	GROS_g01149	38.59	40.53	40.5	38.23	37.86	36.08	36.54	37.63	34.25
comp1151_c0_seq1	GROS_g01150	19.39	21.27	19.81	20.46	22.23	20.81	20.57	22.08	23
comp1152_c0_seq1	GROS_g01151	8.89	7.31	7.61	7.88	8.21	7.93	7.31	7.27	7.79
comp1153_c0_seq1	GROS_g01152	28.88	26.3	25.66	27.63	30.99	29.22	28.98	26.17	26.36
comp1154_c0_seq1	GROS_g01153	75.3	76.13	81.39	81.46	82.3	85.71	83.77	84.12	85.25
comp1155_c0_seq1	GROS_g01154	6.49	6.46	6.33	5.83	5.66	5.56	5.04	5.33	5.55
comp1156_c0_seq1	GROS_g01155	5.41	7.13	7.01	6.35	5.83	5.06	5.93	3.96	6.08
comp1157_c0_seq1	GROS_g01156	4.15	4.5	3.66	4.02	4.33	3.09	4.18	3.63	3.85
comp1158_c0_seq1	GROS_g01157	0.18	0.16	0.34	0	0.37	0.35	0.77	0	0.63
comp1159_c0_seq1	GROS_g01158	3.1	2.46	2.61	2.58	2.79	2.99	2.46	2.24	2.27
comp1160_c0_seq1	GROS_g01159	13.57	12.26	12.61	10.89	10.05	9.84	9.7	9.82	10.98
comp1161_c0_seq1	GROS_g01160	12.78	12.47	11.44	12.12	11.56	11.36	11.04	11.99	11.21
comp1162_c0_seq1	GROS_g01161	97.12	108.54	111.14	111.22	106.33	98.51	105.27	107.04	121.89
comp1163_c0_seq1	GROS_g01162	126.76	130.78	131.42	138.12	139.58	126.74	141.51	141.94	154.48
comp1164_c0_seq1	GROS_g01163	29.74	36.03	29.46	28.9	27.23	25.37	22.17	30.8	29.03
comp1165_c0_seq1	GROS_g01164	8.62	10.58	9.31	8.57	9.67	8.32	8.75	7.93	9.72
comp1166_c0_seq1	GROS_g01165	336.42	416.42	398.77	382.81	379.19	366.37	367.85	374.26	398.46
comp1167_c0_seq1	GROS_g01166	0	0	0	0.07	0	0	0.06	0	0
comp1168_c0_seq1	GROS_g01167	3.17	2.75	3.21	3.34	2.87	3.45	5.16	5.02	4.63
comp1169_c0_seq1	GROS_g01168	15.88	19.94	18.18	17.1	14.89	11.86	15.92	18.52	17.84
comp1170_c0_seq1	GROS_g01169	8.92	9.44	8.37	9.06	9	9.06	9.91	10.54	9.12
comp1171_c0_seq1	GROS_g01170	243.58	278	253.04	246.79	245.93	236.09	258.17	242.74	260.78
comp1172_c0_seq1	GROS_g01171	3.86	5.53	4.5	5.85	8.16	6.42	3.67	6.54	3.09
comp1173_c0_seq1	GROS_g01172	2.72	3.07	2.82	2.36	3.52	2.34	3.36	3.31	2.22
comp1174_c0_seq1	GROS_g01173	26.46	23.46	24.3	24.05	25.06	23.21	23.21	21.46	21.95
comp1175_c0_seq1	GROS_g01174	181.79	181.05	195.88	186.76	186.84	184.71	196.24	196.81	195.81
comp1176_c0_seq1	GROS_g01175	6.19	6.78	6.21	6.21	6.21	6.35	6.93	7.43	7.99
comp1177_c0_seq1	GROS_g01176	1.94	4.17	3.39	3.25	1.8	3.15	3.2	3.81	4.95
comp1178_c0_seq1	GROS_g01177	1.22	0.61	0.86	1.3	0.86	1.36	1.67	2.01	1.47
comp1179_c0_seq1	GROS_g01178	14.02	16.1	15.72	15.55	15.01	16	15.76	16.06	17.25
comp1180_c0_seq1	GROS_g01179	48.6	47.92	44.79	48.36	46.17	49.97	56.23	58.5	52.95
comp1181_c0_seq1	GROS_g01180	16.6	14.96	16.75	15.03	17.21	20.35	22.69	20.46	21.19
comp1182_c0_seq1	GROS_g01181	3.43	3.45	3.34	3.19	3.37	3.41	3.96	3.82	3.9
comp1183_c0_seq1	GROS_g01182	0.56	0	1.08	0.54	0.6	0.56	0.99	0	0
comp1184_c0_seq1	GROS_g01183	1.45	0.83	0.59	0.94	0.28	0.46	0.64	0.67	0.87
comp1185_c0_seq1	GROS_g01184	17.55	17.42	18.27	17.92	17.5	17.96	18.24	17.53	17.5
comp1186_c0_seq1	GROS_g01185	0	0.83	0	0	0	0	0	0	0.73
comp1187_c0_seq1	GROS_g01186	0.24	0.15	0.1	0.16	0.09	0.16	0.14	0.3	0.2
comp1188_c0_seq1	GROS_g01187	14.61	13.87	13.54	14.67	14.08	13.79	15.86	16.7	14.72
comp1189_c0_seq1	GROS_g01188	7.07	6.48	5.91	6.14	5.88	5.13	5.82	5.83	5.9
comp1190_c0_seq1	GROS_g01189	417.73	426.32	439.82	431.2	446.67	388.72	454.71	448.51	517.96
comp1191_c0_seq1	GROS_g01190	17.92	19.69	18.71	17.6	21.24	19.5	17.31	18.4	17.05
comp1192_c0_seq1	GROS_g01191	8.78	7.94	7.89	7.84	8.29	6.69	6.7	8.21	6.54
comp1193_c0_seq1	GROS_g01192	17.63	16.74	17.26	17.24	16.66	18.39	16.37	15.87	16.85
comp1194_c0_seq1	GROS_g01193	229.43	239.97	221.73	229.17	224.87	230.71	240.76	221.06	242.17
comp1195_c0_seq1	GROS_g01194	20.79	22.58	23.25	25.52	22.19	23.91	23.05	20.35	24.53
comp1196_c0_seq1	GROS_g01195	48.96	51.12	50.19	54.21	53.48	46.27	50.64	48.82	51.64
comp1197_c0_seq1	GROS_g01196	31.99	34.1	33.56	37.17	33.24	34.9	38.65	36.18	35.08
comp1198_c0_seq1	GROS_g01197	28.63	29.23	23.96	27.96	24.68	26.64	25.23	25.38	27.06
comp1199_c0_seq1	GROS_g01198	19.74	19.59	19.17	17.82	19.45	20.92	20.13	19.32	18.15
comp1200_c0_seq1	GROS_g01199	66.13	76.65	68.32	77.67	69.64	66.88	68.08	68.78	68.77
comp1201_c0_seq1	GROS_g01200	0.42	0.53	0.37	0.35	0.4	0.34	0.5	0.53	0.5
comp1202_c0_seq1	GROS_g01201	19.26	19.53	19.59	19.95	20.15	20.33	21.35	21.85	20.94
comp1203_c0_seq1	GROS_g01202	6.98	7.56	7.28	5.73	6.77	5.82	6.21	6.16	5.63
comp1204_c0_seq1	GROS_g01203	10.11	12.83	11.82	12.72	11.57	12.2	10.88	10.52	10.61
comp1205_c0_seq1	GROS_g01204	27.23	28.56	28.14	27.69	26.86	28.76	30.62	29.67	29.84
comp1206_c0_seq1	GROS_g01205	68.67	71.23	73.16	74.61	79.53	77.76	87.01	82.9	82.43
comp1207_c0_seq1	GROS_g01206	29.61	30.67	32.3	32.21	31.98	29.76	32.46	29.35	33.59
comp1208_c0_seq1	GROS_g01207	138.45	135.52	133.4	141.34	141.92	148.95	158.64	152.86	161.01
comp1209_c0_seq1	GROS_g01208	67.22	66.83	66.38	69.66	70.3	71.97	68.69	65.99	71.32
comp1210_c0_seq1	GROS_g01209	27.7	26.77	28.14	25.88	28.23	27.5	28.7	27.59	28.17
comp1211_c0_seq1	GROS_g01210	2.23	2.87	2.35	2.58	2.79	2.29	2.63	2.82	2.04
comp1212_c0_seq1	GROS_g01211	4.22	5.28	4.33	5.89	8.23	6.8	3.7	7.2	3.11
comp1213_c0_seq1	GROS_g01212	311.5	348.02	319.77	317.57	314.18	301.61	330.38	303.99	332.85
comp1214_c0_seq1	GROS_g01213	1.04	1.29	1.01	0.74	1.12	1.01	0.83	0.87	0.72
comp1215_c0_seq1	GROS_g01214	2.82	2.92	2.41	2.07	2.2	2.24	1.97	2.38	2.84
comp1216_c0_seq1	GROS_g01215	14.86	15.19	14.52	13.67	15.16	13.39	16.7	16.89	14.97
comp1217_c0_seq1	GROS_g01216	23.78	31.36	28.5	27.35	30.31	21.6	27.69	33.07	41
comp1218_c0_seq1	GROS_g01217	1.86	3.47	3.33	3.89	3.69	3.95	5	4.62	3.62
comp1219_c0_seq1	GROS_g01218	13.39	14.12	13.85	13.96	13.9	13.25	17.01	17.54	17.22
comp1220_c0_seq1	GROS_g01219	8.2	9.31	9.38	8.56	8.57	6.82	7.19	7.46	10.4
comp1221_c0_seq1	GROS_g01220	4.28	4.31	3.91	4.38	4.59	4.59	4.62	5.35	4.82
comp1222_c0_seq1	GROS_g01221	12.77	15.69	14.61	14.27	14.27	14.26	14.02	14.17	13.1
comp1223_c0_seq1	GROS_g01222	0.72	0.34	0.44	0.4	0.4	0.58	0.45	0.35	0.45
comp1224_c0_seq1	GROS_g01223	5.62	6.38	5.81	5.06	5.94	5.61	4.93	5.93	4.04
comp1225_c0_seq1	GROS_g01224	18.46	17.66	17.29	16.94	18.73	16.96	15.95	17.52	19.06
comp1226_c0_seq1	GROS_g01225	18.04	20.69	20.51	16.98	16.92	15.52	13.38	15.29	18.96
comp1227_c0_seq1	GROS_g01226	1.07	0.96	1.11	1	0.85	1.02	0.92	1.05	0.97
comp1228_c0_seq1	GROS_g01227	28.18	28.9	28.13	29.36	27.26	22.93	28.96	30.34	33.63
comp1229_c0_seq1	GROS_g01228	3.48	3.47	5.18	4.93	4.18	4.31	3.37	3.32	3.59
comp1230_c0_seq1	GROS_g01229	10.91	11.85	11.26	10.08	12.03	10.35	10.59	10.41	9.82
comp1231_c0_seq1	GROS_g01230	43.56	51.62	45.32	49.12	43.82	44.33	37.61	40.87	32.27
comp1232_c0_seq1	GROS_g01231	13.55	16.63	14.94	13.43	14.26	11.51	12.49	12.77	13.44
comp1233_c0_seq1	GROS_g01232	14.74	15.23	16.44	14.8	15.15	15.23	15.64	15.8	15.89
comp1234_c0_seq1	GROS_g01233	3.33	3.41	3.7	3.29	3.27	3.31	4.02	4.12	4.66
comp1235_c0_seq1	GROS_g01234	20.36	22.16	22.98	24.64	21.95	22.66	23.56	24.17	25.87
comp1236_c0_seq1	GROS_g01235	15.62	16.3	15.9	13.77	15.95	12.55	14.11	14.33	13.28
comp1237_c0_seq1	GROS_g01236	27.41	25.57	28.3	26.1	25.96	24.23	23.79	23.84	21.95
comp1238_c0_seq1	GROS_g01237	9.83	11.12	10.02	10.74	9.13	9.94	7.78	6.88	6.81
comp1239_c0_seq1	GROS_g01238	53.39	58.06	52.8	51.08	52.14	45.06	38.43	41.57	47.24
comp1240_c0_seq1	GROS_g01239	0.18	0	0	0.17	0.19	0	0	0.17	0.22
comp1241_c0_seq1	GROS_g01240	0.9	0.85	1.19	1.22	0.91	0.71	0.89	0.83	0.54
comp1242_c0_seq1	GROS_g01241	5.58	6.96	6.33	6.1	6.21	5.7	6.59	7.04	5.7
comp1243_c0_seq1	GROS_g01242	11.65	12.91	12.06	12.36	11.58	10.83	12.98	13.01	13.61
comp1244_c0_seq1	GROS_g01243	11.18	11.3	10.18	10.13	9.74	8.91	9.25	9.6	10.36
comp1245_c0_seq1	GROS_g01244	14.31	14.04	15.48	14.37	15.01	15.45	14.54	13.26	15.43
comp1246_c0_seq1	GROS_g01245	60.35	64.01	62.74	59.84	62.43	55.72	67.09	75.01	67.43
comp1247_c0_seq1	GROS_g01246	37.29	41.07	40.16	35.91	35.48	27.59	37.28	45.46	48
comp1248_c0_seq1	GROS_g01247	13.79	15.25	15.59	13.01	13.49	11.52	15.73	16.68	18.84
comp1249_c0_seq1	GROS_g01248	10.32	10.63	10.78	10.32	10.72	9.73	9.55	10.88	9.63
comp1250_c0_seq1	GROS_g01249	14.14	13.24	14.29	12.41	12.4	12.6	10.94	10.18	12.89
comp1251_c0_seq1	GROS_g01250	26.54	27.72	28.28	25.16	22.49	20.89	21.87	25.17	28.6
comp1252_c0_seq1	GROS_g01251	76.49	73.26	75.2	76.17	77.65	78.28	72.88	66.94	72.24
comp1253_c0_seq1	GROS_g01252	2.83	2.76	3.2	2.69	3.27	2.98	3.3	3.54	3.06
comp1254_c0_seq1	GROS_g01253	40.64	43.14	41.34	38.27	38.29	35.45	36.78	40.98	42.56
comp1255_c0_seq1	GROS_g01254	16.09	16.97	17.88	16.73	15.6	16.16	15.03	15.72	15.32
comp1256_c0_seq1	GROS_g01255	11.16	11.48	12.34	10.59	11.1	10.22	9.36	9.26	11.08
comp1257_c0_seq1	GROS_g01256	19.84	19.65	18.05	17.91	17.9	16.15	14.84	17.96	15.97
comp1258_c0_seq1	GROS_g01257	10.08	8.13	9.41	8.79	9.59	10	8.48	8.74	8.63
comp1259_c0_seq1	GROS_g01258	24.36	22.72	28.04	28.38	25.32	27.42	28.35	32.49	27.93
comp1260_c0_seq1	GROS_g01259	46.82	57.53	51.4	43.26	41.13	40.16	39.35	36.78	55.82
comp1261_c0_seq1	GROS_g01260	56.41	53.02	55.21	51.95	54.15	52.75	54.07	54.38	59.19
comp1262_c0_seq1	GROS_g01261	1.1	0.85	0.25	0.75	0.75	0.39	0.48	0.65	0.28
comp1263_c0_seq1	GROS_g01262	2.83	3.13	2	5.42	3.66	3.14	2.49	1.45	3.02
comp1264_c0_seq1	GROS_g01263	88.49	85.87	85.91	88.84	84.07	87.2	89.64	91.1	87.9
comp1265_c0_seq1	GROS_g01264	21.71	22.81	22.77	22.04	22.16	24.62	25.53	25.03	21.18
comp1266_c0_seq1	GROS_g01265	6.61	6.38	6.86	6.42	7.58	6.32	8.04	7.66	8.42
comp1267_c0_seq1	GROS_g01266	33.12	33.6	32.47	30.17	33.57	30.9	28.12	30.16	28.71
comp1268_c0_seq1	GROS_g01267	31.99	34.66	34	28.07	31.95	31.33	23.37	25.41	26.87
comp1269_c0_seq1	GROS_g01268	7.87	9	8.34	7.93	8.54	8.28	7.47	8.87	8.39
comp1270_c0_seq1	GROS_g01269	27.59	24.28	20.85	21.33	22.96	22.16	23.36	20.74	23.74
comp1271_c0_seq1	GROS_g01270	42.85	48.75	41.81	49.46	41.19	47.28	47.34	44.83	49.02
comp1272_c0_seq1	GROS_g01271	30.17	29.11	30.25	31.81	28.38	29.61	33.37	34.92	31.03
comp1273_c0_seq1	GROS_g01272	5.73	4.6	5.05	6.48	5.49	7.62	7.72	5.98	6.35
comp1274_c0_seq1	GROS_g01273	69.36	69.88	69	66.7	65.23	68.48	66.64	66.78	67.46
comp1275_c0_seq1	GROS_g01274	5.2	5.54	5.89	5.24	5.14	5.47	5.33	5.13	5.37
comp1276_c0_seq1	GROS_g01275	2.96	3.04	3.02	3.77	3.64	2.7	3.67	3.79	1.77
comp1277_c0_seq1	GROS_g01276	8.12	9.13	7.34	8.33	9.12	9.21	9.39	9.09	7.55
comp1278_c0_seq1	GROS_g01277	3.01	2.35	2.8	2.49	1.91	1.8	2.81	3.52	1.44
comp1279_c0_seq1	GROS_g01278	51	50.47	54.41	53.68	51.11	55.49	52.87	48.67	49.02
comp1280_c0_seq1	GROS_g01279	26.25	26.02	26.59	25.74	26.89	25.12	25.39	22.28	24.16
comp1281_c0_seq1	GROS_g01280	0.17	0.26	0.33	0.44	0.49	0.17	0.15	0.42	0.14
comp1282_c0_seq1	GROS_g01281	15.51	15.08	14.42	16.45	16.24	15.54	17.8	21.29	17.49
comp1283_c0_seq1	GROS_g01282	76.92	75.86	81.77	82.39	79.7	82.63	88.37	88.97	89.85
comp1284_c0_seq1	GROS_g01283	7.94	7.8	7.58	6.69	7.2	7.17	7.9	7.34	6.89
comp1285_c0_seq1	GROS_g01284	2.42	3.49	3.53	2.61	3.66	2.49	2.97	3.79	2.99
comp1286_c0_seq1	GROS_g01285	47.96	50.67	52.51	60.37	53.39	50.2	49.1	47.74	52.3
comp1287_c0_seq1	GROS_g01286	13.49	11.89	14.2	13.75	12.51	13.13	11.62	14.28	11.62
comp1288_c0_seq1	GROS_g01287	26.54	30.93	28.16	27.48	28.67	21.42	23.46	21.7	23.29
comp1289_c0_seq1	GROS_g01288	49.48	47.98	49.26	51.99	49.67	51.68	49.31	51.86	51.11
comp1290_c0_seq1	GROS_g01289	115.45	123.32	130.19	126.06	128.82	130.43	143.92	138.25	135.72
comp1291_c0_seq1	GROS_g01290	23.62	23.15	22.7	24.7	22.53	23.37	21.41	22.85	24.5
comp1292_c0_seq1	GROS_g01291	1.39	1.5	1.52	1.91	1.7	1.94	1.61	0.87	1.53
comp1293_c0_seq1	GROS_g01292	0.34	0.52	0.29	1.21	0.49	0.57	1.21	0.74	1.38
comp1294_c0_seq1	GROS_g01293	58.19	58.74	61.42	63.75	55.98	61.94	60.14	55.77	56.63
comp1295_c0_seq1	GROS_g01294	50.16	52.47	52.13	48.63	48.87	51.22	53.3	50.33	53.1
comp1296_c0_seq1	GROS_g01295	89.31	87.63	89.71	87.92	89.61	91.8	112.96	106.36	100.05
comp1297_c0_seq1	GROS_g01296	29.35	26.04	29.93	27.26	27.88	30.32	32.72	32.18	30.61
comp1298_c0_seq1	GROS_g01297	5.21	4.85	3.99	4.1	5.18	4.28	7.26	7.93	8.44
comp1299_c0_seq1	GROS_g01298	380.5	388.46	394.82	411.63	398	389.39	393.79	394.03	394.15
comp1300_c0_seq1	GROS_g01299	21.77	18.52	19.17	19.12	19.54	21.28	19.83	19.09	19.54
comp1301_c0_seq1	GROS_g01300	16.17	13.12	13.46	13.39	12.91	15.84	16.84	15.4	12.05
comp1302_c0_seq1	GROS_g01301	36.95	33.57	33.68	32.28	31.55	34.13	33.3	31.98	33.48
comp1303_c0_seq1	GROS_g01302	18.19	15.99	16.17	17.93	16.23	17.94	16.55	17.43	17.94
comp1304_c0_seq1	GROS_g01303	18.68	20.97	15.98	19.16	17.45	17.46	19.67	18.53	15.31
comp1305_c0_seq1	GROS_g01304	18.48	17.66	17.88	18.99	18.56	17.04	17.65	16.77	19.67
comp1306_c0_seq1	GROS_g01305	37.7	38.23	39.71	37.11	35.19	36.11	36.81	36.42	36.31
comp1307_c0_seq1	GROS_g01306	6.64	6.13	5.48	6	6.29	5.43	5.89	5.31	5.11
comp1308_c0_seq1	GROS_g01307	953.29	1000.28	987.13	1048.59	1023.49	997.32	1059.59	967.79	1035.77
comp1309_c0_seq1	GROS_g01308	10.78	10.74	10.52	10.56	10.26	11.49	10.59	9.23	10.09
comp1310_c0_seq1	GROS_g01309	18.37	17.34	16.85	16.18	17.24	17.94	18.65	19.2	20.32
comp1311_c0_seq1	GROS_g01310	22.31	21.99	22.53	22.71	21.32	24.15	23.78	22.64	24.8
comp1312_c0_seq1	GROS_g01311	45.99	44.5	43.99	54.61	49.88	50.2	52.06	49.51	46.52
comp1313_c0_seq1	GROS_g01312	28.97	27.78	27.63	29.68	30.34	31.57	38.33	38.63	36.72
comp1314_c0_seq1	GROS_g01313	1.27	1.39	1.9	1.65	1.91	1.61	2.46	2.41	2.21
comp1315_c0_seq1	GROS_g01314	8.73	8.05	8.88	8.91	7.34	6.68	7.59	6.89	6.8
comp1316_c0_seq1	GROS_g01315	9.86	10.16	10.46	9.61	10.79	9.16	9.94	10.61	10.72
comp1317_c0_seq1	GROS_g01316	151.54	145.32	149.6	152.79	150.53	163.22	167.38	156.2	171.42
comp1318_c0_seq1	GROS_g01317	107.49	108.96	103.86	105.54	106.05	103.75	120.75	124.7	121.33
comp1319_c0_seq1	GROS_g01318	12.41	12.82	12.93	13.51	14.19	13.63	14.83	13.23	12.67
comp1320_c0_seq1	GROS_g01319	31.04	28.9	29.95	29.77	29.57	30.28	31.36	31.44	27.95
comp1321_c0_seq1	GROS_g01320	28.61	27.12	24.6	25.34	23.94	23.54	23.76	23.37	22.67
comp1322_c0_seq1	GROS_g01321	16.77	13.38	14.03	14	16.09	15.54	12.35	14.31	14
comp1323_c0_seq1	GROS_g01322	2.55	2.88	1.82	5.17	3.7	2.86	2.51	1.18	3.05
comp1324_c0_seq1	GROS_g01323	69.86	70.61	68.18	69.53	68.87	68.24	70.1	70.39	66.98
comp1325_c0_seq1	GROS_g01324	34.23	28.43	30.6	28.11	31.66	28.08	25.46	27.82	28.83
comp1326_c0_seq1	GROS_g01325	14.5	14.64	14.96	13.74	13.58	14.08	14.03	13.12	13.9
comp1327_c0_seq1	GROS_g01326	17.22	17.48	16.47	16.09	16.51	16.36	14.57	15.8	16.39
comp1328_c0_seq1	GROS_g01327	1.01	1.41	0.87	1.31	1.16	1.1	1.04	1.61	1.43
comp1329_c0_seq1	GROS_g01328	16.74	16.92	16.25	15.44	15.02	15.51	13.29	13.9	15.07
comp1330_c0_seq1	GROS_g01329	3.67	3.83	3.56	3.72	3.64	3.36	3.72	3.48	3.99
comp1331_c0_seq1	GROS_g01330	3.83	4.49	4.1	3.93	4.37	4.78	4.16	4.73	4.65
comp1332_c0_seq1	GROS_g01331	3.29	3.04	4.27	3.74	3.7	3.56	4.57	4.31	4.44
comp1333_c0_seq1	GROS_g01332	20.9	19.81	19.48	16.76	19.95	19.03	16.73	16.58	17.09
comp1334_c0_seq1	GROS_g01333	9.61	10.59	9.76	8.41	9.04	8.58	7.12	9.03	8.45
comp1335_c0_seq1	GROS_g01334	3.55	3.04	4.31	3.56	3.56	3.06	4.32	4.05	3.46
comp1336_c0_seq1	GROS_g01335	0.82	0.82	0.69	0.93	0.82	0.82	1.11	0.82	0.82
comp1337_c0_seq1	GROS_g01336	0.77	1.15	0.78	0.89	1.02	0.55	0.87	0.64	1.05
comp1338_c0_seq1	GROS_g01337	26.51	30.37	30.78	28.39	28.85	25.91	28.03	28.3	27.05
comp1339_c0_seq1	GROS_g01338	8.52	9.28	8.54	8.88	8.28	9.54	8.45	8.52	8.1
comp1340_c0_seq1	GROS_g01339	44.02	51.38	48.16	43.76	45.22	37.53	36.93	43.57	43.35
comp1341_c0_seq1	GROS_g01340	7.83	8.3	8.45	7.8	8.66	7.97	9.2	9.74	11.06
comp1342_c0_seq1	GROS_g01341	4.58	3.9	5.03	4.07	4.08	4.31	4.54	5.38	4.55
comp1343_c0_seq1	GROS_g01342	10.9	12.82	11.7	11.55	11.72	10.29	10.39	10.35	11.47
comp1344_c0_seq1	GROS_g01343	58.79	60.99	61.61	58.98	62.26	56.39	59.84	59.54	63.11
comp1345_c0_seq1	GROS_g01344	4.56	4.29	4.57	4.58	4.48	4.53	4.59	4.81	4.83
comp1346_c0_seq1	GROS_g01345	57.29	51.89	53.32	61.36	59.01	55.16	61.44	61.88	67.85
comp1347_c0_seq1	GROS_g01346	4.74	4.59	4.65	4.69	5.03	4.09	4.5	4.31	4.48
comp1348_c0_seq1	GROS_g01347	0.32	0.23	0.18	0.18	0.15	0.14	0.28	0.34	0.22
comp1349_c0_seq1	GROS_g01348	0	0.29	0.2	0.92	0.68	0.64	0.57	0.59	0.39
comp1350_c0_seq1	GROS_g01349	34.36	33.29	34.1	31.12	30.83	31.62	26.53	28.86	25.67
comp1351_c0_seq1	GROS_g01350	2.86	3.78	4.7	4.2	4.13	3.48	4.29	2.64	2.67
comp1352_c0_seq1	GROS_g01351	15.07	14.31	13.52	13.02	12.9	13.15	12.85	13.63	13.36
comp1353_c0_seq1	GROS_g01352	9.23	13.08	13.23	8.82	11.99	10.95	21.34	18.44	16.14
comp1354_c0_seq1	GROS_g01353	5.38	5.34	6.2	5.4	5.12	5.77	4.96	5.96	7.4
comp1355_c0_seq1	GROS_g01354	5.24	6.27	5.75	5.35	5.63	5.43	5.28	5.92	5.46
comp1356_c0_seq1	GROS_g01355	17.05	18.99	18.53	16.58	17.32	19.06	14.04	15.01	17.54
comp1357_c0_seq1	GROS_g01356	22.58	24.52	22.69	21.43	21.66	20.88	19.56	20.75	21.65
comp1358_c0_seq1	GROS_g01357	22.71	23.76	23.48	23.73	25.52	22.42	23.67	27.62	26.52
comp1359_c0_seq1	GROS_g01358	17.41	16.33	17.09	19.04	17.08	18.15	15.64	17.12	16.45
comp1360_c0_seq1	GROS_g01359	21.75	22.05	21.8	22.03	22.18	23.72	23.73	22.11	20.79
comp1361_c0_seq1	GROS_g01360	77.4	82.6	81.45	80.86	85.11	77.58	76.17	74.15	75.61
comp1362_c0_seq1	GROS_g01361	1.21	1.6	1.06	1.15	1.08	1.58	1.06	1.37	1
comp1363_c0_seq1	GROS_g01362	86.02	89.22	85.53	83.1	78.96	85.8	83.51	85.56	85.73
comp1364_c0_seq1	GROS_g01363	27.09	23.31	25.68	23.78	25.93	28.87	26.1	25.71	26.97
comp1365_c0_seq1	GROS_g01364	26.41	26.97	25.37	27.1	28.17	27.3	29.86	32.93	31.32
comp1366_c0_seq1	GROS_g01365	13.26	11.29	13.7	13.89	14.1	13.44	12.73	12.73	15.15
comp1367_c0_seq1	GROS_g01366	42.38	41.66	43.57	42.14	45.85	42.53	43.49	42.43	40.27
comp1368_c0_seq1	GROS_g01367	4.12	4.37	4.54	4.82	4.65	4.45	4.27	5.17	3.71
comp1369_c0_seq1	GROS_g01368	16.17	15.92	16.78	17.75	17.99	17.35	16.68	17.04	16.95
comp1370_c0_seq1	GROS_g01369	15.36	16.97	16.44	17.09	15.2	15.32	17.36	16.77	16.22
comp1371_c0_seq1	GROS_g01370	807.28	970.48	979.13	1058.98	1022.62	915.39	914.58	903.27	1017.87
comp1372_c0_seq1	GROS_g01371	560.19	608.79	604.41	629.32	622.41	577.5	597.04	609.35	624.53
comp1373_c0_seq1	GROS_g01372	743.43	808.64	806.33	837.18	834.16	769.76	793.1	809.54	826.15
comp1374_c0_seq1	GROS_g01373	1.36	1.22	1.39	1.3	1.64	1.29	1.19	1.31	1.01
comp1375_c0_seq1	GROS_g01374	9.44	14.38	11.65	11.08	15.95	14.53	8.99	9.22	10.99
comp1376_c0_seq1	GROS_g01375	33.29	29.66	31.4	28.26	25.39	33.2	30.42	30.32	31.56
comp1377_c0_seq1	GROS_g01376	0	0.06	0	0.06	0.07	0	0.06	0.06	0
comp1378_c0_seq1	GROS_g01377	0	0.1	0.29	0.32	0.36	0	0	0.52	0.41
comp1379_c0_seq1	GROS_g01378	4.36	4.4	3.81	4.2	3.13	3.54	3.15	3.49	3.2
comp1380_c0_seq1	GROS_g01379	2.68	2.83	3.03	2.49	2.2	1.49	1.9	2.69	2.32
comp1381_c0_seq1	GROS_g01380	20.62	19.27	19.31	18.2	20.12	18.83	14.57	16.63	15.7
comp1382_c0_seq1	GROS_g01381	5.14	4.91	4.49	4.48	4.57	5.32	5.38	4.93	4.84
comp1383_c0_seq1	GROS_g01382	184.64	201.02	190.7	190.45	170.12	183.06	165.64	153.06	168.42
comp1384_c0_seq1	GROS_g01383	3.07	3.25	3.36	2.99	3.69	3.79	4.16	4	3.94
comp1385_c0_seq1	GROS_g01384	21.25	21.18	20.21	19.6	20.05	20.83	22.1	18.95	23.09
comp1386_c0_seq1	GROS_g01385	13.57	12.89	12.35	10.95	12.9	13.21	15.32	15.23	12.5
comp1387_c0_seq1	GROS_g01386	24.81	24.21	24.11	22.47	23.98	21.46	21.66	22.21	22.14
comp1388_c0_seq1	GROS_g01387	5.04	4.85	5.36	4.89	5.05	5.55	4.32	3.72	3.9
comp1389_c0_seq1	GROS_g01388	7.95	6.03	5.86	7.14	6.89	5.23	5.58	6.9	5.33
comp1390_c0_seq1	GROS_g01389	6.11	5.31	5.37	5.16	3.97	4.45	4.95	3.69	4.5
comp1391_c0_seq1	GROS_g01390	59.5	54.06	67.69	75.04	83.66	71.01	100.88	104.98	98.48
comp1392_c0_seq1	GROS_g01392	15.94	16.42	16.69	16.83	16.54	19.25	18.89	23.51	14.74
comp1393_c0_seq1	GROS_g01393	5.36	4.69	4.9	5.28	5.4	4.6	5.15	4.72	5.22
comp1394_c0_seq1	GROS_g01394	0.46	0.69	0.63	0.66	0.65	0.46	0.4	0.71	0.37
comp1395_c0_seq1	GROS_g01395	5.15	5.46	4.71	4.51	4.88	4.93	4.95	5.17	5.14
comp1396_c0_seq1	GROS_g01396	3.04	3.21	3.42	3.96	3.72	3.17	3.78	3.7	3.43
comp1397_c0_seq1	GROS_g01397	3.53	4.25	2.08	3.45	3.28	3.93	2.14	4.11	4.02
comp1398_c0_seq1	GROS_g01398	0.25	0.52	0.37	0.39	0.09	0.58	0.65	0.53	0.3
comp1399_c0_seq1	GROS_g01399	0	0.19	0	0.07	0.08	0	0.06	0	0
comp1400_c0_seq1	GROS_g01400	16.37	16.53	17.25	16.26	17.32	16.19	15.63	17.06	15.73
comp1401_c0_seq1	GROS_g01401	30.53	27.31	28.49	29.76	29.78	31.46	27.48	25.66	26.67
comp1402_c0_seq1	GROS_g01402	8.44	6.47	7.11	7.61	7.99	7.81	7.43	6.83	7.57
comp1403_c0_seq1	GROS_g01403	16.57	16.14	16.09	18.13	16.28	17.04	17.39	17.79	16.21
comp1404_c0_seq1	GROS_g01404	12.97	13.28	13.25	12.63	13.37	13.37	12.29	12.44	13.09
comp1405_c0_seq1	GROS_g01405	7.7	7.63	8.05	7.92	6.48	6.53	5.5	5.12	5.97
comp1406_c0_seq1	GROS_g01406	9.1	8.84	9.36	9.13	9.37	9.19	11.12	11.35	10.99
comp1407_c0_seq1	GROS_g01407	10.89	9.95	9.63	10.6	11.16	10.61	11.73	12.53	11.78
comp1408_c0_seq1	GROS_g01408	29.63	31.45	29.91	30.3	31.07	28.68	29.48	31.84	28.89
comp1409_c0_seq1	GROS_g01409	22.49	24.13	21.58	19.67	21.07	21.8	20.38	20.38	21.5
comp1410_c0_seq1	GROS_g01410	5.97	6.3	6.43	5.92	6.09	6.79	6.12	6.22	5.54
comp1411_c0_seq1	GROS_g01411	23.42	26	21.1	26.63	21.67	19.13	21.53	17.51	20.84
comp1412_c0_seq1	GROS_g01412	26.22	25.46	27.18	22.37	25.12	28.83	25.68	29.18	26.73
comp1413_c0_seq1	GROS_g01413	21.98	22.38	23.76	22.16	22.03	21.62	22.22	22.62	21.41
comp1414_c0_seq1	GROS_g01414	16.27	14.94	14.76	13.09	13.82	15.69	14.81	12.74	12.28
comp1415_c0_seq1	GROS_g01415	21.21	22.59	22.35	21.27	24.43	23.78	21.82	22.44	21.94
comp1416_c0_seq1	GROS_g01416	20.06	21.19	20.48	22.17	21.52	21.09	23.05	22.99	23.22
comp1417_c0_seq1	GROS_g01417	25.17	28.51	27.14	24.04	21.52	23.51	28.04	22.14	20.1
comp1418_c0_seq1	GROS_g01418	8.53	7.9	8.44	8.55	8.14	7.27	7.27	7.04	7.05
comp1419_c0_seq1	GROS_g01419	20.21	22.95	22.5	21.24	20.76	19.03	21.04	22.36	25.91
comp1420_c0_seq1	GROS_g01420	5.52	5.62	6.5	6.41	5.55	5.3	5.86	6.12	5.91
comp1421_c0_seq1	GROS_g01421	19.13	17.42	17.13	17	17.63	16.41	15.64	16	16.65
comp1422_c0_seq1	GROS_g01422	4.28	5.7	6.46	7.78	7.31	5.08	5.18	5.27	6.1
comp1423_c0_seq1	GROS_g01423	1.48	1.45	1.62	1.95	1.59	1.35	1.52	1.51	1.77
comp1424_c0_seq1	GROS_g01424	1.85	2.14	1.45	1.96	1.63	2.3	1.78	1.76	2.05
comp1425_c0_seq1	GROS_g01425	10.17	9.85	10.72	9.94	11.58	11.45	9.65	9.4	8.71
comp1426_c0_seq1	GROS_g01426	4.47	5.58	5.74	5.33	6	5.36	4.19	5.52	4.81
comp1427_c0_seq1	GROS_g01427	19.54	25.53	24.84	26.34	24.44	23.6	25.57	21.52	26.15
comp1428_c0_seq1	GROS_g01428	13.74	13.83	14.31	13.48	14.69	15.55	13.12	12.85	13.27
comp1429_c0_seq1	GROS_g01429	3.74	4.53	3.68	3.51	3.88	3.59	2.91	3.78	4.31
comp1430_c0_seq1	GROS_g01430	5.01	4.98	3.96	4.31	4.39	4.64	3.77	4.56	4.55
comp1431_c0_seq1	GROS_g01431	11.49	14.19	12.35	11.2	11.89	10.06	10.9	9.75	16.85
comp1432_c0_seq1	GROS_g01432	28.3	27.74	33.2	28.87	30.9	34.45	32.41	37.66	26.43
comp1433_c0_seq1	GROS_g01433	6.34	6.77	7.77	7.84	7.15	7.47	7.2	8.65	7.25
comp1434_c0_seq1	GROS_g01434	15.36	15.69	15.97	14.28	16.52	16.71	14.7	15.05	13.56
comp1435_c0_seq1	GROS_g01435	11.64	11.76	12.74	13.24	12.44	11.47	10	11.32	10.77
comp1436_c0_seq1	GROS_g01436	4.4	3.25	3.56	3.25	4.01	2.39	2.81	2.4	3.83
comp1437_c0_seq1	GROS_g01437	4.34	4.12	4.27	4.62	4.46	5.27	4.93	5.6	6.13
comp1438_c0_seq1	GROS_g01438	8.29	7.68	7.56	7.87	8.55	7.42	8.11	7.71	6.8
comp1439_c0_seq1	GROS_g01439	8.26	9.2	8.41	8.16	9.03	7.95	8.97	9.89	9.83
comp1440_c0_seq1	GROS_g01440	4.43	4.83	5.77	4.6	5.65	5.07	5.37	6.01	4.61
comp1441_c0_seq1	GROS_g01441	0.68	1.24	1.18	0.65	0.31	0.78	0.47	1.22	1.05
comp1442_c0_seq1	GROS_g01442	7.17	7.62	8.07	6.78	7.35	6.18	7.46	9.54	8.31
comp1443_c0_seq1	GROS_g01443	4.63	4.35	4.81	5.88	3.93	5.33	5.31	4.98	5.03
comp1444_c0_seq1	GROS_g01444	7.82	7.82	7.78	7.85	7.75	6.98	6.36	6.44	6.3
comp1445_c0_seq1	GROS_g01445	12.95	12.71	12.22	12.08	12.29	12.11	11.63	11.12	10.83
comp1446_c0_seq1	GROS_g01446	1.02	0.92	0.37	0.69	1.23	0.58	2.43	1.21	0.52
comp1447_c0_seq1	GROS_g01447	7.07	6.39	6.66	6.52	6.18	5.84	6.85	5.86	5.26
comp1448_c0_seq1	GROS_g01448	11.75	11.19	10.8	10.47	9.94	9.67	10.93	10.31	9.86
comp1449_c0_seq1	GROS_g01449	1.69	2.12	2.14	2.87	3.27	2.24	2.55	1.91	2.58
comp1450_c0_seq1	GROS_g01450	61.01	65.63	63.6	67.54	62.48	66.06	75.92	73.51	74.84
comp1451_c0_seq1	GROS_g01451	115.37	127.35	127.43	132.37	129.5	119	123.72	124.94	144.6
comp1452_c0_seq1	GROS_g01452	10.13	9.33	10.15	9.37	9.56	9.03	9.18	9.32	9.62
comp1453_c0_seq1	GROS_g01453	7.61	7.59	7.45	7.9	8.61	9.07	8.01	9.05	7.2
comp1454_c0_seq1	GROS_g01454	4.24	5.89	5.15	4.66	5.15	4.97	4.61	6.27	6.22
comp1455_c0_seq1	GROS_g01455	1.36	4.3	1.73	1.95	2.87	1.36	1.49	2.2	2.85
comp1456_c0_seq1	GROS_g01456	19.39	26.88	27.59	27.14	25.42	22.67	29.62	29.95	28.02
comp1457_c0_seq1	GROS_g01457	27.51	25.27	26.24	23.83	22.17	23.5	23.56	22.92	22.31
comp1458_c0_seq1	GROS_g01458	30.13	30.5	33.31	32.66	32.97	28.39	30	31.91	35.14
comp1459_c0_seq1	GROS_g01459	12.55	12.57	13.34	12.45	11.35	12.76	12.38	11.92	13.06
comp1460_c0_seq1	GROS_g01460	6.7	7.17	7.52	7.24	6.82	6.93	5.42	6.39	6.42
comp1461_c0_seq1	GROS_g01461	5.09	5.14	6.57	4.08	4.46	4.9	4.46	6.37	5.84
comp1462_c0_seq1	GROS_g01462	24.74	23.66	27.02	24.02	23.51	23.06	23.23	25.53	23.83
comp1463_c0_seq1	GROS_g01463	34.42	33.84	31.81	28.77	30.74	33.2	38.08	36.7	37.44
comp1464_c0_seq1	GROS_g01464	21.56	22.62	21.31	20.85	21.69	22.8	21.4	21.54	21.9
comp1465_c0_seq1	GROS_g01465	55.72	53.33	50.87	52.62	51.3	50.32	47.98	48.51	48.43
comp1466_c0_seq1	GROS_g01466	30.24	27.26	28.98	26.75	30	30.13	28.49	29.19	28.88
comp1467_c0_seq1	GROS_g01467	34.55	30.7	32.25	33.92	31.35	33.63	29.64	29.19	28.51
comp1468_c0_seq1	GROS_g01468	39.02	39.32	39	40.71	43.42	43.01	39.32	41.31	39.18
comp1469_c0_seq1	GROS_g01469	23.4	22.04	21.66	22.29	22.23	20.69	21.13	23.73	21.35
comp1470_c0_seq1	GROS_g01470	9.66	10.91	10.37	9.26	11.3	10.25	8.96	9.47	8.69
comp1471_c0_seq1	GROS_g01471	22.22	26.95	21.43	24.16	20.22	22.9	22.29	19.5	23.52
comp1472_c0_seq1	GROS_g01472	23.53	24.83	22.74	23.31	23.73	23.73	21.56	22.46	20.82
comp1473_c0_seq1	GROS_g01473	19.45	19.75	22.11	20.88	19.56	22.72	15.92	21.56	18.41
comp1474_c0_seq1	GROS_g01474	25.28	27.12	26.78	25.74	25.77	23.05	26.84	27.84	27.96
comp1475_c0_seq1	GROS_g01475	30.37	33.08	29.73	35.24	22.48	32.27	23.4	28.57	32.97
comp1476_c0_seq1	GROS_g01476	21.96	22.69	22.95	21.03	21.42	19.8	26.93	29.69	31.87
comp1477_c0_seq1	GROS_g01477	25.49	25.22	27.24	29.46	27.39	26.58	26.37	25.15	26.9
comp1478_c0_seq1	GROS_g01478	50.88	53.91	51.64	57.81	53.94	56.56	55.11	56.35	54.42
comp1479_c0_seq1	GROS_g01479	15.76	15.74	16.17	14.92	15.81	13.35	14.71	15.29	14.22
comp1480_c0_seq1	GROS_g01480	19.16	18.18	18.77	18.64	18.07	18.61	18.32	18.69	18.09
comp1481_c0_seq1	GROS_g01481	6.68	8.08	7.04	9.19	7.9	8.39	6.5	6.29	8.72
comp1482_c0_seq1	GROS_g01482	1.84	1.64	1.77	2.09	1.47	1.24	1.55	2.02	1.92
comp1483_c0_seq1	GROS_g01483	5.52	5.21	6.1	6.04	5.89	5.75	13.27	12.31	10.47
comp1484_c0_seq1	GROS_g01484	47.13	42.81	44.32	43.66	44.16	46.82	48.63	47.01	47.88
comp1485_c0_seq1	GROS_g01485	2.56	0.46	2.6	0.49	0.54	2.04	2.25	3.31	1.23
comp1486_c0_seq1	GROS_g01486	180.46	197.71	181.83	175.15	175.26	146.62	160.85	166.27	178.46
comp1487_c0_seq1	GROS_g01487	38.43	37.22	39.59	40.16	43.39	41.61	37.35	40.16	37.57
comp1488_c0_seq1	GROS_g01488	12.6	10.49	11.79	10.64	12.32	12.32	13.46	13.69	13.64
comp1489_c0_seq1	GROS_g01489	39.94	39.36	36.82	37.25	37.57	37.03	41.81	39.25	38.75
comp1490_c0_seq1	GROS_g01490	37.21	35.83	35.71	34.17	34.19	35.25	39.06	36.06	33.81
comp1491_c0_seq1	GROS_g01491	139.83	150.81	149.09	165.34	159.21	157.48	157.26	146.42	160.27
comp1492_c0_seq1	GROS_g01492	118.15	119.63	131.35	127.03	138.29	126.26	136.07	130.36	125.12
comp1493_c0_seq1	GROS_g01493	103.89	102.75	101.42	110.05	103.96	110.41	109.76	112.93	104.34
comp1494_c0_seq1	GROS_g01494	8.8	10.96	14.06	13.04	18.26	14.52	16.5	12.61	12.35
comp1495_c0_seq1	GROS_g01495	58.12	55.95	52.74	56.41	53.85	57.13	61.34	58.63	55.88
comp1496_c0_seq1	GROS_g01496	44.79	41.09	41.89	45.34	40.95	42.38	46.64	42.05	43.18
comp1497_c0_seq1	GROS_g01497	14.21	14.32	13.34	14.77	16.01	14.93	15.44	13.37	12.88
comp1498_c0_seq1	GROS_g01498	18.32	19.88	20.3	16.66	13.72	16.14	17.94	16.47	17.41
comp1499_c0_seq1	GROS_g01499	7.41	8.96	9.26	7.62	10.23	8.53	7.8	7.9	7.37
comp1500_c0_seq1	GROS_g01500	15.8	17.23	15.47	15.49	14.95	14.86	15.07	15.87	14.34
comp1501_c0_seq1	GROS_g01501	13.77	15.45	14.17	19.38	14.39	17.78	13.48	12.59	14.93
comp1502_c0_seq1	GROS_g01502	815.33	825.54	826.02	849.25	850.27	804.85	786.97	800.22	845.43
comp1503_c0_seq1	GROS_g01503	43.14	38.1	40.67	41.5	41.6	46.53	46.04	47.62	44.72
comp1504_c0_seq1	GROS_g01504	58.52	51.51	53.93	58.57	62.06	61.96	62.2	59.74	60.15
comp1505_c0_seq1	GROS_g01505	46.34	42.05	48.69	43.39	47.61	47.68	47.08	46.41	49.48
comp1506_c0_seq1	GROS_g01506	67.36	72.4	69.69	68.66	67.29	75.06	76.6	77.3	68.76
comp1507_c0_seq1	GROS_g01507	54.04	53.37	54.69	55.56	56.52	54.15	54.76	48.96	52.98
comp1508_c0_seq1	GROS_g01508	60.21	69.31	69.38	78.79	69.25	62.11	70.91	64.76	64.71
comp1509_c0_seq1	GROS_g01509	0.56	1.02	0.72	1.08	1.19	1.13	1.98	2.61	0.68
comp1510_c0_seq1	GROS_g01510	3.16	4.16	3.16	3.19	3.27	3.02	3.32	3.32	3.63
comp1511_c0_seq1	GROS_g01511	41.83	36.51	37.98	38.87	38.35	42	37.94	36.57	36.94
comp1512_c0_seq1	GROS_g01512	22.25	19.64	22.8	21.44	21.33	21.02	22.68	21.04	19.81
comp1513_c0_seq1	GROS_g01513	27.57	27.37	30.86	27.59	24.17	28.59	25.15	28.79	26.76
comp1514_c0_seq1	GROS_g01514	19.76	20.06	20.53	20.1	19.38	20.67	17.96	19.26	19.83
comp1515_c0_seq1	GROS_g01515	49.34	50.51	49.36	49.81	50.06	47.95	48.09	47.63	44.58
comp1516_c0_seq1	GROS_g01516	19.81	18.12	20.17	21.35	21.18	25.18	20.77	20.53	16.93
comp1517_c0_seq1	GROS_g01517	3.86	5.39	4.59	4.66	5.7	4.9	5.24	5.59	6.23
comp1518_c0_seq1	GROS_g01518	10.11	11.74	10.38	9.74	9.18	9.44	9.14	8.98	10.52
comp1519_c0_seq1	GROS_g01519	19.31	20.95	20.41	17.86	20	20.4	16.97	17.35	16
comp1520_c0_seq1	GROS_g01520	6.45	5.83	7.51	6.16	6.82	6.01	6.23	7.35	6.18
comp1521_c0_seq1	GROS_g01521	88.33	99.69	99.86	107.24	95.22	93.95	86.58	93.2	93.7
comp1522_c0_seq1	GROS_g01522	26.94	30.51	28.77	30.42	27.28	27.57	27.22	25.8	30.38
comp1523_c0_seq1	GROS_g01523	98.78	107.57	104.98	97.73	87.09	96.76	97.1	90.83	96.65
comp1524_c0_seq1	GROS_g01524	17.86	19.32	20.2	19.27	21.45	19.66	19.37	15.68	19.66
comp1525_c0_seq1	GROS_g01525	3.18	3.94	3.76	3.51	3.9	3.02	2.84	2.7	3.14
comp1526_c0_seq1	GROS_g01526	9.35	12.39	11.75	10.2	11.28	9.94	9.29	8.72	9.38
comp1527_c0_seq1	GROS_g01527	2.73	2.83	2.7	3.63	3.68	3.72	6.11	6.07	7.14
comp1528_c0_seq1	GROS_g01528	11.42	8.02	10.46	10.3	10.04	12.35	11.09	13.05	12.73
comp1529_c0_seq1	GROS_g01529	2.82	2.94	2.78	2.03	2.58	2.78	2.72	3.35	2.44
comp1530_c0_seq1	GROS_g01530	14.44	16.34	15.09	13.7	15.63	17.38	19.41	19.07	18.04
comp1531_c0_seq1	GROS_g01531	4.81	4.34	4.48	5.75	5.87	6.32	6.5	8.19	7.47
comp1532_c0_seq1	GROS_g01532	11.88	11.45	11.99	11.71	11.84	11.7	12.48	12.62	12.88
comp1533_c0_seq1	GROS_g01533	6.28	7.89	7.98	7.33	6.01	6.59	6.21	5.92	7.6
comp1534_c0_seq1	GROS_g01534	13.87	13.46	13.52	13.28	11.64	12.87	11.57	12.64	11.5
comp1535_c0_seq1	GROS_g01535	5.82	5.55	5.8	5.97	5.71	5.77	5.94	5.67	6
comp1536_c0_seq1	GROS_g01536	4.33	3.63	3.34	4.43	1.63	3.08	2.17	2.28	1.11
comp1537_c0_seq1	GROS_g01537	3.64	3.61	3.41	3.82	3.84	3.81	4.31	3.53	3.27
comp1538_c0_seq1	GROS_g01538	1.97	3.39	2.76	3.77	2.92	3.15	3.12	3.1	1.89
comp1539_c0_seq1	GROS_g01539	2.69	3.57	3.11	4.23	3.84	3.47	3.88	3.07	3.6
comp1540_c0_seq1	GROS_g01540	4.86	4.72	5.18	5.2	4.93	4.46	6.1	5.27	5.08
comp1541_c0_seq1	GROS_g01541	1.27	1.04	1.1	0.88	1.13	1.12	1.47	1.04	1.07
comp1542_c0_seq1	GROS_g01542	9.87	10.5	10.03	10.36	10.42	9.97	11.28	11.68	12.08
comp1543_c0_seq1	GROS_g01543	29.22	25.38	29.54	32.46	31.93	33.36	44.33	44.38	43.38
comp1544_c0_seq1	GROS_g01544	25.02	25.93	25.69	25.85	25.75	26.07	27.39	28.47	28.83
comp1545_c0_seq1	GROS_g01545	16.8	17.62	16.75	17.79	17.92	16.21	18.5	19.27	18.29
comp1546_c0_seq1	GROS_g01546	93.54	92.45	95.29	93.92	86.58	88.84	91.25	85.26	95.05
comp1547_c0_seq1	GROS_g01547	47.53	49.87	47.47	51.23	43.03	48.36	46.59	41.33	44.52
comp1548_c0_seq1	GROS_g01548	71.04	71.49	70.5	68.71	67.48	67.33	56.66	55.38	62.88
comp1549_c0_seq1	GROS_g01549	17.06	14.93	15.32	16.18	16.33	17.43	16.51	14.31	15.47
comp1550_c0_seq1	GROS_g01550	0.11	0.05	0.08	0.15	0	0.05	0.12	0.17	0.03
comp1551_c0_seq1	GROS_g01551	14.03	12.35	14.42	12.55	13.91	13.83	12.95	11.79	11.77
comp1552_c0_seq1	GROS_g01552	33.66	28.91	32.3	33.31	29.83	34.12	24.98	24.87	24.58
comp1553_c0_seq1	GROS_g01553	4.54	3.15	3.88	4.53	3.84	4.26	2.88	2.85	3.21
comp1554_c0_seq1	GROS_g01554	1.75	1.89	2.22	1.5	1.11	1.74	1.38	0.97	1.67
comp1555_c0_seq1	GROS_g01555	124.81	136.19	136.37	134.29	124.83	135.4	135.52	129.76	144.99
comp1556_c0_seq1	GROS_g01556	37.02	32.78	35.9	37.34	36.99	36.93	42.55	42.74	44.63
comp1557_c0_seq1	GROS_g14248	3.69	3.27	2.7	4.34	3.45	2.97	3.55	3.67	3.4
comp1558_c0_seq1	GROS_g14248.t1	3.69	3.27	2.7	4.34	3.45	2.97	3.55	3.67	3.4
comp1559_c0_seq1	GROS_g14249	5.6	5.7	4.81	6.03	5.67	5.43	5.05	5.25	7.18
comp1560_c0_seq1	GROS_g14249.t1	5.6	5.7	4.81	6.03	5.67	5.43	5.05	5.25	7.18
comp1561_c0_seq1	GROS_g01557	7.06	8.04	7.12	7.2	6.48	5.82	6.43	6.55	6.41
comp1562_c0_seq1	GROS_g01558	5.02	4.16	4.86	5.02	5.09	4.64	5.21	5.39	5.14
comp1563_c0_seq1	GROS_g01559	393.71	399.66	393.28	406.99	411.09	392.13	394.05	370.32	403.53
comp1564_c0_seq1	GROS_g01560	1.35	1.63	1.36	1.38	1.37	1.55	1.33	1.65	1.57
comp1565_c0_seq1	GROS_g01561	4.33	4.05	5.2	3.54	4.08	4.62	5.69	4.57	7.03
comp1566_c0_seq1	GROS_g01562	0	0.32	0.11	0	0.19	0	0.16	0.16	0
comp1567_c0_seq1	GROS_g01563	0.24	0.43	0.6	0.45	0	0.47	0.21	0.22	0.57
comp1568_c0_seq1	GROS_g01564	0.93	0.76	0.88	0.61	0.37	1.04	0.89	0.88	1.01
comp1569_c0_seq1	GROS_g01565	3.7	4.37	4.18	3.78	3.79	4.53	4.6	4.83	4.92
comp1570_c0_seq1	GROS_g01566	22.27	15.52	16.64	16.77	19.22	15.1	15.07	17.51	18.44
comp1571_c0_seq1	GROS_g01567	6.21	5.76	6.23	6.02	6.16	6.4	6.17	5.94	6.42
comp1572_c0_seq1	GROS_g01568	2.21	2.18	2.04	2.11	2.1	2.18	2.07	2.02	1.97
comp1573_c0_seq1	GROS_g01569	6.94	8.93	6.72	6.46	6.78	7.61	5.33	7.53	9.76
comp1574_c0_seq1	GROS_g01570	0.89	0.8	1.5	1.41	0.31	0.59	1.56	3.01	1.42
comp1575_c0_seq1	GROS_g01571	1.56	1.93	1.3	1.75	1.44	1.65	1.47	1.58	1.86
comp1576_c0_seq1	GROS_g01572	0	0.06	0.13	0.07	0.07	0	0.06	0.06	0
comp1577_c0_seq1	GROS_g01573	0	0	0.11	0	0.19	0	0	0	0
comp1578_c0_seq1	GROS_g01574	0.02	0.04	0.01	0	0	0	0	0	0
comp1579_c0_seq1	GROS_g01575	0.24	0	0	0	0	0	0	0	0
comp1580_c0_seq1	GROS_g01576	0.03	0.05	0	0.02	0.02	0.02	0.03	0	0.04
comp1581_c0_seq1	GROS_g01577	0	0	0.1	0.07	0	0	0	0.07	0
comp1582_c0_seq1	GROS_g01578	0	0	0	0	0	0	0	0	0
comp1583_c0_seq1	GROS_g01579	25.12	31.33	30.72	29.15	29.13	19.83	20.82	23.2	33.22
comp1584_c0_seq1	GROS_g01580	188.73	191.04	185.57	189.48	184.41	185.35	197.64	200.75	202.71
comp1585_c0_seq1	GROS_g01581	23.05	23.29	22.88	22.09	23.3	23.74	22.72	25.83	24.4
comp1586_c0_seq1	GROS_g01582	10.34	11.09	8.79	12.06	9.26	10.14	7.69	9.23	9.03
comp1587_c0_seq1	GROS_g01583	8.63	6.76	9.04	7.15	7.44	7.17	8.08	7.04	7.24
comp1588_c0_seq1	GROS_g01584	32.11	34.24	31.44	34.19	29.2	28.97	38.48	37.75	34.14
comp1589_c0_seq1	GROS_g01585	32.64	33.05	31.59	32.71	31.67	33.32	31.51	29.38	28.23
comp1590_c0_seq1	GROS_g01586	11.33	11.67	11.62	11.3	10.73	11.39	14.03	14.11	12.48
comp1591_c0_seq1	GROS_g01587	37.18	35.89	35.37	34.96	36.13	37.74	38.14	38.91	37.08
comp1592_c0_seq1	GROS_g01588	22.73	20.97	22.1	23.29	22.61	25.76	31.93	31.53	28.65
comp1593_c0_seq1	GROS_g01589	61.19	60.6	57.3	59.86	61.9	62.62	52.98	55.16	55.73
comp1594_c0_seq1	GROS_g01590	28.82	28.95	29.7	28.98	28.91	31.07	27.35	28.56	26.91
comp1595_c0_seq1	GROS_g01591	72.97	71.28	78.34	77.3	76.79	75.08	85.7	80.34	83.38
comp1596_c0_seq1	GROS_g01592	54.34	54.79	54.5	54.27	53.1	53.36	56.11	52.95	55.3
comp1597_c0_seq1	GROS_g01593	38.1	36.35	39.34	38.15	38.2	39.23	37.41	36.47	37.99
comp1598_c0_seq1	GROS_g01594	79.46	71.79	80.02	73.18	70.24	68.92	76.29	73.63	73.46
comp1599_c0_seq1	GROS_g01595	20.65	21.75	20.8	20.91	20.24	21.34	19.18	19.7	18.24
comp1600_c0_seq1	GROS_g01596	131.61	123.9	127.73	132.56	133.75	137.68	132.4	126.7	133.41
comp1601_c0_seq1	GROS_g01597	50.12	47.88	45.51	46.75	45.56	48.41	52.66	47.59	51.39
comp1602_c0_seq1	GROS_g01598	97.25	93.63	94.24	95.4	94.32	97.87	98.28	99.39	97.71
comp1603_c0_seq1	GROS_g01599	64.54	62.55	62.72	65.3	66.42	69.31	72.83	72.29	70.71
comp1604_c0_seq1	GROS_g01600	15.6	16.06	16.04	13.9	15.2	17.05	14.14	15.65	15.36
comp1605_c0_seq1	GROS_g01601	15.49	13.33	13.54	13.31	13.97	13.9	15.13	17.19	16.38
comp1606_c0_seq1	GROS_g01602	2.73	2.77	3.03	4.56	1.44	1.7	4.79	5.99	4.5
comp1607_c0_seq1	GROS_g01603	13.03	12.74	11.45	10.9	13.03	13.04	12.95	12.52	14.02
comp1608_c0_seq1	GROS_g01604	4.81	5.56	5.31	5.97	5.89	5.08	4.47	5.59	5.99
comp1609_c0_seq1	GROS_g01605	3.95	3.46	3.89	3.55	3.84	3.78	4.68	4.23	4.26
comp1610_c0_seq1	GROS_g01606	32.18	34.68	34.8	37.63	34.16	32.43	34.85	33.29	33.53
comp1611_c0_seq1	GROS_g01607	14.91	12.81	14.27	14.62	16.59	15.27	17.25	12.43	14.86
comp1612_c0_seq1	GROS_g01608	3.81	3.95	4.03	4.18	4.77	3.66	5.07	3	4.73
comp1613_c0_seq1	GROS_g01609	5.88	6.01	5.49	5.03	5.47	6.64	6.14	5.27	6.42
comp1614_c0_seq1	GROS_g01610	9.92	9.8	9.05	9.27	9.15	10.17	9.08	9.19	8.06
comp1615_c0_seq1	GROS_g01611	5.31	4.88	5.66	5.33	5.85	6.15	6	5.71	4.97
comp1616_c0_seq1	GROS_g01612	10	9.57	9.37	9.38	9.13	9.41	9.64	9.73	9.04
comp1617_c0_seq1	GROS_g01613	28.85	29.47	29.42	28.33	27.85	30.32	30.04	28.9	27.15
comp1618_c0_seq1	GROS_g01614	10.79	10.41	10.81	10.21	10.06	11.34	9.78	9.74	8.29
comp1619_c0_seq1	GROS_g01615	51.13	55.57	51.58	53.67	51.85	49.98	43.52	51.67	45.77
comp1620_c0_seq1	GROS_g01616	16.36	13.88	14.56	13.1	13.43	13.56	10.98	10.09	11.22
comp1621_c0_seq1	GROS_g01617	2.55	3.11	3.43	3.58	3.48	2.69	3.16	4.15	2.69
comp1622_c0_seq1	GROS_g01618	4.04	4.09	4.4	4.52	4.54	4.19	4.32	4.67	3.23
comp1623_c0_seq1	GROS_g01619	41.86	39.07	39.07	39.8	41.12	42.23	42.85	44.63	44.22
comp1624_c0_seq1	GROS_g01620	15.26	15.42	14.62	14.65	14.9	15.7	13.78	13.66	12.76
comp1625_c0_seq1	GROS_g01621	29.97	29.09	33.39	30.55	32.09	33.7	33.19	30.72	33.22
comp1626_c0_seq1	GROS_g01622	45.86	48.66	54.51	52.47	42.24	59.04	57.54	56.15	48.54
comp1627_c0_seq1	GROS_g01623	0.94	1.28	2.1	1.65	1.99	1.88	2.21	0.44	0.57
comp1628_c0_seq1	GROS_g01624	2.93	5.8	3.1	5.2	3.54	3.48	4.65	3.99	5.18
comp1629_c0_seq1	GROS_g01625	1.69	1.26	0.97	1.49	1.41	1.1	1.06	1.29	1.01
comp1630_c0_seq1	GROS_g01626	23.03	23.03	23.55	23.98	24.25	26.2	26.34	30.17	27.33
comp1631_c0_seq1	GROS_g01627	3.05	2.26	2.85	3.87	2.64	3.93	3.02	2.97	2.59
comp1632_c0_seq1	GROS_g01628	19.92	19.35	18.85	19.03	18.91	21.57	20.68	21.71	19.19
comp1633_c0_seq1	GROS_g01629	4.96	2.99	2.75	4.14	3.05	4.95	4.53	4.01	3.22
comp1634_c0_seq1	GROS_g01630	74.37	73.08	69.95	73.34	75.34	80.88	85.72	84.19	80.4
comp1635_c0_seq1	GROS_g01631	33.78	31.62	34.76	33.28	34.56	35.34	38.22	37.97	38.07
comp1636_c0_seq1	GROS_g01632	0.97	0.64	0.89	0.92	0.84	0.61	2	2.19	2
comp1637_c0_seq1	GROS_g01633	18.45	19.24	18.53	16.57	18.42	15.56	33.98	43.07	39.91
comp1638_c0_seq1	GROS_g01634	37.48	35.47	35.24	33.03	32.6	32.83	32.92	32.98	30.16
comp1639_c0_seq1	GROS_g01635	43.63	41.3	41.69	42.05	42.19	42.93	41.44	38.63	37.88
comp1640_c0_seq1	GROS_g01636	19.23	19.11	18.28	18.5	18.12	18.79	19.83	18.35	18.39
comp1641_c0_seq1	GROS_g01637	2.19	3.55	2.5	3.9	3.08	3.2	3.83	2.96	4.01
comp1642_c0_seq1	GROS_g01638	8.52	8.66	9.17	8.6	8.45	9.17	10.34	10.73	9.93
comp1643_c0_seq1	GROS_g01639	5.84	5.29	5.94	6	5.83	5.46	5.06	5.21	4.12
comp1644_c0_seq1	GROS_g01640	19.14	18.07	17.95	18.77	19.66	19.43	21.33	21.02	20.44
comp1645_c0_seq1	GROS_g01641	13.75	11.41	13.91	15.27	16.21	17.07	17.96	15.8	19.34
comp1646_c0_seq1	GROS_g01642	7.32	8.12	7.14	7.84	8.78	7.46	8.12	6.66	6.39
comp1647_c0_seq1	GROS_g01643	28.09	27.52	27.23	28.49	27.34	27.85	29.59	29.36	26.85
comp1648_c0_seq1	GROS_g01644	561.81	587.12	591.69	595.3	628.85	601.66	612.9	532.59	583.37
comp1649_c0_seq1	GROS_g01645	353.43	318.68	327.04	337.22	339.68	352.44	333.72	322.93	341.73
comp1650_c0_seq1	GROS_g01646	10.42	9.21	11.44	10.82	10.53	12.54	10.34	9.94	12.35
comp1651_c0_seq1	GROS_g01647	15.67	12.99	14.97	14.96	17.82	16.57	18.73	16.3	17.83
comp1652_c0_seq1	GROS_g01648	70.65	71.32	67.3	70.3	70.24	71.25	87.47	78.01	73.98
comp1653_c0_seq1	GROS_g01649	164.78	180.75	171.89	186.89	162.06	181.36	186.21	186.42	192.07
comp1654_c0_seq1	GROS_g01650	245.18	259.85	263.6	269.47	267.82	270.38	264.81	244.72	268.04
comp1655_c0_seq1	GROS_g01651	31.26	37.06	35.2	34.52	34.99	35.58	37.41	40.84	36.52
comp1656_c0_seq1	GROS_g01652	13.72	15.7	14.33	20.39	19.32	19.46	19.8	20.56	25.93
comp1657_c0_seq1	GROS_g01653	53.14	57.43	52.59	56.57	50.14	51.8	49.21	47.14	48.71
comp1658_c0_seq1	GROS_g01654	28.51	24.62	22.77	23.04	20.51	26.56	22.12	19.97	24.2
comp1659_c0_seq1	GROS_g01655	1.08	0.71	1.14	0.94	0.69	1.17	1.15	0.78	0.7
comp1660_c0_seq1	GROS_g01656	27.41	24.13	24.03	24.15	25.89	26.95	29.5	28.26	28.18
comp1661_c0_seq1	GROS_g01657	52.85	50.55	48.07	49.73	48	48.34	53.37	51.6	47.52
comp1662_c0_seq1	GROS_g01658	4.88	4.01	4.27	3.82	4.06	3.91	3.44	2.99	3.36
comp1663_c0_seq1	GROS_g01659	1.32	0.93	1.46	1.86	1.49	1.12	1.28	1.22	1.05
comp1664_c0_seq1	GROS_g01660	3.46	4.91	4.23	4.72	3.52	3.32	4.44	3.88	3.25
comp1665_c0_seq1	GROS_g01661	16.62	15.48	17.75	19.2	19.86	18.25	17.63	15.95	15.74
comp1666_c0_seq1	GROS_g01662	20.81	19.93	19.96	21.5	22.87	22.45	20.98	24.13	20.15
comp1667_c0_seq1	GROS_g01663	31.27	33.75	30.55	30.92	33.21	30.67	30.12	32.63	30.17
comp1668_c0_seq1	GROS_g01664	26.55	27.09	28.4	27.06	26.64	28.82	26.26	25.75	25.79
comp1669_c0_seq1	GROS_g01665	0.23	0.18	0.29	0.16	0.21	0.36	0.29	0.24	0.36
comp1670_c0_seq1	GROS_g01666	6.79	6.52	5.93	5.39	5.57	6.35	4.89	6.22	6.17
comp1671_c0_seq1	GROS_g01667	34.88	33.9	33.38	33.91	32.05	34.16	33.04	31.08	30.45
comp1672_c0_seq1	GROS_g01668	19.81	16.48	17.14	17.23	17.65	20.21	20.17	18.87	19.77
comp1673_c0_seq1	GROS_g01669	0.86	1.23	1.12	1.07	1.1	1.16	1.11	1.07	0.9
comp1674_c0_seq1	GROS_g01670	11.81	12	11.55	10.95	11.64	11.15	11.69	11.5	10.66
comp1675_c0_seq1	GROS_g01671	0.16	0.14	0.2	0.23	0	0	0.41	0.36	0.19
comp1676_c0_seq1	GROS_g01672	5.37	6.07	5.88	5.18	5.36	4.91	4.89	4.32	3.4
comp1677_c0_seq1	GROS_g01673	5.15	5.02	5.07	5.17	3.9	4.8	3.63	3.1	4.47
comp1678_c0_seq1	GROS_g01674	0.77	0.7	0.65	0.25	1.08	0	0.45	0.24	0.31
comp1679_c0_seq1	GROS_g01675	12.23	11.5	11.42	10.96	10.74	11.56	10.83	11.3	11.65
comp1680_c0_seq1	GROS_g01676	4.27	3.6	4.52	4.35	4.21	5.11	4.99	4.47	6.47
comp1681_c0_seq1	GROS_g01677	0.15	0.13	0	0.23	0.26	0.05	0.21	0.32	0.18
comp1682_c0_seq1	GROS_g01678	0.32	0.14	0.18	0.08	0.21	0.2	0.21	0.15	0.24
comp1683_c0_seq1	GROS_g01679	0	0	0.34	0.17	0.19	0	0.31	0	0.64
comp1684_c0_seq1	GROS_g01680	25.03	27.06	24.06	25.83	23.28	23.77	26.85	27.56	25.89
comp1685_c0_seq1	GROS_g01681	9.45	8.76	6.95	11.88	10.24	8.19	10.04	9.88	7.74
comp1686_c0_seq1	GROS_g01682	176.42	177.7	160.28	166.72	173.7	169.72	199.89	170.9	211.47
comp1687_c0_seq1	GROS_g01683	4.11	4.14	4.03	3.65	3.6	4.33	2.94	3.52	3.66
comp1688_c0_seq1	GROS_g01684	88.71	102.5	98.07	105.49	99.1	84.56	91.58	88.9	83.11
comp1689_c0_seq1	GROS_g01685	113.68	98.65	104.91	109.38	109.2	112.03	111.47	108.85	111.13
comp1690_c0_seq1	GROS_g01686	103.17	81.23	96.67	98.74	89.09	102.51	96.59	85.78	106.72
comp1691_c0_seq1	GROS_g01687	0.78	0.89	1.57	1.21	1.04	1.34	1.24	1.24	1.27
comp1692_c0_seq1	GROS_g01688	66.21	74.82	76.88	65.86	75.91	62.73	64.26	71.99	75.09
comp1693_c0_seq1	GROS_g01689	288.54	289.8	274.38	302.18	298.37	306.35	300.17	290.17	298.6
comp1694_c0_seq1	GROS_g01690	20.94	25.12	18.74	20	22.48	21.91	21.98	19.02	23.43
comp1695_c0_seq1	GROS_g01691	2.79	3.11	3.02	3.06	3.64	2.95	2.09	2.2	2.46
comp1696_c0_seq1	GROS_g01692	64.76	59.77	61.75	68.5	61.96	68.75	71.6	68.49	72.67
comp1697_c0_seq1	GROS_g01693	20.12	18.48	20.41	19.93	19.73	21.33	20.12	19.61	18.8
comp1698_c0_seq1	GROS_g01694	0.13	0	0	0.12	0.13	0	0	0.12	0
comp1699_c0_seq1	GROS_g01695	0.21	0.25	0.29	0.23	0.29	0.21	0.18	0.16	0.46
comp1700_c0_seq1	GROS_g01696	33.86	28.46	32.65	33.78	41.64	43.6	31.96	38.4	36.7
comp1701_c0_seq1	GROS_g01697	20.52	18.13	19.23	20.76	19.03	16.92	21.46	21.4	19.05
comp1702_c0_seq1	GROS_g01698	5.59	5.3	5.37	4.82	5.1	5.34	4.92	5.26	5.02
comp1703_c0_seq1	GROS_g01699	0.06	0	0.11	0.11	0	0.28	0.1	0.16	0.07
comp1704_c0_seq1	GROS_g01700	15.25	17.11	15.99	15.27	14.38	14.58	9.51	10.3	10.8
comp1705_c0_seq1	GROS_g01701	0.57	0	0	0.55	0	0.57	0	0	1.37
comp1706_c0_seq1	GROS_g01702	10.16	9.99	9.19	9.4	10.64	9.5	11.66	12.18	11.24
comp1707_c0_seq1	GROS_g01703	0.27	0.38	0.3	0.2	0.36	0.43	0.37	0.54	0.4
comp1708_c0_seq1	GROS_g01704	9.31	8.66	9.73	8.37	9.13	7.88	8.03	8.85	9.28
comp1709_c0_seq1	GROS_g01705	0.34	0.4	0.32	0.29	0.5	0.2	0.38	0.34	0.2
comp1710_c0_seq1	GROS_g01706	0.2	0.22	0.22	0.23	0.24	0.33	0.16	0.2	0.26
comp1711_c0_seq1	GROS_g01707	0	0	0.16	0.24	0	0.25	0	0.24	0
comp1712_c0_seq1	GROS_g01708	2.56	3.26	3.58	3.13	4.05	3.98	3.6	3.82	3.56
comp1713_c0_seq1	GROS_g01709	4	3.71	3.77	3.63	3.65	3.86	3.72	3.94	3.86
comp1714_c0_seq1	GROS_g01710	3.75	4.56	3.86	3.58	5.19	4.78	5	3.23	4.18
comp1715_c0_seq1	GROS_g01711	0.16	0.15	0.13	0.16	0.09	0.16	0.18	0.11	0.15
comp1716_c0_seq1	GROS_g01712	7.62	6.79	6.32	7.01	7.44	7.89	5.99	6.37	6.65
comp1717_c0_seq1	GROS_g01713	1.08	0.75	0.86	1.1	0.81	0.95	0.93	0.71	0.83
comp1718_c0_seq1	GROS_g01714	3.62	3.17	3.73	2.7	3.16	3.76	2.07	2.03	2.32
comp1719_c0_seq1	GROS_g01715	10.25	9.55	9.88	10.76	10.16	10.51	10.89	10.22	11.37
comp1720_c0_seq1	GROS_g01716	1.43	0.98	1.37	1.51	1.61	1.49	1.21	1.31	1.37
comp1721_c0_seq1	GROS_g01717	15.69	15.68	15.03	16.58	16.45	16.86	21.43	20.43	19.61
comp1722_c0_seq1	GROS_g01718	107.06	96.18	102.89	104.55	107.8	111.31	103.44	103.45	103.66
comp1723_c0_seq1	GROS_g14254	208.86	213.03	202.26	219.53	203.63	211.16	213.65	223.52	224.73
comp1724_c0_seq1	GROS_g14254.t1	208.86	213.03	202.26	219.53	203.63	211.16	213.65	223.52	224.73
comp1725_c0_seq1	GROS_g01719	5.31	4.85	5.44	5.13	4.95	5.62	3	2.6	3.31
comp1726_c0_seq1	GROS_g01720	28.12	24.31	27.18	28.99	28.64	28.73	29.2	28.58	30.67
comp1727_c0_seq1	GROS_g01721	32.03	27.43	30.51	33.27	32.14	33.2	34.02	31.65	35.54
comp1728_c0_seq1	GROS_g01722	0.48	0.43	0.27	0.31	0.62	0.37	0.33	0.2	0.26
comp1729_c0_seq1	GROS_g01723	0.19	0.09	0.18	0	0	0.38	0.08	0	0
comp1730_c0_seq1	GROS_g01724	0.05	0.04	0	0.13	0.24	0.09	0.16	0.17	0.05
comp1731_c0_seq1	GROS_g01725	0.09	0	0.03	0.04	0.05	0.09	0.08	0.08	0.21
comp1732_c0_seq1	GROS_g01726	0	0	0.17	0.1	0.17	0.16	0.1	0.05	0
comp1733_c0_seq1	GROS_g01727	0.77	1.22	1.15	0.55	0.69	0.73	0.95	0.71	0.97
comp1734_c0_seq1	GROS_g01728	0.39	0.45	0.29	0.26	0.41	0.5	0.27	0.32	0.42
comp1735_c0_seq1	GROS_g01729	9.92	8.98	9.41	10.68	11.27	13.04	14.16	13.67	14.85
comp1736_c0_seq1	GROS_g01730	0.04	0.04	0.21	0.08	0.04	0.08	0.04	0.08	0.15
comp1737_c0_seq1	GROS_g01731	5.14	4.65	4.41	5.16	2.99	5.9	4.28	4.75	5.23
comp1738_c0_seq1	GROS_g01732	0.57	0.59	0.57	1.01	1.11	0.81	0.99	0.22	1.16
comp1739_c0_seq1	GROS_g01733	5.97	5.39	5.98	5.41	5.99	5.67	5.25	5.61	5.53
comp1740_c0_seq1	GROS_g14255	33.54	35.62	33.55	36.93	38.62	36.25	36.37	37.79	37.74
comp1741_c0_seq1	GROS_g14255.t1	33.54	35.62	33.55	36.93	38.62	36.25	36.37	37.79	37.74
comp1742_c0_seq1	GROS_g01734	53.79	62.44	60.32	62.26	61.78	50.13	54.42	46.42	45.62
comp1743_c0_seq1	GROS_g01735	0	0.11	0	0	0	0.12	0	0	0.29
comp1744_c0_seq1	GROS_g01736	1.96	1.93	1.82	2.03	1.8	2.05	2.26	1.91	2.04
comp1745_c0_seq1	GROS_g01737	0.06	0.25	0.25	0.11	0.06	0.06	0.1	0.1	0.13
comp1746_c0_seq1	GROS_g01738	6.69	6.93	7.02	7.15	6.68	8	8.06	7.08	8.12
comp1747_c0_seq1	GROS_g01739	15.52	14.96	18.45	18.33	17.28	13.13	14.85	17.03	15.43
comp1748_c0_seq1	GROS_g01740	52.74	51.12	50.3	52.31	53.56	59.69	60.69	53.07	56.08
comp1749_c0_seq1	GROS_g01741	39.1	37.77	37.94	37.35	36.9	38.91	41.9	40.76	37.7
comp1750_c0_seq1	GROS_g01742	62.15	60.69	59.98	60.42	62.82	63.06	59.47	62.53	61.88
comp1751_c0_seq1	GROS_g01743	28.31	29.33	27.69	26.88	29.98	28.75	26.78	27.81	26.4
comp1752_c0_seq1	GROS_g01744	54.83	68.66	59.03	65.27	64.59	63.83	74.56	67.27	63.47
comp1753_c0_seq1	GROS_g01745	64.32	65.66	65.99	65.04	66.56	71.78	71.59	63.87	65.91
comp1754_c0_seq1	GROS_g01746	50.03	49.24	49.3	50.05	46.28	48.48	54.13	49.71	51.97
comp1755_c0_seq1	GROS_g01747	72.24	70.21	65.95	70.33	73.68	73.44	71.83	72.1	68.16
comp1756_c0_seq1	GROS_g01748	5.5	3.92	4.96	6.08	4.59	4.62	4.57	7.22	5.89
comp1757_c0_seq1	GROS_g01749	79.16	73.44	75.39	74.04	74.46	79.48	67.49	67.49	68.2
comp1758_c0_seq1	GROS_g01750	27.12	26.39	23.98	24.8	25.04	24.79	25.05	23.34	24.81
comp1759_c0_seq1	GROS_g01751	43.55	49.85	45.16	44.77	46.72	40.47	40.35	42.13	46
comp1760_c0_seq1	GROS_g01752	1.6	1.28	0.96	0.81	0.9	0.85	0.99	0.7	0.68
comp1761_c0_seq1	GROS_g01753	0.2	0	0	0	0	0.2	0	0	0
comp1762_c0_seq1	GROS_g01754	0	0.03	0.02	0.02	0.03	0.04	0.04	0.03	0.03
comp1763_c0_seq1	GROS_g01755	0	0.22	0.15	0.11	0.38	0.12	0.21	0.11	0.14
comp1764_c0_seq1	GROS_g01756	11.95	11.76	11.98	11.94	11.36	11.85	11.38	11.61	10.98
comp1765_c0_seq1	GROS_g01757	13.1	12.55	11.83	12.82	11.14	10.31	9.8	11.38	9.32
comp1766_c0_seq1	GROS_g01758	5.39	6.75	6.35	5.01	5.76	5.68	4.54	4.91	4.54
comp1767_c0_seq1	GROS_g01759	23.83	22.95	23.97	20.3	21.92	21.63	24.63	23.37	24.81
comp1768_c0_seq1	GROS_g01760	11.44	12.44	11.5	11.48	12.53	11.14	8.74	10.64	7.66
comp1769_c0_seq1	GROS_g01761	45.27	40.62	44.2	44.26	42.92	49.03	45.37	45.4	46.2
comp1770_c0_seq1	GROS_g01762	4.34	4.1	4.41	4.49	4.51	4.82	5.03	5.66	5.29
comp1771_c0_seq1	GROS_g01763	10.6	9.16	10.92	10.77	10.14	11.16	10.8	9.08	10.25
comp1772_c0_seq1	GROS_g01764	0.4	0	0.5	0	0.7	0.26	0.12	0.12	0.79
comp1773_c0_seq1	GROS_g01765	41.24	44.53	41.68	38.57	40.66	38.41	41.34	36.89	44.91
comp1774_c0_seq1	GROS_g01766	3.84	4.09	4.64	4.56	3.6	4.27	4.08	5.38	5.64
comp1775_c0_seq1	GROS_g01767	0.73	1.38	1.06	1	1.46	1.35	1.43	1.75	1.82
comp1776_c0_seq1	GROS_g01768	16.34	17.61	16.62	15.77	15.54	15.91	17.24	18.43	17.59
comp1777_c0_seq1	GROS_g01769	13.78	10.86	11.63	12.71	11.15	11.57	13.87	13.25	13.32
comp1778_c0_seq1	GROS_g01770	14.62	16.59	15.42	17.4	15.12	17.1	17.18	16.96	15.46
comp1779_c0_seq1	GROS_g01771	102.46	111.79	118.29	112.22	116.53	110.5	109.32	112.08	114.16
comp1780_c0_seq1	GROS_g01772	9.38	9.63	8.03	8.59	9.38	7.98	8.6	8.46	7.92
comp1781_c0_seq1	GROS_g01773	8.46	8.52	8.18	7.38	8.01	8.07	7.82	8.16	7.69
comp1782_c0_seq1	GROS_g01774	4.27	4.19	4.08	4.16	4.33	4.24	4.39	4.26	4.58
comp1783_c0_seq1	GROS_g01775	15.71	15.41	15.35	14.2	15.21	14.91	13.68	15.51	12.6
comp1784_c0_seq1	GROS_g01776	0.74	0.65	0.45	0.83	0.59	0.78	0.66	0.65	0.78
comp1785_c0_seq1	GROS_g01777	7.03	6.74	6.98	7.15	7.72	7.52	8.42	8.4	7.85
comp1786_c0_seq1	GROS_g01778	11.62	11.81	9.98	11.1	10.34	11.57	11.51	9.76	9.38
comp1787_c0_seq1	GROS_g01779	4.28	4.96	4.75	4.92	5.8	5.09	4.99	4.22	5.36
comp1788_c0_seq1	GROS_g01780	8.02	7.66	7.62	7.98	7.6	7.9	7.78	7.39	8.59
comp1789_c0_seq1	GROS_g01781	8.8	7.27	8.58	7.68	9.22	9.61	7.72	8.45	9.3
comp1790_c0_seq1	GROS_g01782	11.53	11.5	11.11	9.31	10.59	11.2	13.03	12.98	10.57
comp1791_c0_seq1	GROS_g01783	3.52	2.69	2.87	2.41	3.05	2.52	2.14	2.17	2.49
comp1792_c0_seq1	GROS_g01784	0.71	0.99	0.84	0.68	0.58	0.64	0.96	0.56	0.69
comp1793_c0_seq1	GROS_g14252	2.19	1.57	2.21	2.56	2.35	2.29	2.07	2.18	1.71
comp1794_c0_seq1	GROS_g14252.t1	2.19	1.57	2.21	2.56	2.35	2.29	2.07	2.18	1.71
comp1795_c0_seq1	GROS_g01785	2.34	2.78	1.99	2.45	2.23	2.33	2	3.05	1.98
comp1796_c0_seq1	GROS_g01786	0.51	0.23	0.44	0.12	0.27	0.13	0	0.23	0.23
comp1797_c0_seq1	GROS_g01787	0.47	0.14	0.2	0.2	0.05	0.16	0	0.14	0.31
comp1798_c0_seq1	GROS_g14253	17.24	18.01	17.13	17.86	16.2	17.87	20.14	20.17	23.06
comp1799_c0_seq1	GROS_g14253.t1	17.24	18.01	17.13	17.86	16.2	17.87	20.14	20.17	23.06
comp1800_c0_seq1	GROS_g01788	18.69	16.89	17.42	17.59	17.85	18.46	17.16	17.26	16.84
comp1801_c0_seq1	GROS_g01789	51.67	45.4	46.26	46.73	44.56	50.11	46.13	46.6	45.16
comp1802_c0_seq1	GROS_g01790	2.36	2.25	2.41	2.21	2.38	1.91	1.89	1.95	2.22
comp1803_c0_seq1	GROS_g01791	2.41	3.08	2.67	3.16	3.23	3.45	3.03	2.64	3.6
comp1804_c0_seq1	GROS_g14251	12.06	10.66	10.97	10.6	13.11	11.55	11.77	12.07	13.24
comp1805_c0_seq1	GROS_g14251.t1	12.06	10.66	10.97	10.6	13.11	11.55	11.77	12.07	13.24
comp1806_c0_seq1	GROS_g01792	5.59	2.92	3.69	5.34	1.82	5.15	3.59	4.57	3.09
comp1807_c0_seq1	GROS_g01793	21.51	19.43	18.56	15.63	17.06	19.4	18.87	18.82	15.9
comp1808_c0_seq1	GROS_g01794	17.01	12.14	12.71	13.1	11.88	12.58	11.31	12.54	11.66
comp1809_c0_seq1	GROS_g01795	65.57	67.06	66.91	70.42	70.1	70.62	65.64	67.63	66.85
comp1810_c0_seq1	GROS_g01796	5.28	5.13	4.51	5.21	5.83	5.04	4.73	4.85	4.44
comp1811_c0_seq1	GROS_g01797	28.07	32.43	33.83	31.44	31.09	29.73	28.77	32.82	33.32
comp1812_c0_seq1	GROS_g14250	29.52	34.13	35.64	33.21	32.69	31.14	30.38	34.53	35.19
comp1813_c0_seq1	GROS_g01798	14.9	16.1	14.78	15.75	14.45	15.07	13.82	15.23	15.69
comp1814_c0_seq1	GROS_g01799	9	10.43	9.66	8.18	9.05	8.33	9.91	10.76	10.96
comp1815_c0_seq1	GROS_g01800	8.48	8.92	8.7	8.23	8.35	7.37	7.24	8.17	9.09
comp1816_c0_seq1	GROS_g01801	3.41	3.51	4.03	3.33	3.39	3	2.75	2.83	3.06
comp1817_c0_seq1	GROS_g01802	9.45	9.72	10.26	9.42	10.17	8.81	10.08	9.14	10.11
comp1818_c0_seq1	GROS_g01803	26.36	32.03	28.95	32.6	32.29	27.08	31.45	31.41	32.51
comp1819_c0_seq1	GROS_g01804	4.72	4.4	4.42	4.93	4.65	4.32	4.93	4.76	5.15
comp1820_c0_seq1	GROS_g01805	3.57	5.4	4.73	3.81	5.54	3.66	4.05	5.14	5.9
comp1821_c0_seq1	GROS_g01806	4.18	5.37	5.27	5.01	4.2	4.2	4.83	5.04	5.35
comp1822_c0_seq1	GROS_g14246	1.04	0.88	1.04	0.63	0.81	1.35	1.04	1.22	1.13
comp1823_c0_seq1	GROS_g14243	0.59	1.59	0.65	0.98	1.09	0.59	1.29	1.08	0.53
comp1824_c0_seq1	GROS_g14245	4.29	5.29	4.93	4.68	4.03	4.21	2.57	2.7	3.51
comp1825_c0_seq1	GROS_g01807	7.61	7.73	5.79	5.67	7.61	6.16	5.17	6.35	5.19
comp1826_c0_seq1	GROS_g01808	41.68	41.81	44.17	40.78	43.75	44.9	46.62	42.69	46.83
comp1827_c0_seq1	GROS_g01809	73.8	70.96	76.33	76.5	75.82	79.92	79.69	77.77	80.52
comp1828_c0_seq1	GROS_g01810	2.09	2.05	2	2.13	1.94	1.8	1.99	1.99	1.95
comp1829_c0_seq1	GROS_g01811	24.11	26.98	26.72	28.03	26.49	28.93	25.74	25.01	27.52
comp1830_c0_seq1	GROS_g01812	10.74	12.05	12	10.99	11.2	9.65	9.06	9.41	10.67
comp1831_c0_seq1	GROS_g01813	0.4	0.41	0.42	0.43	0.48	0.75	0.62	0.84	0.97
comp1832_c0_seq1	GROS_g01814	5.86	5.78	6.19	5.91	5.49	6.35	7.66	7.02	6.71
comp1833_c0_seq1	GROS_g01815	4.89	4.68	5.05	4.95	5.02	5.16	6.73	6.22	6.71
comp1834_c0_seq1	GROS_g01816	4.91	4.99	5.45	5.31	5.55	5.05	6.09	8.54	7.49
comp1835_c0_seq1	GROS_g01817	29.97	28.73	29.42	32.46	30.49	32.03	36.2	36.18	37.23
comp1836_c0_seq1	GROS_g01818	12.59	13.5	14.67	14.82	13.53	12.95	12.65	16.19	14.59
comp1837_c0_seq1	GROS_g01819	179.24	171.75	176.5	194.67	191.15	185.54	190.45	189.12	180.71
comp1838_c0_seq1	GROS_g01820	15.27	16.38	16.57	16.34	15.84	14.41	16.09	14.92	18.29
comp1839_c0_seq1	GROS_g01821	10.37	9.69	11.3	10.21	10.37	9.99	9.92	8.53	10.4
comp1840_c0_seq1	GROS_g01822	2.72	2.91	3.14	2.48	1.44	1.98	1.74	2.29	1.78
comp1841_c0_seq1	GROS_g01823	18.61	17.15	17.66	17.42	20.25	17.25	19.13	21.88	18.01
comp1842_c0_seq1	GROS_g01824	421.41	440.67	462.4	452.18	434.14	444.31	531.82	455.18	581.23
comp1843_c0_seq1	GROS_g01825	777.44	828.88	767.19	757.45	719.7	721.96	962.01	898.17	1015.89
comp1844_c0_seq1	GROS_g01826	46.11	52.46	49.3	49.7	46.65	44.63	54.24	63.42	63.54
comp1845_c0_seq1	GROS_g01827	67.44	73.46	77.66	73.72	63.11	62.11	81.04	85.19	97.2
comp1846_c0_seq1	GROS_g01828	5.34	5.32	5.45	5.15	5.01	5.38	6.21	5.48	5.74
comp1847_c0_seq1	GROS_g01829	167.97	185.01	180.62	178.93	174.65	165.65	173.43	182.83	203.15
comp1848_c0_seq1	GROS_g01830	113.44	125.4	122.62	102.68	98.26	83.24	94.2	107.13	132.3
comp1849_c0_seq1	GROS_g01831	14.2	15	16.88	13.79	12.45	11.16	15.3	13	16.71
comp1850_c0_seq1	GROS_g01832	25.89	28.24	26.16	27.27	29.12	27.02	25.28	26.13	25.47
comp1851_c0_seq1	GROS_g01833	21.73	24.29	25.18	21.29	20.65	17.96	22.76	24.94	30.04
comp1852_c0_seq1	GROS_g01834	28.11	27.41	26.68	26.72	31.01	26.09	28.08	26.6	28.66
comp1853_c0_seq1	GROS_g01835	37.22	41.77	36.99	40.9	36.35	33.09	35.1	36.87	34.14
comp1854_c0_seq1	GROS_g01836	22.65	24.93	26.78	24.69	22.62	24.19	23.12	23.34	24.35
comp1855_c0_seq1	GROS_g01837	60.18	66.39	58.31	74.73	70.74	54.33	60.02	55.73	64.49
comp1856_c0_seq1	GROS_g01838	24.99	26.88	27.24	25.99	28.39	23.77	21.44	24.58	21.63
comp1857_c0_seq1	GROS_g01839	14.25	14.88	16.2	15.4	16.4	13.96	12.37	15.12	14.1
comp1858_c0_seq1	GROS_g01840	10.1	11.89	8.8	9.2	12.9	10.31	11.34	11.5	5.91
comp1859_c0_seq1	GROS_g01841	3.19	5.13	6.99	6.78	4.87	7.08	7.47	4.92	4.68
comp1860_c0_seq1	GROS_g01842	15.68	15.55	15.74	14.81	18.68	15.46	14.69	15.85	15.09
comp1861_c0_seq1	GROS_g01843	19.79	21.12	23.03	21.81	21.24	19.47	20.55	21.16	20.07
comp1862_c0_seq1	GROS_g01844	14.35	14.3	14.34	14.71	13.01	13.35	14.04	15.25	13.83
comp1863_c0_seq1	GROS_g01845	77.33	76.76	78.17	79.83	80.62	80.49	74.66	75.09	74.57
comp1864_c0_seq1	GROS_g01846	4.68	4.03	4.22	3.74	5.75	4.34	4.78	3.22	2.22
comp1865_c0_seq1	GROS_g01847	3.34	4.65	3.26	2.7	2.17	2.82	2.48	1.9	2.77
comp1866_c0_seq1	GROS_g01848	32.45	36.65	35.97	34.39	34.39	32.16	33.94	36.87	41.89
comp1867_c0_seq1	GROS_g01849	15.59	13.97	14.82	14.34	15.39	15.55	20.04	20.33	24
comp1868_c0_seq1	GROS_g01850	11.87	12.29	14.25	14.48	14.57	13.57	15.5	17.27	17.15
comp1869_c0_seq1	GROS_g01851	5.4	4.71	5.96	5.84	5.9	6.38	5.86	5.38	4.88
comp1870_c0_seq1	GROS_g14247	15.82	13.44	13.77	13.09	13.65	15.93	15.66	14.32	14.91
comp1871_c0_seq1	GROS_g14247.t1	15.82	13.44	13.77	13.09	13.65	15.93	15.66	14.32	14.91
comp1872_c0_seq1	GROS_g01852	8.22	9.54	8.32	8.85	8.99	7.62	7.51	8.71	7.7
comp1873_c0_seq1	GROS_g01853	7.12	9.01	8.45	8.08	8.85	8.65	8	8.22	7.99
comp1874_c0_seq1	GROS_g01854	16.1	15.62	15.43	14.32	14.73	14.88	15.43	14.19	14.89
comp1875_c0_seq1	GROS_g01855	63.91	64.3	63.74	63.81	61.53	56.24	59.84	63.19	67.13
comp1876_c0_seq1	GROS_g01856	15.4	14.68	14.96	15.2	14.6	14.89	15.21	15.33	15.14
comp1877_c0_seq1	GROS_g01857	4.72	4.19	5	4.35	4.36	4.42	3.47	4.1	4.53
comp1878_c0_seq1	GROS_g14244	6.28	5.9	6.22	6.1	6.74	5.81	6.13	6.08	7.04
comp1879_c0_seq1	GROS_g01858	1.23	1.06	0.82	0.56	0.99	0.82	1.19	1.25	0.63
comp1880_c0_seq1	GROS_g01859	23	21.61	22.31	20.97	21.68	21.21	19.19	19.57	20.2
comp1881_c0_seq1	GROS_g01860	38.08	41.45	41.45	36.52	37.69	35.12	36.46	39.58	41.1
comp1882_c0_seq1	GROS_g01861	1.4	2.01	1.62	1.47	1.29	1.22	1.13	2.02	2.62
comp1883_c0_seq1	GROS_g01862	7.59	7.69	7.62	7.74	7.43	6.53	7.19	7.85	8.43
comp1884_c0_seq1	GROS_g01863	1.03	0.93	0.72	1.08	1.08	0.92	1.35	0.57	0.86
comp1885_c0_seq1	GROS_g01864	0.25	0.69	0.65	0.24	1.07	0.25	0	0.23	0.91
comp1886_c0_seq1	GROS_g01865	0.75	0.88	1.28	1.12	1	1.04	0.74	1.08	1.45
comp1887_c0_seq1	GROS_g14257	2.35	2.65	2.17	3.01	1.97	1.81	2.62	2.76	2.3
comp1888_c0_seq1	GROS_g14259	0.23	0.21	0.75	0.45	0.25	0.7	0.41	0.22	0
comp1889_c0_seq1	GROS_g14261	5.93	6.48	7	7.3	6.65	6.89	6.56	6.93	6.58
comp1890_c0_seq1	GROS_g01866	1.1	1.66	1.63	1.05	1.16	1.1	3.55	1.36	0.88
comp1891_c0_seq1	GROS_g14256	3.34	2.36	1.26	2.32	1.71	1.89	2.06	1.75	1.73
comp1892_c0_seq1	GROS_g14256.t1	3.34	2.36	1.26	2.32	1.71	1.89	2.06	1.75	1.73
comp1893_c0_seq1	GROS_g01867	0	0	0.15	0	0	0	0	0	0
comp1894_c0_seq1	GROS_g14264	0.18	0.08	0.18	0.09	0.29	0	0.08	0	0
comp1895_c0_seq1	GROS_g14262	4.75	4.9	3.72	4.27	4.16	4.32	3.89	4.98	4.38
comp1896_c0_seq1	GROS_g01868	0	0.2	0.19	0.07	0.15	0.07	0.19	0.13	0.09
comp1897_c0_seq1	GROS_g14260	2.05	2.03	1.99	1.74	2.2	2.05	2.55	1.87	1.84
comp1898_c0_seq1	GROS_g14258	23.68	23.66	25.25	26.36	25.36	26.86	26.04	25.03	22.67
comp1899_c0_seq1	GROS_g01869	1.01	1.12	1.05	1.02	0.97	1.37	1.24	1.05	1.17
comp1900_c0_seq1	GROS_g01870	33.94	36.72	34.67	39.09	35.39	36.27	39.78	33.19	41.5
comp1901_c0_seq1	GROS_g01871	0.67	1.2	1.27	1.06	0.94	1.11	1.56	1.44	1.06
comp1902_c0_seq1	GROS_g01872	11.83	12.27	14.5	11.42	14.47	11.05	11.69	11.97	10.42
comp1903_c0_seq1	GROS_g01873	11.36	10.04	10.72	10.52	10.9	10.11	9.55	9.56	8.96
comp1904_c0_seq1	GROS_g01874	0	0.17	0.06	0.28	0	0.19	0.17	0.09	0.35
comp1905_c0_seq1	GROS_g01875	0.06	0.22	0.04	0	0.19	0.06	0.05	0.06	0.07
comp1906_c0_seq1	GROS_g01876	4.63	5.39	5.28	4.99	4.66	5.37	4.89	4.64	5.38
comp1907_c0_seq1	GROS_g01877	9.5	9.9	9.24	8.46	8.72	9.09	9.05	7	9.28
comp1908_c0_seq1	GROS_g01878	5.12	4.07	5.38	4.61	5.14	4.83	3.79	4.62	3.85
comp1909_c0_seq1	GROS_g01879	17.53	20.07	19.26	19.72	18.58	18.93	20.22	20.94	18.11
comp1910_c0_seq1	GROS_g14265	9.7	10.09	11.23	11.36	8.69	12.11	11.01	9.94	10.74
comp1911_c0_seq1	GROS_g14265.t1	9.7	10.09	11.23	11.36	8.69	12.11	11.01	9.94	10.74
comp1912_c0_seq1	GROS_g01880	8.76	8.59	9.04	9.28	8.76	7.53	7.87	8.75	8.71
comp1913_c0_seq1	GROS_g01881	315.67	317.54	303.03	321.8	317.23	338.12	412.85	394.26	407.96
comp1914_c0_seq1	GROS_g01882	366.25	328.02	350.21	378.09	368.16	395.75	493.05	444.03	517.69
comp1915_c0_seq1	GROS_g01883	116.71	114.36	117.4	121.41	119.5	115.19	120.58	117.88	128.88
comp1916_c0_seq1	GROS_g01884	8.2	7.34	7.74	7.99	8.75	7.83	7.55	7.53	8.46
comp1917_c0_seq1	GROS_g01885	2.42	2.53	2.43	2.34	2.56	2.81	2.65	2.74	2.88
comp1918_c0_seq1	GROS_g01886	71.58	68.6	69	75.65	68.7	75.2	86.18	82.78	84.01
comp1919_c0_seq1	GROS_g14263	48.17	51.19	51.97	53.69	53.43	52.25	55.69	54.28	52.65
comp1920_c0_seq1	GROS_g01887	3.5	3.08	3.53	3.4	2.95	3.2	3.25	3.21	2.71
comp1921_c0_seq1	GROS_g01888	306.36	299.29	304.51	298.71	302.84	306.49	293.62	287.02	281.93
comp1922_c0_seq1	GROS_g01889	10.42	8.78	10.26	10.82	10.1	8.84	10.6	9.48	10.67
comp1923_c0_seq1	GROS_g01890	39.12	46.89	43.47	41.01	43.04	35.23	34.32	41.16	48.48
comp1924_c0_seq1	GROS_g01891	1.74	1.37	1.54	1.09	1.76	1.82	1.06	1.19	0.27
comp1925_c0_seq1	GROS_g01892	30.03	29.11	29.58	28.51	30.08	30.07	29.65	31.22	28.96
comp1926_c0_seq1	GROS_g01893	601.82	609.85	602.94	613.08	574.68	606.24	587.52	547.52	606.47
comp1927_c0_seq1	GROS_g01894	245.16	255.35	245.2	258.73	244.88	244.17	256.42	255.14	250.28
comp1928_c0_seq1	GROS_g01895	12.99	12.87	11.26	11.61	11.36	12.4	11.03	9.67	13.38
comp1929_c0_seq1	GROS_g01896	30.03	26.95	29.65	32.61	31.87	31.99	35.84	34	37.62
comp1930_c0_seq1	GROS_g01897	0.8	1.02	0.84	0.54	0.6	0.75	0.45	0.74	0.68
comp1931_c0_seq1	GROS_g01898	15.58	16.61	15.64	15.63	15.01	16.92	17.32	17.14	16.33
comp1932_c0_seq1	GROS_g01899	15.98	19.39	17.11	15.1	13.88	14.77	12.85	21.21	20.93
comp1933_c0_seq1	GROS_g01900	15.04	30.26	24.5	17.89	16.18	12.45	13.69	17.3	26.17
comp1934_c0_seq1	GROS_g01901	6.38	7.03	6.04	5.72	6.8	6.12	5.81	7.14	6.17
comp1935_c0_seq1	GROS_g01902	0	0.15	0.15	0.15	0.13	0.12	0.07	0.15	0.05
comp1936_c0_seq1	GROS_g01903	18.86	23.08	21.82	22.66	23.12	20.02	16.81	16.57	16.39
comp1937_c0_seq1	GROS_g01904	217.95	213.22	215.3	231.82	229.02	221.73	240.33	223.73	229.36
comp1938_c0_seq1	GROS_g01905	3.21	2.98	3.46	3.24	2.45	5.25	3.37	4.86	2.78
comp1939_c0_seq1	GROS_g01906	24.9	24.45	24.65	25.24	25.49	23.71	26.38	28.11	27.34
comp1940_c0_seq1	GROS_g01907	23.35	23.6	22.59	24.47	23.46	26.87	28.67	26.64	26
comp1941_c0_seq1	GROS_g01908	30.36	34.21	33.22	29.51	32.44	32.24	32.12	33.65	29.94
comp1942_c0_seq1	GROS_g01909	8.57	8.01	9.16	10.77	8.41	11.09	8.96	9.16	7.56
comp1943_c0_seq1	GROS_g01910	19.52	18.56	17.06	19.41	19.73	17.31	16.74	17.34	16.54
comp1944_c0_seq1	GROS_g01911	10.87	12.39	10.81	10.16	9.24	9.67	7.47	11.14	9.91
comp1945_c0_seq1	GROS_g01912	17.66	18.39	17.52	17.18	18.15	14.45	18.21	17.72	21.02
comp1946_c0_seq1	GROS_g01913	767.52	800.63	804.86	825.61	797.51	735.18	780.09	782.87	879.09
comp1947_c0_seq1	GROS_g01914	9.15	7.35	8.85	8.44	9.61	9.29	9.52	9.83	9.24
comp1948_c0_seq1	GROS_g01915	28.1	31.11	30.4	28.95	29.09	30.73	30.01	28.97	26.78
comp1949_c0_seq1	GROS_g01916	11.07	12.48	11.82	8.61	11.33	10.53	10.54	9.59	10.79
comp1950_c0_seq1	GROS_g01917	1.85	3.77	3.02	2.88	2.57	2.78	4.17	2.14	4.03
comp1951_c0_seq1	GROS_g01918	4.26	4.59	4.4	5.18	4.42	4.93	5	5.96	6.08
comp1952_c0_seq1	GROS_g01919	0	0.36	0.38	0.38	1.47	0.79	0.35	0	0.24
comp1953_c0_seq1	GROS_g01920	9.23	8.93	8.7	7.99	8.84	9.4	7.51	6.63	5.52
comp1954_c0_seq1	GROS_g01921	9.82	9.38	10.18	8.6	8.34	9.16	7.8	8.59	6.81
comp1955_c0_seq1	GROS_g01922	2.55	2.4	2.26	2.11	2.12	2.65	2.68	2.98	2.61
comp1956_c0_seq1	GROS_g01923	24.49	23.9	22.81	24.48	23.84	22.41	23.87	22.72	23.48
comp1957_c0_seq1	GROS_g01924	92.61	96.83	93.2	84.35	86.27	80.54	84.85	86.73	93.8
comp1958_c0_seq1	GROS_g01925	39.23	46.15	47.96	40.1	43.85	38.9	37.53	44.06	44.38
comp1959_c0_seq1	GROS_g01926	129.78	134.58	148.35	150.31	145.58	128.44	134.8	139.44	139.73
comp1960_c0_seq1	GROS_g01927	34.36	36.83	35.23	41.93	39.02	37.94	39.83	42.44	33.8
comp1961_c0_seq1	GROS_g01928	52.18	49.11	43.71	54.14	48.07	52.77	45.52	45.39	44.27
comp1962_c0_seq1	GROS_g01929	18.08	20.6	19.78	17.22	18.67	17.35	15.05	17.98	16.55
comp1963_c0_seq1	GROS_g01930	20.59	21.84	20.92	19.82	20.87	19.97	18.93	19.05	20.11
comp1964_c0_seq1	GROS_g01931	28.45	28.51	28.13	27.74	30.58	29.89	32.62	34.81	31.06
comp1965_c0_seq1	GROS_g01932	14.57	13.77	13.67	13.59	13.51	13.99	17.48	18.02	16.71
comp1966_c0_seq1	GROS_g01933	48.25	48.82	47.09	52.38	51.8	47.33	51.43	45.31	52.54
comp1967_c0_seq1	GROS_g01934	18.78	20.95	19.88	20.25	18.86	18.78	17.42	15.21	20.04
comp1968_c0_seq1	GROS_g01935	11.66	12.66	12.43	13.43	12.26	12.73	11.53	12.36	11.38
comp1969_c0_seq1	GROS_g01936	22.97	24.39	24.24	23.98	19.87	21.63	21.49	22.29	22.39
comp1970_c0_seq1	GROS_g01937	28.85	26.42	25.11	25.17	26.44	25.36	21.86	21.64	22.77
comp1971_c0_seq1	GROS_g01938	20.15	14.85	19	18.5	24.18	20.69	18.88	14.28	16.4
comp1972_c0_seq1	GROS_g01939	0	0	0.16	0.24	0	0.51	0	0	0.3
comp1973_c0_seq1	GROS_g01940	0.56	1.02	1.25	0.81	1.19	0.28	0.25	0.52	0.67
comp1974_c0_seq1	GROS_g01941	21.17	19.92	22	21.97	22.37	23.63	28.82	26.03	25.18
comp1975_c0_seq1	GROS_g01942	3.57	4.07	3.81	2.52	3.92	3.35	3.38	3.04	3.42
comp1976_c0_seq1	GROS_g01943	51.61	56.15	54.91	51.91	54.82	47.47	47.37	49.88	59.79
comp1977_c0_seq1	GROS_g01944	31.54	35.81	35.35	35.11	35.19	33.92	35.97	26.22	35.15
comp1978_c0_seq1	GROS_g01945	148.05	153.47	157.62	166.99	153.06	157.88	160.88	154.18	166.45
comp1979_c0_seq1	GROS_g01946	26.67	31.8	26.72	32.58	32.57	29.31	32.94	25.64	35.42
comp1980_c0_seq1	GROS_g01947	235.79	244.89	252.17	284.34	272.81	265.08	243.25	259.44	229.53
comp1981_c0_seq1	GROS_g01948	3.22	2.88	2.64	2.53	2.22	2.67	2.29	2.27	2.43
comp1982_c0_seq1	GROS_g01949	133.61	133.95	134.53	147.4	137.02	144.33	151.12	141.2	144.04
comp1983_c0_seq1	GROS_g01950	19.33	19.8	19.32	19.01	17.84	17.78	17.19	17.46	17.72
comp1984_c0_seq1	GROS_g01951	1	1.12	1.16	1.02	1.18	1.16	1.04	1.12	0.88
comp1985_c0_seq1	GROS_g01952	3.9	5.1	4.44	4.92	4.75	3.99	6.58	6.28	6.17
comp1986_c0_seq1	GROS_g01953	4.57	4.59	4.88	4.99	5.34	4.47	5.84	4.56	5.27
comp1987_c0_seq1	GROS_g01954	15.3	14.67	15.88	16.64	16.75	18.43	18.77	18.04	18.48
comp1988_c0_seq1	GROS_g01955	2.03	2.81	2.85	2.64	1.72	2.61	2.38	2.46	2.19
comp1989_c0_seq1	GROS_g01956	9.4	7.51	9.11	7.77	8.82	9.38	9.28	7.92	8.59
comp1990_c0_seq1	GROS_g01957	2.35	2.8	2.78	2.75	2.87	2.45	2.86	2.56	3.13
comp1991_c0_seq1	GROS_g01958	32.03	36.88	33.34	28.76	27.76	28.54	28.46	29.73	30.86
comp1992_c0_seq1	GROS_g01959	3.02	3.11	2.89	3.29	3.54	2.27	2.97	3.4	2.58
comp1993_c0_seq1	GROS_g01960	8.78	8.8	8.99	8.92	9.03	8.78	8.13	8.37	9.47
comp1994_c0_seq1	GROS_g01961	5.05	4.81	6.1	5.43	6.29	6.57	4.99	5	5.89
comp1995_c0_seq1	GROS_g01962	11.76	11.52	11.67	11.11	11.44	10.12	11.02	11.41	9.78
comp1996_c0_seq1	GROS_g01963	38.14	37.67	34.65	36.26	34.72	35.66	35.33	34.92	39.78
comp1997_c0_seq1	GROS_g01964	2.57	2.32	2.04	2.87	2.72	3.42	4.51	1.98	1.8
comp1998_c0_seq1	GROS_g01965	32.4	34.72	31.91	31.55	36.41	31.9	31.34	29.93	32.84
comp1999_c0_seq1	GROS_g01966	14.07	14.63	22.73	17.91	20.71	20.83	13.83	14.17	18.38
[truncated: 12,388 more rows]

## Sheet: G-ro p < 0.001 and >2.5-fold
Transcript ID	Gene name	20a	20b	20c	25a	25b	25c	30a	30b	30c	Mean 20	Mean 25	Mean 30	Fold change	p-value
comp14363	GROS_g02064	73.16	64.48	79.82	81.1	75.96	79.21	3634.1	3524.06	3991.95	72.4867	78.7567	3716.7	51.2743	0.001
comp14376	GROS_g09860	152.32	148.07	172.11	194.42	188.25	179.11	4553.86	4430.86	4749.88	157.5	187.26	4578.2	29.0679	0.001
comp14377	GROS_g10939	260.87	247.07	285.07	335.3	332.22	324.48	7193	7139.89	7373.87	264.337	330.667	7235.59	27.3726	0.001
comp14373	GROS_g14313	35.01	32.54	37.75	43.32	42.54	42.3	662.68	717.15	639.8	35.1	42.72	673.21	19.1798	0.001
comp14369	GROS_g14238	11.47	7.67	11.86	14.2	15.7	10.38	93.32	83.55	101.97	10.3333	13.4267	92.9467	8.99484	0.001
comp14364	GROS_g03258	21.12	20.25	21.09	25.2	23.37	24.61	183.06	182.21	192.07	20.82	24.3933	185.78	8.92315	0.001
comp14362	GROS_g01391	433.33	396.75	410.16	576.37	562.44	647.8	3213.62	2954.11	3325.49	413.413	595.537	3164.41	7.65434	0.001
comp14365	GROS_g14310	625.76	599.98	624.67	811.83	794.52	828.4	4530.57	4534.83	5005.43	616.803	811.583	4690.28	7.60417	0.001
comp14387	GROS_g14320	27.53	26.61	26.38	35.59	36.14	37.83	198.78	187.65	205.82	26.84	36.52	197.417	7.35532	0.001
comp14378	GROS_g11716	118.96	109.22	126.27	128.36	126.88	109.62	893.53	800.65	892.47	118.15	121.62	862.217	7.29764	0.001
comp14370	GROS_g05146	110.35	119.29	121.35	143.23	136.41	138.12	823.99	852.86	824.97	116.997	139.253	833.94	7.1279	0.001
comp5129_c0_seq1	GROS_g05061	27.43	23.08	28.3	27.51	28.41	30.08	182.99	176.15	196.49	26.27	28.6667	185.21	7.05025	0.001
comp5134_c0_seq1	GROS_g14237	43.42	42.28	43.08	43.46	40.91	40.71	304.03	269.68	301.1	42.9267	41.6933	291.603	6.79306	0.001
comp2412_c0_seq1	GROS_g02371	18.07	19.01	19.49	18.12	18.67	19.51	129.68	116.31	128.65	18.8567	18.7667	124.88	6.62259	0.001
comp12500_c0_seq1	GROS_g12291	0	0.34	0.78	0.45	0.8	1.22	1.57	1.48	2.26	0.373333	0.823333	1.77	4.74107	0.001
comp14367	GROS_g14311	103.66	100.77	100.5	114.17	116.66	119.52	460.39	460.13	483.54	101.643	116.783	468.02	4.60453	0.001
comp14375	GROS_g14314	12.84	11.63	12.16	15.35	14.93	15.65	55.57	54.36	57.66	12.21	15.31	55.8633	4.57521	0.001
comp10573_c0_seq1	GROS_g10458	1.12	0.34	0.4	1.31	1.32	1.37	3.17	2.77	2.54	0.62	1.33333	2.82667	4.55914	0.001
comp14368	GROS_g03587	88.55	85.62	89.05	101.42	102.98	101.39	380.95	387.33	411.27	87.74	101.93	393.183	4.48123	0.001
comp10574_c0_seq1	GROS_g10459	0.18	0.4	0.51	0.59	0.61	0.4	1.29	1.64	1.86	0.363333	0.533333	1.59667	4.3945	0.001
comp8273_c0_seq1	GROS_g08172	19.08	15.95	15.33	18.41	13.5	21.25	71.03	66.35	78.02	16.7867	17.72	71.8	4.2772	0.001
comp4595_c0_seq1	GROS_g04535	46.1	44.08	50.4	63.32	59.77	62.25	199.26	191.19	203.96	46.86	61.78	198.137	4.22827	0.001
comp14382	GROS_g14318	169.47	172.92	171.88	190.51	191.93	192	689.96	674.25	721.51	171.423	191.48	695.24	4.05569	0.001
comp4901_c0_seq1	GROS_g04834	3.24	2.2	2.06	2.32	2.99	4.44	8.89	10.48	10.67	2.5	3.25	10.0133	4.00533	0.001
comp11884_c0_seq1	GROS_g11701	2.54	4.32	3.62	6.32	4.19	2.64	11.51	13.34	15.6	3.49333	4.38333	13.4833	3.85973	0.001
comp10400_c0_seq1	GROS_g10285	1.42	2.8	2.22	4.82	6.69	5.16	9.19	7.52	7.74	2.14667	5.55667	8.15	3.79658	0.001
comp14381	GROS_g14317	134.6	131.34	136.56	147.39	152.74	153.17	487.56	515.73	505.45	134.167	151.1	502.913	3.74842	0.001
comp14371	GROS_g14312	19.36	20.71	21.32	22.83	22.13	22.55	71.23	76.07	81.76	20.4633	22.5033	76.3533	3.73123	0.001
comp2236_c0_seq1	GROS_g02196	0.4	0.57	0.4	0.99	0.5	0.55	1.67	1.91	1.05	0.456667	0.68	1.54333	3.37956	0.001
comp2096_c0_seq1	GROS_g02063	3.04	3.82	4.04	3.67	3.51	3.69	10.66	10.3	12.84	3.63333	3.62333	11.2667	3.10092	0.001
comp5036_c0_seq1	GROS_g04968	36.47	34	36.21	53.74	45.89	46.63	107.22	108.41	104.56	35.56	48.7533	106.73	3.00141	0.001
comp11355_c0_seq1	GROS_g11217	0.33	0.05	0.07	0.16	0	0	0.59	0.36	0.4	0.15	0.0533333	0.45	3	0.001
comp4475_c0_seq1	GROS_g04417	32.88	29.56	32.39	32.43	34.05	33.1	94.05	87.04	91.62	31.61	33.1933	90.9033	2.87578	0.001
comp14385	GROS_g13175	10.22	10.34	10.69	9.76	9.54	10.01	28.49	30.95	29.84	10.4167	9.77	29.76	2.85696	0.001
comp13783_c0_seq1	GROS_g13550	10.93	32.32	78.38	20.31	44.2	19.5	231.29	10.59	63.44	40.5433	28.0033	101.773	2.51024	0.001
comp2158_c0_seq1	GROS_g02118	22.63	20.1	19.41	20.75	21.9	20.83	49.86	50.89	54.75	20.7133	21.16	51.8333	2.50241	0.001
comp11460_c0_seq1	GROS_g11310	1.99	1.53	1.83	2.16	1.93	2.41	5	4.2	4.15	1.78333	2.16667	4.45	2.49533	0.001
comp7443_c0_seq1	GROS_g07369	7.76	9.22	8.17	7.41	7.38	5.75	4.47	4.71	2.92	8.38333	6.84667	4.03333	0.481113	0.001
comp12717_c0_seq1	GROS_g12502	0.78	0.91	0.61	0.58	0.71	0.65	0.39	0.39	0.32	0.766667	0.646667	0.366667	0.478261	0.001
comp13980_c0_seq1	GROS_g13740	5.53	5.67	5.29	3.92	4.66	5.58	2.84	2.35	2.61	5.49667	4.72	2.6	0.473014	0.001
comp11200_c0_seq1	GROS_g11075	2.94	2.84	2.88	3.13	2.26	2.68	1.33	1.43	1.26	2.88667	2.69	1.34	0.464203	0.001
comp2842_c0_seq1	GROS_g02799	2.16	2.05	2.38	1.63	2.02	1.93	1.08	0.87	1.1	2.19667	1.86	1.01667	0.462822	0.001
comp9169_c0_seq1	GROS_g09069	4.78	5.27	4.27	4.57	2.53	3.13	2.36	1.79	1.97	4.77333	3.41	2.04	0.427374	0.001
comp7290_c0_seq1	GROS_g07216	31.72	29.34	30.1	26.3	25.86	23.16	12.65	12	11.36	30.3867	25.1067	12.0033	0.39502	0.001
comp2378_c0_seq1	GROS_g02338	57.49	64.69	58.85	56.75	56.49	59.76	22.47	21.89	20.89	60.3433	57.6667	21.75	0.360437	0.001
comp10180_c0_seq1	GROS_g10065	0.28	0.32	0.4	0.3	0.22	0.26	0.03	0.1	0.13	0.333333	0.26	0.0866667	0.26	0.001

## Sheet: G-pa raw expression
Transcript ID	Gene name	20a	20b	20c	25a	25b	25c	30a	30b	30c
comp1_c0_seq1	GPLIN_000000100	1278.46	200.1	2036	589.41	106.75	173.19	131.02	219.68	176.91
comp10_c0_seq1	GPLIN_000001000	0	0.38	0.81	0	0	0	0	0	0
comp100_c0_seq1	GPLIN_000066200	23.99	26.85	25.6	19.64	21.74	20.76	20.4	21.89	19.7
comp1000_c0_seq1	GPLIN_000470500	51.73	54.56	54.33	49.35	47.01	48.53	41.99	38.83	38.29
comp10000_c0_seq1	GPLIN_001548900	1.6	2.46	1.74	1	1.17	1.35	1.7	2.23	1.52
comp10001_c0_seq1	GPLIN_001549000	0.18	0.31	0.66	0	0.13	0.28	0.46	0.22	0.67
comp10002_c0_seq1	GPLIN_001005300	9.36	8.83	9.92	8.01	9.14	8.6	6.5	5.79	6.59
comp10003_c0_seq1	GPLIN_001005400	19.86	20.39	18.4	19.06	21.28	18.61	24.38	26.43	24.08
comp10004_c0_seq1	GPLIN_001005500	41.64	39.17	39.7	50.2	37.48	42.67	36.12	40.71	40.45
comp10005_c0_seq1	GPLIN_001005600	15.47	11.35	9.34	4.62	5.95	9.03	9.24	9.81	6.48
comp10006_c0_seq1	GPLIN_001005700	1.19	1.26	1.12	0.3	0.87	0.76	1.04	0.83	0.8
comp10007_c0_seq1	GPLIN_001005800	0.57	0.31	0.47	0.16	0.27	0.12	0.2	0.25	0.42
comp10008_c0_seq1	GPLIN_001005900	0.27	0.34	0.36	0	0.2	0.21	0.5	0.24	0.1
comp10009_c0_seq1	GPLIN_001006000	10.61	11.87	9.98	8.33	10.04	10.94	11.9	9.75	12.87
comp1001_c0_seq1	GPLIN_000470600	75.53	76.21	75.48	65.84	73.08	72.61	63.01	64.43	64.87
comp10010_c0_seq1	GPLIN_001549100	31.99	31.82	35.23	39.08	42.31	49.94	46.39	47.92	46.68
comp10011_c0_seq1	GPLIN_001006100	25.51	28.76	28.52	24	28.97	29.72	27	26.55	24.78
comp10012_c0_seq1	GPLIN_001006200	58.43	67.77	70.43	74.9	68.7	69.36	66.78	69.15	65.95
comp10013_c0_seq1	GPLIN_001006300	8.74	9.12	8.78	9.03	7.75	9.39	8.95	8.64	10.32
comp10014_c0_seq1	GPLIN_001006400	18.9	18.05	18.65	19.23	22.69	18.28	28.37	28.15	29.12
comp10015_c0_seq1	GPLIN_001006500	10.96	12.09	12.44	11.63	12.2	9.23	18	18.97	17.22
comp10016_c0_seq1	GPLIN_001006600	9.43	9.34	9.19	9.47	9.39	8.33	14.07	13.73	12.68
comp10017_c0_seq1	GPLIN_001006700	2.33	2.89	2.69	1.87	2.62	2.62	4.23	3.93	3.57
comp10018_c0_seq1	GPLIN_001006800	0	0	0	0	0	0.53	0	0.42	0
comp10019_c0_seq1	GPLIN_001006900	23.8	22.91	24.4	24.72	31.63	22.66	39.38	36.85	39.28
comp1002_c0_seq1	GPLIN_000470700	72.18	62.85	67.76	76.84	74.82	74.34	85.51	78.8	80.81
comp10020_c0_seq1	GPLIN_001549200	12.84	12.75	13.72	13.7	16.51	14.66	19.64	15.93	17.9
comp10021_c0_seq1	GPLIN_001549300	7.12	8.8	7.88	9.93	5.23	4.85	5.45	5.26	5.8
comp10022_c0_seq1	GPLIN_001007000	2.99	2.8	2.84	2.87	2.97	2.36	3.29	3.24	3.26
comp10023_c0_seq1	GPLIN_001007100	0.22	0.35	0.28	0.42	0.13	0.07	0.31	0.33	0.26
comp10024_c0_seq1	GPLIN_001007200	5.99	6.52	5.59	4.56	5.34	4.73	3.53	4.06	5.99
comp10025_c0_seq1	GPLIN_001007300	0.4	0.52	1	0.32	0.59	0.69	0.76	0.55	0.59
comp10026_c0_seq1	GPLIN_001007400	6.04	6.5	5.5	5.85	5.44	6.33	6.11	5.6	5.45
comp10027_c0_seq1	GPLIN_001007500	3.68	3.21	4.35	2.27	2.75	4.08	3.09	2.98	2.75
comp10028_c0_seq1	GPLIN_001007600	3.02	3.88	2.74	3.16	3.7	3.47	3.16	1.83	3.33
comp10029_c0_seq1	GPLIN_001007700	28.08	23.87	27.04	21.33	31.01	31.37	33.74	31.6	29.91
comp1003_c0_seq1	GPLIN_000470800	48.22	43.76	44.24	44.21	44.19	47.05	47.65	50.76	54.27
comp10030_c0_seq1	GPLIN_001549400	20.21	23.47	20.92	21.9	17.33	17.88	17.65	18.2	17.47
comp10031_c0_seq1	GPLIN_001549500	17.64	18.2	22.12	19.88	19.28	19.06	17.58	23	19.25
comp10032_c0_seq1	GPLIN_001007800	2.66	1.95	2.07	1.67	2.29	1.81	1.19	1.24	1.34
comp10033_c0_seq1	GPLIN_001007900	0.68	0.58	0.62	2.14	1	1.57	0.86	0.41	1
comp10034_c0_seq1	GPLIN_001008000	1.01	1.23	0.98	1.81	1.38	1.05	1.49	1.26	1.59
comp10035_c0_seq1	GPLIN_001008100	7.23	9.55	7.81	6.91	7.92	7.96	7.62	8.06	9.45
comp10036_c0_seq1	GPLIN_001008200	207.42	208.73	210.17	200.42	197.82	244.05	208.8	213.22	210.4
comp10037_c0_seq1	GPLIN_001008300	2.99	2.66	3.21	3.21	2.98	3.46	3.13	3.4	2.71
comp10038_c0_seq1	GPLIN_001008400	169.4	189.17	187.56	142.87	143.81	162.58	165.73	163.78	170.78
comp10039_c0_seq1	GPLIN_001008500	1.43	2.09	1.11	3.84	3.15	1.56	1.66	2.1	1.64
comp1004_c0_seq1	GPLIN_001359900	32.85	34.45	32.82	27.6	29.58	28.12	27.94	26.6	32.24
comp10040_c0_seq1	GPLIN_001008600	4.22	3.56	3.74	5.45	4.58	3.49	3.95	3.66	3.3
comp10041_c0_seq1	GPLIN_001549600	41.72	43.04	39.78	42.43	42.49	40.12	42.85	45.85	43.95
comp10042_c0_seq1	GPLIN_001008700	2.96	3.38	3.13	1.55	1.27	2.84	2.79	2.54	1.99
comp10043_c0_seq1	GPLIN_001008800	4.53	4.41	4.49	5.59	5.24	5.08	5	4.29	5.46
comp10044_c0_seq1	GPLIN_001008900	5.25	5.74	5.29	7.67	7.28	5.21	9.84	10.67	10.4
comp10045_c0_seq1	GPLIN_001549700	11.03	13.37	14.98	5.77	10.13	7.75	13.83	12.79	15.51
comp10046_c0_seq1	GPLIN_000225800	0.25	0.22	0.23	0	0	0.19	0.16	0	0
comp10047_c0_seq1	GPLIN_000225900	0	0	0	0	0.06	0.12	0	0.09	0.06
comp10048_c0_seq1	GPLIN_000226000	1.93	2.38	2.11	2.78	2.24	2.36	2.32	3.19	3.27
comp10049_c0_seq1	GPLIN_000226000.t1	1.93	2.38	2.11	2.78	2.24	2.36	2.32	3.19	3.27
comp1005_c0_seq1	GPLIN_001360000	43.17	39.89	41.72	40.58	42.57	43.34	45.94	47.65	46.46
comp10050_c0_seq1	GPLIN_000226100	2.22	3.12	2.15	2.98	2.44	2.31	2.38	3.07	2.09
comp10051_c0_seq1	GPLIN_000226200	5.44	6.72	7.19	8.67	7.67	6.87	7.19	7.1	8.48
comp10052_c0_seq1	GPLIN_000226300	0.29	0.5	0.26	0	0	0	0.55	0.35	0
comp10053_c0_seq1	GPLIN_000226400	1.11	1.36	0.86	1	0.82	1.1	1.99	1.64	1.28
comp10054_c0_seq1	GPLIN_000226500	9.59	8.15	10.58	8.48	7.89	9.78	6.98	8.62	7.63
comp10055_c0_seq1	GPLIN_000226600	4.85	4.7	5.09	5.21	5.51	4.38	5.58	5.29	5.08
comp10056_c0_seq1	GPLIN_000226700	1	0.86	1.69	1.13	1	1.32	0.85	1.17	1
comp10057_c0_seq1	GPLIN_000226800	6.86	7.38	6.75	9.85	6.92	5.63	8.67	7.89	8.06
comp10058_c0_seq1	GPLIN_000226900	35.58	27.52	27.7	46.02	36.91	36.37	47.56	43.29	40.32
comp10059_c0_seq1	GPLIN_000227000	3.24	2.52	1.87	0	1.73	4.06	2.77	1.43	1.08
comp1006_c0_seq1	GPLIN_001360100	9.63	8.43	8.39	10.22	10.85	10.11	12.59	13.07	11.77
comp10060_c0_seq1	GPLIN_000227100	12.81	8.61	8.68	14.3	13.74	11.5	11.97	10.41	7.26
comp10061_c0_seq1	GPLIN_000227200	9.52	10.97	9.99	9.48	10.42	11.6	11.22	11.46	11.68
comp10062_c0_seq1	GPLIN_000227300	4.33	5.02	4.77	4.81	5.82	5.36	6.64	5.68	6.3
comp10063_c0_seq1	GPLIN_000227400	23.88	21.95	21.63	27.27	23.04	23.56	25.05	26.06	25.32
comp10064_c0_seq1	GPLIN_000227500	38.32	35.31	35.72	37.72	37.48	33.87	36.24	35.53	35.92
comp10065_c0_seq1	GPLIN_000227600	31.67	31.52	30.07	30.98	33.01	31.7	31.4	31.29	33.14
comp10066_c0_seq1	GPLIN_000227700	0.06	0.26	0.28	0.19	0.23	0.24	0.23	0.19	0.14
comp10067_c0_seq1	GPLIN_000227800	4.12	3.53	3.21	3.43	3.97	4.31	3.75	4.38	3.54
comp10068_c0_seq1	GPLIN_000227900	14.34	14.1	13.04	14.7	15.97	14.88	14.72	13.96	15.01
comp10069_c0_seq1	GPLIN_000228000	14.23	11.92	10.7	11.58	13.49	10.72	10.95	11.8	10.82
comp1007_c0_seq1	GPLIN_001360200	17.41	17.64	16.86	19.61	19.34	18.66	20.73	20.6	19.17
comp10070_c0_seq1	GPLIN_000228100	24.17	21.71	22.98	23.11	24.47	25.22	24.83	23.88	24.81
comp10071_c0_seq1	GPLIN_000228200	27.59	23.61	22.07	24.9	25.76	22.72	24.14	26.16	23.86
comp10072_c0_seq1	GPLIN_000228300	4.57	4.4	3.94	4.48	4.51	4.43	4.79	3.5	4.66
comp10073_c0_seq1	GPLIN_000228400	1.26	1.65	1.52	1.58	0.31	1.09	0.58	1.17	0.8
comp10074_c0_seq1	GPLIN_000228500	6.68	5.94	5.53	8.39	6.64	6.39	5.71	5.16	5.74
comp10075_c0_seq1	GPLIN_000228600	32.87	30.88	31.34	22.65	25.43	24.77	23.2	23.29	22.74
comp10076_c0_seq1	GPLIN_000228700	14.43	17.09	16.26	13.69	12.95	12.08	11.36	9.65	10.09
comp10077_c0_seq1	GPLIN_000228800	1.1	0.55	0.53	0.41	0.57	0.54	0.65	0.59	0.62
comp10078_c0_seq1	GPLIN_000228900	20.03	20.2	21.22	19.21	19.61	19.8	20.35	20.37	19.59
comp10079_c0_seq1	GPLIN_000229000	7.49	7.72	7.65	7.23	6.49	6.76	4.21	5.92	5.77
comp1008_c0_seq1	GPLIN_001360300	11.17	11.23	13.27	13.51	13.03	12.64	13.49	14.76	14.58
comp10080_c0_seq1	GPLIN_000229100	19.74	17.18	18.39	19.47	19.31	24.54	22.06	21.84	23.5
comp10081_c0_seq1	GPLIN_000229200	40.16	40.56	39.3	42.16	44.5	50.65	44.93	48.69	48.98
comp10082_c0_seq1	GPLIN_000229300	46.73	38.72	42.21	44.36	47.91	49.95	46.86	48.01	53.83
comp10083_c0_seq1	GPLIN_000229400	0	0	0	0	0.27	0	0.46	0	0
comp10084_c0_seq1	GPLIN_001009000	2.81	2.31	2.64	1.06	2.31	2.49	2.6	2.31	1.65
comp10085_c0_seq1	GPLIN_001009100	361.51	368	373.93	368.99	380.55	401.18	422.4	432.39	427.61
comp10086_c0_seq1	GPLIN_001009200	59.79	68.66	68.4	60.34	54.72	58.56	54.27	55.51	55.74
comp10087_c0_seq1	GPLIN_001009300	8.1	9.76	8.38	10.37	8.74	8.35	12.53	11.8	16
comp10088_c0_seq1	GPLIN_001009400	123.21	119.94	129.75	134.75	126.57	130.94	120.78	121.85	126.45
comp10089_c0_seq1	GPLIN_001009500	9.47	9.12	10.54	4.34	7.68	7.71	7.55	5.85	7.53
comp1009_c0_seq1	GPLIN_001360400	0.2	0.17	0.18	0	0	0.31	0.25	0	0.15
comp10090_c0_seq1	GPLIN_001009600	45.2	45.27	50.01	48.81	44.31	54.55	50.01	46.7	49.36
comp10091_c0_seq1	GPLIN_001009700	0	0	0.21	0	0.35	0.36	0.59	0.43	0.17
comp10092_c0_seq1	GPLIN_001009800	0.84	0.68	0.38	0.83	0.81	1.01	0.53	0.67	0.81
comp10093_c0_seq1	GPLIN_001009900	1.43	0.98	0.52	4.5	1.9	0.88	1.8	1.39	1.05
comp10094_c0_seq1	GPLIN_001010000	59.48	60.38	54.18	62.96	68.61	74.98	101.46	107.57	96.91
comp10095_c0_seq1	GPLIN_001010100	13.78	13.59	14.61	16	13.95	13.47	15.2	15.57	15.71
comp10096_c0_seq1	GPLIN_001010200	39.09	41.52	42.55	33.09	37.14	36.2	37.63	37.11	39.32
comp10097_c0_seq1	GPLIN_001010300	32.73	35.02	34.64	29.6	29.28	28.21	24.42	24.33	25.84
comp10098_c0_seq1	GPLIN_001010400	0	0	0	0	0	0	0	0	0
comp10099_c0_seq1	GPLIN_001010500	0	0	0	0	0	0	0	0	0
comp101_c0_seq1	GPLIN_000066300	4.33	5.26	4.06	4.53	6.03	5.93	4.95	5.42	4.74
comp1010_c0_seq1	GPLIN_001360500	5.06	4.68	6.97	3.18	4.31	3.41	3.3	3.8	5.49
comp10100_c0_seq1	GPLIN_001010600	0	0	0	0	0	0	0	0	0
comp10101_c0_seq1	GPLIN_001010700	0	0	0	0	0	0	0	0	0
comp10102_c0_seq1	GPLIN_001010800	0	0	0	0	0	0	0	0	0
comp10103_c0_seq1	GPLIN_001010900	0	0	0	0	0	0	0	0	0
comp10104_c0_seq1	GPLIN_001011000	0	0	0	0	0	0	0	0	0
comp10105_c0_seq1	GPLIN_001011100	0	0	0	0	0	0	0	0	0
comp10106_c0_seq1	GPLIN_001011200	0	0	0	0	0	0	0	0	0
comp10107_c0_seq1	GPLIN_001011300	0	0	0	0	0	0	0	0	0
comp10108_c0_seq1	GPLIN_001011400	0	0	0	0	0	0	0	0	0
comp10109_c0_seq1	GPLIN_001011500	0	0	0	0	0	0	0	0	0
comp1011_c0_seq1	GPLIN_001360600	0.23	0	0	0	0.17	0.18	0.29	0.14	0.17
comp10110_c0_seq1	GPLIN_001011600	0	0	0	0	0	0	0	0	0
comp10111_c0_seq1	GPLIN_001011700	0	0	0	0	0	0	0	0	0
comp10112_c0_seq1	GPLIN_001011800	0	0	0	0	0	0	0	0	0
comp10113_c0_seq1	GPLIN_001011900	0	0	0	0	0	0	0	0	0
comp10114_c0_seq1	GPLIN_001012000	0	0	0	0	0	0	0	0	0
comp10115_c0_seq1	GPLIN_001012100	0	0	0	0	0	0	0	0	0
comp10116_c0_seq1	GPLIN_001012200	0	0	0	0	0	0	0	0	0
comp10117_c0_seq1	GPLIN_001549800	0	0.12	0.12	0	0	0.21	0.09	0.08	0.4
comp10118_c0_seq1	GPLIN_001549900	11.03	13.43	13.06	13.98	13.4	14.79	13.56	9.24	13.38
comp10119_c0_seq1	GPLIN_001550000	23.11	38.43	32.89	45.6	31.05	30.86	28.15	32.37	35.85
comp1012_c0_seq1	GPLIN_001360700	1.47	1.82	1.04	2.05	1.98	1.63	1.28	1.78	1.86
comp10120_c0_seq1	GPLIN_001550100	29.28	30.32	32.08	20.76	28.11	27.5	23.09	23.44	22.87
comp10121_c0_seq1	GPLIN_001012300	3.51	5.26	2.92	2.76	2.8	4.71	4.95	3.37	3.65
comp10122_c0_seq1	GPLIN_001012400	0.24	0.61	0.22	1.49	0.17	0.73	0.3	0.43	0.35
comp10123_c0_seq1	GPLIN_001012500	9.4	6.98	6.08	9.08	9.18	8.79	10.62	8.19	8.11
comp10124_c0_seq1	GPLIN_001012600	4.66	4.33	4.49	3.95	4.35	4.23	4.2	4.41	4.28
comp10125_c0_seq1	GPLIN_001012700	1.39	1.46	1.25	0.77	1.8	1.62	1.58	1.58	1.49
comp10126_c0_seq1	GPLIN_001550200	64.21	58.61	41.35	80.62	63.95	59.03	72.45	72.53	54.43
comp10127_c0_seq1	GPLIN_001550300	11.05	8.36	16.06	13.71	15.67	14.96	15.3	15.24	14.89
comp10128_c0_seq1	GPLIN_001550400	6.8	5.08	5.64	5	5.53	5.99	4.26	4.55	6.05
comp10129_c0_seq1	GPLIN_001550500	2.29	0	1.04	0	0	1.76	0.72	0.69	0
comp1013_c0_seq1	GPLIN_001360800	0.16	0.28	0.15	0	0.3	0.25	0.26	0.1	0.06
comp10130_c0_seq1	GPLIN_001012800	59.17	52.09	62.52	61.92	74.21	72.95	55.43	48.57	55.13
comp10131_c0_seq1	GPLIN_001012900	5.49	6.61	6.07	8.19	5.68	4.71	8.41	9.24	10.25
comp10132_c0_seq1	GPLIN_001013000	3.75	3.35	3.01	4.82	4.48	3.57	4.2	4.4	4.43
comp10133_c0_seq1	GPLIN_001013100	0.41	0.61	0.59	1.3	0.52	0.5	1.04	0.86	1.17
comp10134_c0_seq1	GPLIN_001013200	9.47	9.42	8.72	9.53	10.47	8.98	12.58	12.92	12.82
comp10135_c0_seq1	GPLIN_001013300	0	0.35	0.37	0	0.89	0	0.76	0.49	0.59
comp10136_c0_seq1	GPLIN_001013400	0	0	1.39	0	0	0	0.32	0	0
comp10137_c0_seq1	GPLIN_001013500	10.4	9.9	10.87	9.84	10.81	10.48	8.59	8.64	8.87
comp10138_c0_seq1	GPLIN_001550600	6.94	10.97	11.77	6.15	9.94	10.37	10.04	10.99	10.58
comp10139_c0_seq1	GPLIN_001550700	0.72	0.2	0.86	0	0.7	0.91	0.3	0.87	0.88
comp1014_c0_seq1	GPLIN_001360900	65.06	59.76	69.72	73.78	77.84	82.46	60.86	56.07	64.22
comp10140_c0_seq1	GPLIN_001550800	55.77	61.46	58.3	43.12	48.15	49.19	36.83	39.05	38.36
comp10141_c0_seq1	GPLIN_001013600	3.53	2.2	2.1	2.02	2.5	2.26	1.93	2.29	2.64
comp10142_c0_seq1	GPLIN_001013700	2.6	3.2	2.35	3.06	1.91	2.12	1.93	2.46	1.31
comp10143_c0_seq1	GPLIN_001013800	2.05	2.77	3.4	2.68	2.88	3.4	2.14	1.75	1.88
comp10144_c0_seq1	GPLIN_001013900	0.27	2.34	1.49	2.58	1.81	1.05	2.92	2.32	1.61
comp10145_c0_seq1	GPLIN_001550900	0.75	0	0	0	0	0	0	0	0
comp10146_c0_seq1	GPLIN_001551000	36.8	34.29	37.12	32.17	26.7	35.69	28.03	32.7	37.59
comp10147_c0_seq1	GPLIN_001551100	0.73	0.87	0.92	1.83	0.43	1	0.64	0.62	0.32
comp10148_c0_seq1	GPLIN_001014000	31.35	32.92	35.01	45.28	37.44	32.85	40.14	39.33	47.97
comp10149_c0_seq1	GPLIN_001014100	6.51	3.86	4.69	6.29	5.64	6.52	7.75	8.18	7.35
comp1015_c0_seq1	GPLIN_000470900	13.01	14.65	8.68	19.34	15.6	9.97	9.87	10.36	11.55
comp10150_c0_seq1	GPLIN_001014200	7.58	8.48	8.1	9.76	10.14	8.63	13.03	13.05	10.26
comp10151_c0_seq1	GPLIN_001014300	0	0	0	0	0	0	0	0.09	0
comp10152_c0_seq1	GPLIN_001014400	46.83	62.02	48.47	45.5	48.33	55.95	47.53	47.57	51.94
comp10153_c0_seq1	GPLIN_001014500	12.33	11.46	12	12.52	13.54	13.91	13.68	12.93	13.45
comp10154_c0_seq1	GPLIN_001014600	20.97	20.12	20.92	21.81	20.21	22.08	21.27	21.56	22.07
comp10155_c0_seq1	GPLIN_001014700	11.91	12.06	11.24	14.1	12.7	13.38	15.29	13.55	14.09
comp10156_c0_seq1	GPLIN_001014800	23.95	26.54	25.22	24.07	24.66	23.81	21.51	21.45	21.52
comp10157_c0_seq1	GPLIN_001014900	0.19	0.27	0.29	0.4	0.46	0.44	0.63	0.57	0.28
comp10158_c0_seq1	GPLIN_001551200	156.88	125.92	141.14	152.88	144.27	168.49	176.75	154.19	147.8
comp10159_c0_seq1	GPLIN_001551300	55.96	55.11	55.26	50.73	53.52	53.77	54.13	49.48	56.09
comp1016_c0_seq1	GPLIN_000471000	21.78	21.34	24.91	28.79	22.11	28.98	20.48	21.85	22.49
comp10160_c0_seq1	GPLIN_001551400	5.68	6.21	6.57	10.89	8.57	7.49	10.68	7.63	6.71
comp10161_c0_seq1	GPLIN_001015000	48.05	46.94	49.72	49.09	48.33	44.32	52.46	54.69	53.75
comp10162_c0_seq1	GPLIN_001015100	0.76	0.49	0.69	0.3	1.33	1.1	0.66	1.1	0.84
comp10163_c0_seq1	GPLIN_001015200	0.69	1.51	1.18	0.48	1.01	1.17	1.2	1.16	1.01
comp10164_c0_seq1	GPLIN_001015300	60.14	63.1	66.52	52.74	58.25	59.96	58.74	57.93	58.76
comp10165_c0_seq1	GPLIN_001015400	14.32	13.44	13.27	14.29	14.89	13.85	17.62	17.85	16.07
comp10166_c0_seq1	GPLIN_001015500	38.68	35.52	34.57	32.77	36.11	35.79	38.79	38.98	39.99
comp10167_c0_seq1	GPLIN_001015600	166.48	164.9	158.02	161.7	168.2	178.44	178.72	172.73	171.24
comp10168_c0_seq1	GPLIN_001015700	18.52	18.93	19.9	18.71	19.07	19.65	22.28	21.54	20.06
comp10169_c0_seq1	GPLIN_001015800	3.85	3.23	3.63	3.7	3	3.49	3.45	3.76	3.63
comp1017_c0_seq1	GPLIN_000471100	32.4	32.91	33.74	31.6	33.38	33.89	30.68	30.4	31.31
comp10170_c0_seq1	GPLIN_001015900	72.72	77.11	73.37	74.37	81.8	70.71	70.2	70.29	69.86
comp10171_c0_seq1	GPLIN_001016000	65.09	72.04	74.9	67.31	67.5	66.92	58.83	56.21	58.11
comp10172_c0_seq1	GPLIN_001016100	27.21	28.68	28.5	23.92	24.63	29.82	26.66	25.49	25.37
comp10173_c0_seq1	GPLIN_001016200	98.5	105.21	107.95	105.62	100.05	105.75	102.76	101.72	102.21
comp10174_c0_seq1	GPLIN_001016300	181.95	215.41	198.47	166.06	158.89	193.72	194.59	184.68	212.8
comp10175_c0_seq1	GPLIN_001016400	2.27	4.85	1.54	5.34	2.92	0.43	4.97	4.46	3.74
comp10176_c0_seq1	GPLIN_001016500	27.03	26.92	31.07	25.29	23.11	24.29	23.46	19.03	20.97
comp10177_c0_seq1	GPLIN_001551500	7.07	4.08	5.28	5.55	3.89	4.6	4.76	5.45	3.76
comp10178_c0_seq1	GPLIN_001551600	0.16	0	0.15	0	0.24	0.25	0.1	0.3	0.12
comp10179_c0_seq1	GPLIN_001016600	0.26	0.44	0.7	0	0.57	0	0.32	0.16	0
comp1018_c0_seq1	GPLIN_000471200	4.37	4.05	4.46	4.51	5.3	4.14	4.37	4.33	5.04
comp10180_c0_seq1	GPLIN_001016700	24.23	25.53	26.18	26.51	26.57	27.28	25.43	25.83	25.59
comp10181_c0_seq1	GPLIN_001016800	1.62	2.02	1.6	0.93	2.82	2.26	1.48	1.79	1.95
comp10182_c0_seq1	GPLIN_001016900	0.11	0	0	0	0.08	0.08	0.13	0	0.08
comp10183_c0_seq1	GPLIN_001017000	0.49	0.59	0.55	0.64	0.66	0.69	0.59	1.06	0.54
comp10184_c0_seq1	GPLIN_001017100	0.24	0.29	0.48	0	0.18	0.26	0.12	0.23	0.35
comp10185_c0_seq1	GPLIN_001017200	7.31	7.56	5.54	11.2	6.62	7.42	5.64	6.58	7.1
comp10186_c0_seq1	GPLIN_001017300	43.75	47.82	55.11	41.2	41.79	44.94	39.27	38.75	36.62
comp10187_c0_seq1	GPLIN_001017400	35.15	31.42	32.58	36.53	33.72	32.52	32.77	34.76	32.64
comp10188_c0_seq1	GPLIN_001017500	14.64	14.61	14.99	16.96	15.3	16.89	17.8	16.19	16.55
comp10189_c0_seq1	GPLIN_001017600	19.86	19.27	18.87	21.15	18.85	18.47	17.77	18.61	18.37
comp1019_c0_seq1	GPLIN_000471300	26.01	25.99	27.37	24.9	27.18	26.63	27.18	26.8	28.1
comp10190_c0_seq1	GPLIN_001017700	16.2	16.58	15.31	18.43	16.99	16.46	17.15	16.62	18
comp10191_c0_seq1	GPLIN_001551700	3.76	3.75	3.97	7.86	3.68	1.92	1.96	1.52	0
comp10192_c0_seq1	GPLIN_001017800	23.64	20.23	24.32	32.99	27.24	26.39	30.74	31.8	25.7
comp10193_c0_seq1	GPLIN_001017900	10.09	10.19	10.19	13.45	11.47	11.35	13.75	12.74	11.08
comp10194_c0_seq1	GPLIN_001018000	18.82	18.75	19.13	17.2	21.35	22.87	18.27	17.34	16.13
comp10195_c0_seq1	GPLIN_001551800	158.02	157.16	149.97	145.97	169.79	159.22	146.94	144.72	147.59
comp10196_c0_seq1	GPLIN_001551900	10.45	11.54	8.24	10.58	10.15	10.33	13.2	13.25	12.98
comp10197_c0_seq1	GPLIN_000229500	19.41	18.81	18.77	22.77	21.96	20.89	21.07	21.33	19.82
comp10198_c0_seq1	GPLIN_000229500.t1	19.41	18.81	18.77	22.77	21.96	20.89	21.07	21.33	19.82
comp10199_c0_seq1	GPLIN_000229600	10.06	10.21	9.82	8.7	10.14	9.88	11.78	11.37	11.31
comp102_c0_seq1	GPLIN_000066400	11.47	11.27	10.84	11.58	11.51	10.98	12.93	13.19	13.18
comp1020_c0_seq1	GPLIN_000471400	43.69	41.7	44.68	41.24	42.81	42.78	37.55	41.13	40.11
comp10200_c0_seq1	GPLIN_000229700	6.4	5.85	7.34	6.7	5.02	2.94	5.89	6.2	6.26
comp10201_c0_seq1	GPLIN_000229800	17.78	17.88	17.36	13.95	17.1	16.81	15.64	16.81	16.95
comp10202_c0_seq1	GPLIN_000229900	5.91	6.94	5.26	5.97	5.74	6.52	4.96	5.15	4.04
comp10203_c0_seq1	GPLIN_000230000	34.07	25.85	25.13	33.07	27.87	27.17	30.16	19.98	24.22
comp10204_c0_seq1	GPLIN_000230100	1.91	1.63	0.77	0.67	2.02	0.32	1.59	1.54	0.62
comp10205_c0_seq1	GPLIN_000230200	6.03	5.49	6.64	4.24	5.43	5.62	5.93	5.84	5.63
comp10206_c0_seq1	GPLIN_000230300	102.02	95.29	108.29	89.53	95.51	95.81	86.3	93.93	101
comp10207_c0_seq1	GPLIN_000230400	11.37	18.38	18.31	11.9	21.81	24.2	18.22	23.7	20.39
comp10208_c0_seq1	GPLIN_000230500	96.07	91.87	84.2	99.56	104.02	82	119.54	116.1	110.48
comp10209_c0_seq1	GPLIN_000230600	0.99	1.06	1.12	0.78	1.64	0.76	1.09	0.9	1.09
comp1021_c0_seq1	GPLIN_000471500	5.82	4.47	3.38	7.97	3.62	6.75	5.24	4.61	4.38
comp10210_c0_seq1	GPLIN_000230700	23.49	21.36	16.62	23.04	18.34	27.55	17.94	14.66	17.77
comp10211_c0_seq1	GPLIN_000230800	25.81	22.36	22.51	33.55	26.18	26.63	26.65	27.26	26.37
comp10212_c0_seq1	GPLIN_000230900	5.36	4.46	4.63	5.29	6.17	5.12	5.69	5.84	4.72
comp10213_c0_seq1	GPLIN_000231000	18.5	19.98	18.79	17.24	19.66	19.17	23.73	22.11	23.02
comp10214_c0_seq1	GPLIN_000231100	143.7	142.33	144.19	153.72	144.9	164.92	147.78	150.43	145.85
comp10215_c0_seq1	GPLIN_000231200	89.22	85.3	87.92	85.22	86.69	92.08	90.5	89.57	91.13
comp10216_c0_seq1	GPLIN_000231200.t1	89.22	85.3	87.92	85.22	86.69	92.08	90.5	89.57	91.13
comp10217_c0_seq1	GPLIN_000231300	20.34	20.11	18.88	20.75	19.73	17.3	15.56	15.88	15.45
comp10218_c0_seq1	GPLIN_000231400	35.56	33.19	36.58	38.39	38.9	32.18	30.16	36.22	34.59
comp10219_c0_seq1	GPLIN_000231500	14.86	12.49	14.75	15.07	16.45	14.51	14.88	14.64	15.8
comp1022_c0_seq1	GPLIN_000471600	81.17	84.05	80.35	83.23	81.84	85.33	89.65	84.08	88.45
comp10220_c0_seq1	GPLIN_000231600	14.45	13.01	12.84	14.65	13.78	14.78	17.42	18.43	17.28
comp10221_c0_seq1	GPLIN_000231700	17.8	17.09	16.05	22.75	20.62	17.43	24.15	23.55	22.98
comp10222_c0_seq1	GPLIN_000231800	13.04	13.6	14.29	12.4	13.02	12.73	11.99	12.36	13.62
comp10223_c0_seq1	GPLIN_000231900	7.68	8.32	7.13	9.51	9.12	7.89	8.51	8.77	9.27
comp10224_c0_seq1	GPLIN_000232000	83.09	88.56	96.7	66.43	74.89	70.65	68.27	63.44	65.66
comp10225_c0_seq1	GPLIN_000232100	10.44	12.97	13.42	15.85	12.12	13.67	11.61	11.61	13.09
comp10226_c0_seq1	GPLIN_000232200	26.13	33.98	31.86	25.24	25.48	23.87	38.75	42.58	37.61
comp10227_c0_seq1	GPLIN_000232300	25.21	22.6	15.76	26.37	26.02	24.83	24.83	26.15	26.85
comp10228_c0_seq1	GPLIN_000232400	28.34	32.78	35.58	24.54	32.74	33.09	32.1	36.55	32.4
comp10229_c0_seq1	GPLIN_000232500	35.85	37.45	35.33	34.76	34.48	35.54	24.13	27.44	27.07
comp1023_c0_seq1	GPLIN_000471700	22.71	21.54	20.56	25.05	23.26	22.02	20.58	20.22	22.61
comp10230_c0_seq1	GPLIN_000232600	3.35	3.04	2.97	3.43	3.06	2.77	3.34	4.34	3.61
comp10231_c0_seq1	GPLIN_000232700	45.82	44.23	45.23	48.77	49.74	43.97	42.24	41.83	42.57
comp10232_c0_seq1	GPLIN_000232800	678.58	620.83	658.97	640.09	642.83	730.27	664.07	668.79	644.51
comp10233_c0_seq1	GPLIN_000232900	31.89	29.4	29.72	26.54	29.45	28.61	30.34	29.25	29.69
comp10234_c0_seq1	GPLIN_000233000	0.15	0.13	0.07	0	0	0	0.14	0.05	0.06
comp10235_c0_seq1	GPLIN_000233100	0	0	0	0	0	0	0	0	0.12
comp10236_c0_seq1	GPLIN_000233200	0.17	0	0.15	0	0	0	0.1	0.1	0
comp10237_c0_seq1	GPLIN_000233300	0	0	0.22	0	0	0	0	0.14	0
comp10238_c0_seq1	GPLIN_000233400	0	0	0	0	0	0	0	0.1	0.12
comp10239_c0_seq1	GPLIN_000233500	0	0	0	0.55	0.13	0	0	0.11	0.13
comp1024_c0_seq1	GPLIN_000471800	0.88	0.79	0.72	0.66	0.77	0.87	1.73	2.08	1.57
comp10240_c0_seq1	GPLIN_000233600	0	0	0	0	0	0.19	0	0	0
comp10241_c0_seq1	GPLIN_000233700	0.12	0.03	0.1	0	0.17	0.24	0.17	0.19	0.23
comp10242_c0_seq1	GPLIN_000233800	4.45	5.5	3.81	5.43	3.45	2.65	3.26	3.74	3.08
comp10243_c0_seq1	GPLIN_000233900	5	4.18	5.39	8.6	7.18	6.11	7.39	5.48	6.12
comp10244_c0_seq1	GPLIN_000234000	0	0	0	0	0	0	0	0	0
comp10245_c0_seq1	GPLIN_000234100	1.68	4.13	3.8	4.61	5.86	6.59	3.42	4.95	5.7
comp10246_c0_seq1	GPLIN_000234200	9.73	9.65	9.47	10.18	10.83	10.93	9.15	9.79	10.31
comp10247_c0_seq1	GPLIN_000234300	94.58	93.27	93.58	101.38	97.02	105.43	95.44	93.19	90.51
comp10248_c0_seq1	GPLIN_000234400	61.27	63.14	60.65	58.91	54.61	56.8	51.09	53.22	50.07
comp10249_c0_seq1	GPLIN_000234500	411.77	393.37	395.13	388.85	372.45	418.81	376.1	379.26	375.83
comp1025_c0_seq1	GPLIN_000471900	68.92	64.17	66.32	64.18	63.34	66.67	70.37	69.76	70.76
comp10250_c0_seq1	GPLIN_000234600	20.81	22.52	26.47	21.66	19.76	23.2	18.84	17.19	20.16
comp10251_c0_seq1	GPLIN_000234700	2.31	2.63	2.65	2.9	1.47	2.12	2.12	2.88	2.26
comp10252_c0_seq1	GPLIN_000234800	5.99	6.19	4.07	2.35	6.23	5.16	5.16	5.13	8.6
comp10253_c0_seq1	GPLIN_000234900	16.95	14.71	13.86	16.14	15.11	16.09	15.21	16.41	15.26
comp10254_c0_seq1	GPLIN_000235000	44.77	47.83	46.69	32.37	39.67	46.35	39.46	47.94	46.78
comp10255_c0_seq1	GPLIN_000235100	13.28	13.64	15.16	14	15.16	15.5	17.27	17.72	16.62
comp10256_c0_seq1	GPLIN_000235200	19.66	19.22	18.93	25.46	20.55	20.08	19.75	21.9	19.68
comp10257_c0_seq1	GPLIN_001018100	14.46	13	14.66	15.13	15.71	13.29	18.13	16.67	17.27
comp10258_c0_seq1	GPLIN_001018200	2.74	2.44	2.8	3.11	3.25	2.9	2.7	2.54	2.31
comp10259_c0_seq1	GPLIN_001018300	0.94	2.01	2.55	0	1.73	1.08	2.95	1.71	2.41
comp1026_c0_seq1	GPLIN_000472000	15.85	15.19	14.08	12.92	14.44	13.6	12.9	12.86	13.69
comp10260_c0_seq1	GPLIN_001018400	26.08	25.09	25.21	31.21	27.44	26.67	30.72	30.74	27.6
comp10261_c0_seq1	GPLIN_001018500	10.04	11.38	13.86	14.18	11.25	9.04	10.86	7.14	6.44
comp10262_c0_seq1	GPLIN_001018600	26.63	24.95	23.27	26.98	30.07	24.98	25.83	30.7	25.84
comp10263_c0_seq1	GPLIN_001018700	31.68	28.13	31.36	35.29	36.52	35.21	38.59	40.96	38.76
comp10264_c0_seq1	GPLIN_001018800	28.2	28.48	30.23	27.8	29.9	32.07	22.09	23.53	24.79
comp10265_c0_seq1	GPLIN_001018900	0.35	0.43	0.27	0.16	0.4	0.15	0.16	0.21	0.44
comp10266_c0_seq1	GPLIN_001019000	38.33	42.56	46.11	30.85	37.55	39.76	37.58	33.19	34.75
comp10267_c0_seq1	GPLIN_001552000	10.68	18.28	18.38	26.83	25.9	13.09	26.79	26.5	20.38
comp10268_c0_seq1	GPLIN_001019100	81.63	77.97	79.11	69.93	78.65	72.63	80.97	79.38	82.81
comp10269_c0_seq1	GPLIN_001019200	55.67	58.45	61.93	47.87	53.2	53.47	47.97	49.03	47.08
comp1027_c0_seq1	GPLIN_000472100	7.94	7	8.07	7.42	6.8	8.01	7.46	6.66	6.25
comp10270_c0_seq1	GPLIN_001019300	50.07	52.75	48.67	45.07	50.96	52.65	44.43	42.62	40.81
comp10271_c0_seq1	GPLIN_001019400	36.84	36.46	38.29	44.24	44.01	40	38.35	42.64	38.3
comp10272_c0_seq1	GPLIN_001019500	115.63	113.35	110.72	119.61	128.73	123.05	124.86	128.59	121.14
comp10273_c0_seq1	GPLIN_001019600	19.34	19.5	19.71	16.86	21.48	19.32	18.11	19.12	19.45
comp10274_c0_seq1	GPLIN_001019700	49.61	57.38	53.8	47.74	54.18	49.91	54.82	55.13	55.83
comp10275_c0_seq1	GPLIN_001019800	31.43	29.66	33.25	20.59	23.67	23.78	23.57	23.7	25.43
comp10276_c0_seq1	GPLIN_001019900	129.29	134.13	139.49	126.54	128.59	133.61	135.87	132.26	133.85
comp10277_c0_seq1	GPLIN_001020000	29.78	28.25	28.72	29.88	27.79	30.24	29.24	28.8	29.63
comp10278_c0_seq1	GPLIN_001020100	0	0	0	0	0.28	0.3	0.24	0	0
comp10279_c0_seq1	GPLIN_001020200	333.89	310.6	309.34	314.21	258.18	315.31	295.96	279.77	242.11
comp1028_c0_seq1	GPLIN_000472200	4.93	4.07	4.63	4.42	4.14	4.59	5.3	4.27	5.56
comp10280_c0_seq1	GPLIN_001020300	1.09	1.63	2.72	1.71	1.6	1.46	2.91	1.32	4.4
comp10281_c0_seq1	GPLIN_001020400	32.99	34.32	29.88	36.11	30.58	32.14	34.04	34.2	35
comp10282_c0_seq1	GPLIN_001020500	4.22	3.78	5.01	2.65	3.79	4.1	4.65	4.03	4.96
comp10283_c0_seq1	GPLIN_001020600	13.8	11.44	12.49	13.83	13.32	12.34	14.26	12.63	12.77
comp10284_c0_seq1	GPLIN_001020700	0	0	0	0	0.45	0	0	0	0
comp10285_c0_seq1	GPLIN_001020800	9.93	10.12	9.51	10.92	11.2	8.92	10.15	10.14	11.21
comp10286_c0_seq1	GPLIN_001020900	19.53	20.33	16.5	18.39	20.08	23.43	16.52	21.27	20.05
comp10287_c0_seq1	GPLIN_001552100	1.23	1.05	0.83	1.45	1.24	1.18	1.64	1.21	1.24
comp10288_c0_seq1	GPLIN_001552200	0	1.68	0	0	1.44	1.5	1.23	2.37	0
comp10289_c0_seq1	GPLIN_001021000	341.29	336.93	329.16	389.5	338.34	346.8	368.89	349.03	352.84
comp1029_c0_seq1	GPLIN_000472300	2.92	2.37	2.09	2.89	3.16	4.59	3.47	3.16	2.71
comp10290_c0_seq1	GPLIN_001021100	1.19	1.27	1.79	1.87	0.66	1.29	0.81	1.08	1.24
comp10291_c0_seq1	GPLIN_001021200	0.42	1.09	0.77	0	0.62	0.32	0.53	0.77	0
comp10292_c0_seq1	GPLIN_001021300	5.18	5.32	5.11	3.98	5.25	7.86	8.23	6.83	6.51
comp10293_c0_seq1	GPLIN_001021400	9.61	9.59	11.12	11.17	8.63	9.54	10.26	8.29	9.92
comp10294_c0_seq1	GPLIN_001021500	13.02	8.36	11.79	13.63	13.29	17.74	11.11	12.7	13.8
comp10295_c0_seq1	GPLIN_001021600	0	0	0	0	0	0	0	0	0
comp10296_c0_seq1	GPLIN_001021700	9.35	9.4	7.95	8.05	10.2	9.39	9.14	8.29	8.59
comp10297_c0_seq1	GPLIN_001021800	0.33	0.23	0.39	0.84	0.17	0.41	0.23	0.18	0.32
comp10298_c0_seq1	GPLIN_001021900	1.95	0.42	0.44	1.53	0	0	1.53	1.48	0.72
comp10299_c0_seq1	GPLIN_001022000	0.17	0.73	0.93	0.27	0.25	0.33	0.38	0.67	0.31
comp103_c0_seq1	GPLIN_000066500	0.73	1.06	1.31	0.98	0.46	1.03	1.3	1.25	1.14
comp1030_c0_seq1	GPLIN_001361000	44.32	44.31	49.67	46.83	45.46	50.09	42.63	37.97	40.88
comp10300_c0_seq1	GPLIN_001022100	8.5	9.13	9.73	7.58	7.35	7.85	5.8	6.66	6.42
comp10301_c0_seq1	GPLIN_001552300	3.38	2.67	4	1.63	2.67	3.78	5.05	5.03	4.19
comp10302_c0_seq1	GPLIN_001552400	7.1	6.08	6.81	7.87	6.34	6.72	7.16	6.49	7.77
comp10303_c0_seq1	GPLIN_001552500	2.33	0.57	0.9	4.17	1.22	1.53	1.25	0.6	1.22
comp10304_c0_seq1	GPLIN_001022200	92.52	108.82	99.85	86.2	95.29	106.15	120.49	117.85	123.03
comp10305_c0_seq1	GPLIN_001022300	100.09	103.45	99.92	97.89	107.26	123.55	111.99	117.45	124.41
comp10306_c0_seq1	GPLIN_001022400	13.37	15.2	11.95	9.94	15.64	13.61	15.11	16.71	16.52
comp10307_c0_seq1	GPLIN_001022500	13.48	11.53	9.76	11.94	13.86	15.55	19.88	19.28	17.21
comp10308_c0_seq1	GPLIN_001022600	2.95	3.88	2.67	1.42	4.34	2.96	2.7	3.57	2.83
comp10309_c0_seq1	GPLIN_001022700	23.08	23.66	23.01	20.3	23.29	21.18	23.75	24.28	23.3
comp1031_c0_seq1	GPLIN_001361100	259.85	227.09	260.04	259.36	250.92	258.51	256.56	248.54	245.96
comp10310_c0_seq1	GPLIN_001022800	39.16	40.24	40.07	38.01	34.02	38.14	30.52	32.04	30.43
comp10311_c0_seq1	GPLIN_001022900	31.19	30.23	33.58	34.08	38.03	36.78	41.84	41.03	45.93
comp10312_c0_seq1	GPLIN_001023000	57.61	58.01	58.46	59.12	57.79	64.81	87.18	85.87	89.47
comp10313_c0_seq1	GPLIN_001023100	31.49	31.13	31.01	33.09	32.43	32.9	40.31	40.04	40.31
comp10314_c0_seq1	GPLIN_001023200	47.16	41.2	42.95	46.42	43.59	41.03	45.44	40.98	44.78
comp10315_c0_seq1	GPLIN_001023300	26.39	23.82	24.94	31.23	27.55	31.7	28.65	28.19	24.75
comp10316_c0_seq1	GPLIN_001023400	55.14	54.7	59.31	66.7	60.25	65.92	63.73	59.61	60.54
comp10317_c0_seq1	GPLIN_001023500	31.02	30.34	27.8	31.25	31.79	29.77	37.95	37.84	33.6
comp10318_c0_seq1	GPLIN_001023600	26.47	29.45	32.73	28.16	30.28	28.62	30.77	30.36	31.03
comp10319_c0_seq1	GPLIN_001552600	0	0.9	1.9	0	1.55	0.81	0	1.91	1.54
comp1032_c0_seq1	GPLIN_001361200	51.45	50.96	50.28	60.21	53.92	58.44	58.61	58.1	52.49
comp10320_c0_seq1	GPLIN_001552700	0	0	0	0	0	0	0.65	0	0
comp10321_c0_seq1	GPLIN_001552800	3.41	1.46	1.03	5.35	5.85	4.79	1.43	3.78	5.84
comp10322_c0_seq1	GPLIN_001023700	5.02	5.51	5.25	4.58	6.35	5.07	8.61	7.92	6.58
comp10323_c0_seq1	GPLIN_001023800	19.29	20.65	20.31	18.59	20.12	18.4	17.64	18.49	17.81
comp10324_c0_seq1	GPLIN_001023900	90.91	81.86	86.26	81.23	89.19	98.4	95.97	92.24	93.63
comp10325_c0_seq1	GPLIN_001024000	38.48	38.05	40.26	38.02	36.72	35.23	42.38	44.06	45.66
comp10326_c0_seq1	GPLIN_001024100	72.89	70.42	72.1	65.2	65.62	64.56	55.18	51.59	51.8
comp10327_c0_seq1	GPLIN_001024200	187.43	182.95	186.74	175.86	180.97	194.49	172.33	181.17	190.56
comp10328_c0_seq1	GPLIN_001024300	34.51	36.31	36.65	33.23	32.48	36.93	34.79	33.16	33.8
comp10329_c0_seq1	GPLIN_001024400	532.95	565.44	583.11	508.15	488.63	526.74	522.38	531.21	537.56
comp1033_c0_seq1	GPLIN_001361300	15.3	14.87	15.33	15.01	15.18	14.75	16.18	15.79	15.72
comp10330_c0_seq1	GPLIN_001024500	1642.28	1631.31	1653.72	1564.98	1589.66	1737.16	1642.42	1651.42	1719.12
comp10331_c0_seq1	GPLIN_001024600	19.57	20.6	18.49	20.3	20.99	23.61	23.9	24.84	24.22
comp10332_c0_seq1	GPLIN_001024700	2.14	1.48	1.38	3.19	2.02	1.79	2.04	1.42	0.97
comp10333_c0_seq1	GPLIN_001024800	89.94	93.72	96.61	99.36	94.47	95.83	113.44	110.66	113.65
comp10334_c0_seq1	GPLIN_001024900	27.92	27.58	26.87	22.44	23.78	21.28	25.61	23.1	24.83
comp10335_c0_seq1	GPLIN_001025000	22.26	24.24	24.31	21.88	23.71	23.43	18.57	17.73	20.02
comp10336_c0_seq1	GPLIN_001025100	18.2	19.51	19.95	18.04	19.61	16.38	20.65	21.6	21.82
comp10337_c0_seq1	GPLIN_001025200	1.77	3.03	2.89	3.34	2.6	2.44	2.89	1.71	2.08
comp10338_c0_seq1	GPLIN_001025300	0	0	0.15	0	0.12	0	0	0.1	0
comp10339_c0_seq1	GPLIN_001025400	2.75	1.5	2.04	2.35	1.83	0.57	1.25	1.36	1.1
comp1034_c0_seq1	GPLIN_001361400	0.63	0.54	0.86	0.99	0.46	0	0.59	0.76	0.69
comp10340_c0_seq1	GPLIN_001025500	2.17	1.83	2.09	2.72	2.7	2.43	2.21	2.27	2.37
comp10341_c0_seq1	GPLIN_001552900	0	0	0	0	0	0	0	0	0
comp10342_c0_seq1	GPLIN_001553000	0	0	2.08	0	0	0	0	0	1.68
comp10343_c0_seq1	GPLIN_001025600	0.03	0.03	0.06	0.1	0.1	0	0.14	0.12	0.07
comp10344_c0_seq1	GPLIN_001025700	0	0	0.15	0	0.12	0.25	0	0	0.24
comp10345_c0_seq1	GPLIN_001025800	2.19	2.52	2.06	2.91	3.53	2	3.22	2.6	2.72
comp10346_c0_seq1	GPLIN_001553100	307.99	313	323.37	317.23	367.02	354.66	370.44	372.17	389.74
comp10347_c0_seq1	GPLIN_001553200	69.41	68.98	72.6	64.12	73.26	83.96	80.82	78.02	81.21
comp10348_c0_seq1	GPLIN_001553300	3.04	1.77	1.63	3.03	3.04	2.96	3.29	3.84	2.23
comp10349_c0_seq1	GPLIN_001025900	120.79	133.75	125.59	122.42	120.55	129.27	141.68	145.07	148.33
comp1035_c0_seq1	GPLIN_001361500	4.88	4.7	5.48	3.87	4.32	5.11	5.62	5.73	5.1
comp10350_c0_seq1	GPLIN_001026000	26.39	23.78	23.18	25.11	29.68	31.09	25.94	25.11	26.99
comp10351_c0_seq1	GPLIN_001026100	407.02	416.65	404.38	413.63	406.12	417.25	497.03	504.46	503.9
comp10352_c0_seq1	GPLIN_001026200	55.39	56.54	57.36	56.53	54.02	56.51	61.58	56.66	51.93
comp10353_c0_seq1	GPLIN_001026300	27.07	29.39	31.47	25.37	30.28	32.5	32.67	36.92	30.23
comp10354_c0_seq1	GPLIN_001026400	2.86	3.07	3.55	3.08	2.22	3.13	2.97	2.47	3.05
comp10355_c0_seq1	GPLIN_001026500	72.58	71.64	79.86	71.97	71.07	72.02	78.24	70.27	73.65
comp10356_c0_seq1	GPLIN_001026600	3	2.38	3.01	2.43	2.66	3.17	3.14	3.01	2.89
comp10357_c0_seq1	GPLIN_001026700	75.69	79.48	81.21	78.78	78.04	79.66	71.54	72.3	69.07
comp10358_c0_seq1	GPLIN_001026800	25.26	26.02	24.45	26.87	26.07	26.69	27.02	26.93	27.34
comp10359_c0_seq1	GPLIN_001026900	30.51	28.98	30.07	26.38	31.29	30.13	31.3	32.04	31.3
comp1036_c0_seq1	GPLIN_001361600	1.36	0.58	1.08	1.06	1.25	1.69	0.74	1.13	1.24
comp10360_c0_seq1	GPLIN_001027000	28.05	27.63	28.95	25.09	24.37	26.7	24.25	25.25	23.22
comp10361_c0_seq1	GPLIN_001027100	29.47	28.15	24.63	22.63	29.18	32.95	23.71	25.03	26.73
comp10362_c0_seq1	GPLIN_001027200	63.19	62.27	67.82	54.77	63.47	66.5	67.89	59.74	65.4
comp10363_c0_seq1	GPLIN_001027300	46.47	47.04	45.19	41.45	45	45.92	38.46	39.53	39.29
comp10364_c0_seq1	GPLIN_001027400	57.43	57.79	64.79	46.36	52.26	53.36	52	47.86	52.9
comp10365_c0_seq1	GPLIN_001027500	4.86	4.4	5.36	4.06	4.81	5.17	5.58	6	5.82
comp10366_c0_seq1	GPLIN_001027600	13.93	17.67	19.83	18.75	12.62	15.63	17.47	16.56	15.15
comp10367_c0_seq1	GPLIN_001553400	0	0	0	0	0	0.24	0	0	0.23
comp10368_c0_seq1	GPLIN_001553500	63.3	78.2	79.59	75.35	64.15	68.37	66.99	66.77	71.72
comp10369_c0_seq1	GPLIN_001027700	25.55	25.04	22.89	28.82	28.89	27.12	27.63	27.58	27.14
comp1037_c0_seq1	GPLIN_001361700	1.02	0.94	1.21	1.72	2.76	3.24	2.4	2.61	2.64
comp10370_c0_seq1	GPLIN_001027800	18.12	18.28	19.62	19.15	18.74	16.69	16.45	16.1	16.25
comp10371_c0_seq1	GPLIN_001027900	18.04	17.77	18.84	14.01	16.77	18.1	18.2	17.31	17.4
comp10372_c0_seq1	GPLIN_001028000	0.53	0.36	0.59	0.19	0.17	0.45	0.48	0.68	0.57
comp10373_c0_seq1	GPLIN_001028100	20.84	18.55	19.63	17.79	17.02	21.58	17.14	18.16	16.75
comp10374_c0_seq1	GPLIN_001028200	23.34	20.2	21.5	20.91	22.89	20.7	18.36	19.6	20.51
comp10375_c0_seq1	GPLIN_001028300	6.31	5.12	4.36	6.12	6.3	5.53	6.11	6.25	5.39
comp10376_c0_seq1	GPLIN_001028400	66.03	65.21	68.61	52.65	62.87	56.55	61.16	60.86	64.29
comp10377_c0_seq1	GPLIN_001028500	43.09	44.84	44.05	44.64	46.5	45.93	47.55	45.88	46.65
comp10378_c0_seq1	GPLIN_001028600	42.27	42.65	42.74	42.11	39.05	44.92	37.7	38.05	39.37
comp10379_c0_seq1	GPLIN_001028700	20.5	21.29	20.79	21.02	21.39	18.01	19.79	18.36	19.75
comp1038_c0_seq1	GPLIN_001361800	2.96	2.69	3.18	2.32	2.85	3.18	3.36	3.58	2.78
comp10380_c0_seq1	GPLIN_001028800	16.82	18.38	14.68	11.45	19.95	12.42	16.39	15.94	14.72
comp10381_c0_seq1	GPLIN_001028900	164.64	170.62	183.49	149.84	158.5	172.5	162.73	161.82	174.42
comp10382_c0_seq1	GPLIN_001029000	2.9	3.01	2.32	3.25	3.13	2.76	2.98	2.5	3.46
comp10383_c0_seq1	GPLIN_001029100	43.01	49.54	42.75	40.6	44.43	42.61	53.11	46.18	48.87
comp10384_c0_seq1	GPLIN_001553600	10.5	9.23	11.82	11.14	8.44	10.98	9.52	8.67	7.18
comp10385_c0_seq1	GPLIN_001553700	27.84	24.36	24.09	22.83	22.9	31.04	32.82	30.3	25.61
comp10386_c0_seq1	GPLIN_001029200	5.97	6.02	6.85	7.08	6.53	5.39	6.15	5.3	6.23
comp10387_c0_seq1	GPLIN_001029300	9.82	9.61	8.54	6.85	9.17	8.48	7.97	8.68	9.32
comp10388_c0_seq1	GPLIN_001029400	14.55	17.46	18.24	12.7	15.37	16.82	14.9	16.15	17.05
comp10389_c0_seq1	GPLIN_001553800	8.7	8.28	7.88	9.11	9.95	15.56	7.88	8.78	12.06
comp1039_c0_seq1	GPLIN_001361900	2.17	2.05	1.97	2.73	2.66	2.61	2.32	2.85	3.19
comp10390_c0_seq1	GPLIN_001553900	0.95	0.41	0.86	0.75	0.7	0.36	0.45	0.29	0.35
comp10391_c0_seq1	GPLIN_001554000	1.55	1.32	1.12	2.92	2.73	1.42	2.52	1.12	1.82
comp10392_c0_seq1	GPLIN_001554100	2.62	4.25	2.13	1.64	3.84	3.21	5.74	4.27	5.37
comp10393_c0_seq1	GPLIN_001029500	19.95	28.09	23.9	20.21	17.97	18.74	20.17	22.59	25.5
comp10394_c0_seq1	GPLIN_001029600	39.3	38.93	47.16	49.53	41.68	46.2	51.33	52.31	53.18
comp10395_c0_seq1	GPLIN_001029700	56.54	49.95	60.49	70.13	59.97	65.15	56.16	52.42	63.22
comp10396_c0_seq1	GPLIN_001029800	8.26	7.98	6.68	6.66	7.88	8.56	8.61	7.57	8.15
comp10397_c0_seq1	GPLIN_001029900	4.48	3.83	4.39	8.2	4.11	3.43	3.98	4.29	6.02
comp10398_c0_seq1	GPLIN_001030000	3.15	3.63	2.69	4.53	3.73	3.12	4.3	4.55	4.88
comp10399_c0_seq1	GPLIN_001030100	5.83	6.24	8.91	3.43	5.35	5.58	3.88	3.53	4.28
comp104_c0_seq1	GPLIN_000066600	0.08	0.1	0	0	0.08	0	0	0.05	0.03
comp1040_c0_seq1	GPLIN_001362000	0.24	1.21	1.02	0.61	0.72	0.45	0.95	1.06	1
comp10400_c0_seq1	GPLIN_001030200	7.27	7.47	6.92	3.43	6.15	4.46	3.65	3.52	4.54
comp10401_c0_seq1	GPLIN_001030300	15.59	16.17	16.15	12.03	15.53	16.9	14.16	13.67	12.45
comp10402_c0_seq1	GPLIN_001030400	4.74	6.31	5.45	6.01	5.6	5.6	4.5	6	5.84
comp10403_c0_seq1	GPLIN_001030500	0.46	0.69	0.4	0.38	0.52	0.61	0.55	0.63	0.43
comp10404_c0_seq1	GPLIN_001030600	0	0.18	0.58	0	0.47	0.33	0.27	0.39	0.31
comp10405_c0_seq1	GPLIN_001554200	13.1	10.41	6.78	11.75	11.69	6.45	12.91	17.56	10.99
comp10406_c0_seq1	GPLIN_001554300	19.05	15.71	17.56	17.78	16.64	16.7	21.3	21.39	18.25
comp10407_c0_seq1	GPLIN_000235300	17.1	16.54	16.16	14	23.76	12.53	20.74	20.47	20.99
comp10408_c0_seq1	GPLIN_000235400	4.73	3.47	2.45	4.95	2.82	4.15	3.67	4.91	4.63
comp10409_c0_seq1	GPLIN_000235500	34.66	43.1	39.68	22.58	30.75	31.06	28.7	30.87	31.18
comp1041_c0_seq1	GPLIN_000075500	3.93	4.16	4.1	4.66	4.67	3.73	5.29	5.07	5.62
comp10410_c0_seq1	GPLIN_000235600	137.05	119.89	151.23	108.34	97.33	118.6	80.82	74.64	88.99
comp10411_c0_seq1	GPLIN_000235700	0.6	0.43	0.09	0	0.07	0.08	0.06	0	0
comp10412_c0_seq1	GPLIN_000235800	0	0	0.19	0	0	0	0	0	0
comp10413_c0_seq1	GPLIN_000235900	134.21	122.84	120.37	159.62	165.29	165.44	139.81	138.66	151.34
comp10414_c0_seq1	GPLIN_000236000	113.48	112.68	113.68	102.59	110.8	111.55	104.31	106.98	108.26
comp10415_c0_seq1	GPLIN_000236100	1.49	1.34	2.3	2.05	2.03	1.34	2.44	1.76	1.76
comp10416_c0_seq1	GPLIN_000236200	7.83	9.57	9.66	8.91	8.6	8.17	8.57	8.59	8.77
comp10417_c0_seq1	GPLIN_000236300	5.22	6.03	5.9	6.96	5.75	5.39	4.66	4.97	6.6
comp10418_c0_seq1	GPLIN_000236400	12.6	13.31	12.88	9.28	9.72	11.32	10.59	9.92	8.16
comp10419_c0_seq1	GPLIN_000236500	5.23	5.47	5.68	4.79	5.97	5.36	6.58	6.01	6.46
comp1042_c0_seq1	GPLIN_000075600	0	0	0	0	0	0	0	0	0
comp10420_c0_seq1	GPLIN_000236600	19.91	18.23	19.43	13.57	15.65	17.26	13.74	13.54	12.68
comp10421_c0_seq1	GPLIN_000236700	19.45	18.13	18.35	18.05	21.67	19.23	19.63	18.45	20.63
comp10422_c0_seq1	GPLIN_000236800	60.56	63.79	59.59	71.65	62.29	61.74	59.94	59.83	59.38
comp10423_c0_seq1	GPLIN_000236900	20.3	15.68	16.41	22.8	19.1	16.8	21.4	22.35	19.67
comp10424_c0_seq1	GPLIN_000237000	1.32	2.26	0.3	1.04	1.46	1.26	2.07	3	1.45
comp10425_c0_seq1	GPLIN_000237100	11.79	13.69	13.24	14.31	15.93	11.27	16.99	15.98	15.52
comp10426_c0_seq1	GPLIN_000237200	60.44	66.66	73.76	66.55	74.22	54.9	78.96	82.49	83.04
comp10427_c0_seq1	GPLIN_000237300	26.47	23.06	20.26	29.68	29.4	16.42	33.58	29.08	24.5
comp10428_c0_seq1	GPLIN_000237400	23.7	19.47	15.67	14.88	17.93	19.24	20.95	20.36	19.64
comp10429_c0_seq1	GPLIN_000237500	4.96	4.49	5.96	5.69	5.47	4.09	5.2	5.83	6.23
comp1043_c0_seq1	GPLIN_000075700	0	0.17	0.18	0	0.3	0	0	0.12	0
comp10430_c0_seq1	GPLIN_000237600	4.73	3.35	4.73	4.61	4.08	2.75	4.71	5.73	4.43
comp10431_c0_seq1	GPLIN_000237700	0.46	0.39	0.21	0	0.17	0.53	0.43	0	0
comp10432_c0_seq1	GPLIN_000237800	4.15	3.2	4.23	3.59	3.43	3.66	2.93	2.83	2.21
comp10433_c0_seq1	GPLIN_000237900	0.66	0.49	0.77	0.3	0.28	0.44	0.42	0.34	0.42
comp10434_c0_seq1	GPLIN_000238000	10.31	10.48	11.02	10.11	11.25	10.43	13.94	12.43	11.82
comp10435_c0_seq1	GPLIN_000238100	0.85	1.63	0.71	1.03	1.01	0.75	1.19	0.83	0.96
comp10436_c0_seq1	GPLIN_000238200	7.79	7.03	6.83	9.31	8.08	8.59	7.73	7.09	7.21
comp10437_c0_seq1	GPLIN_000238300	24.33	21.89	24.6	26.58	26.49	22.95	23.59	22.8	24.06
comp10438_c0_seq1	GPLIN_000238400	13.31	14.49	13.11	10.99	12.95	13.5	13.68	11.87	12.42
comp10439_c0_seq1	GPLIN_000238500	6.25	5.43	6.98	7.35	7.24	7.77	7.28	6.38	7.95
comp1044_c0_seq1	GPLIN_000075800	320.82	347.38	357.19	302.22	319	362.83	333.29	345.8	323.74
comp10440_c0_seq1	GPLIN_000238600	96.29	99.66	96.15	91.1	91.98	85.69	88.66	94.51	96.12
comp10441_c0_seq1	GPLIN_000238700	50.42	51.26	51.94	46.97	46.33	43.9	53.2	52.34	53.72
comp10442_c0_seq1	GPLIN_000238800	5.31	5.7	5.57	5.17	6.57	5.97	6.64	6.73	6.51
comp10443_c0_seq1	GPLIN_000238900	0.74	1.91	2.19	1.75	1.64	1.71	1.05	1.46	1.77
comp10444_c0_seq1	GPLIN_001030700	31.53	34.96	38	28.58	28.55	28.41	29.92	29.83	28.34
comp10445_c0_seq1	GPLIN_001030800	0	0	0.88	0	0	0.37	0.31	0	1.07
comp10446_c0_seq1	GPLIN_001030900	0.82	0.82	0.5	1.29	1.11	0.73	0.86	0.83	0.1
comp10447_c0_seq1	GPLIN_001031000	1.43	1.58	2.43	1.58	1.73	1.8	2.05	1.67	1.91
comp10448_c0_seq1	GPLIN_001031100	91.71	87.12	91.4	70.25	86.08	110.6	78.39	84.44	89.49
comp10449_c0_seq1	GPLIN_001031200	69.2	66.79	71.75	64.37	58.21	68.38	60.02	59.91	63.42
comp1045_c0_seq1	GPLIN_000075900	9.4	9.76	7.93	8.13	8.69	9.14	8.33	7.58	8.67
comp10450_c0_seq1	GPLIN_001031300	2.21	1.63	2.19	3.28	2.1	1.76	2.47	1.57	2.14
comp10451_c0_seq1	GPLIN_001031400	28.46	30.51	26.05	26.33	27.52	25.94	29.3	24.48	27.04
comp10452_c0_seq1	GPLIN_001031500	7.42	7.72	7.72	6.16	5.54	6.63	7.11	6.83	7.11
comp10453_c0_seq1	GPLIN_001031600	3.16	2.76	3.77	2.09	2.61	2.47	2.33	2.05	2.57
comp10454_c0_seq1	GPLIN_001031700	8.65	12.8	12.88	7.82	9.8	8.65	10.11	9.31	8.71
comp10455_c0_seq1	GPLIN_001554400	0.91	1.56	0	0	0.67	1.05	0.86	1.38	0.67
comp10456_c0_seq1	GPLIN_001554500	0	0	0	0	0	0	0	0	0
comp10457_c0_seq1	GPLIN_001031800	4.26	2.43	3.86	5.94	4.52	3.26	4.15	4.87	5.21
comp10458_c0_seq1	GPLIN_001031900	0	0	0	0	0.08	0	0.07	0	0.08
comp10459_c0_seq1	GPLIN_001032000	1.55	2.15	2.8	4.85	2.56	2.22	1.33	1.52	1.13
comp1046_c0_seq1	GPLIN_000076000	14.6	12.76	11.69	14.61	13.91	15.48	12.53	11.71	12.42
comp10460_c0_seq1	GPLIN_001032100	2.1	1.67	1.27	0.44	1.95	2.25	1.84	2.03	1.74
comp10461_c0_seq1	GPLIN_001032200	1.16	1.13	1.29	1.49	1.08	0.89	0.89	1.05	1.04
comp10462_c0_seq1	GPLIN_001032300	40.32	34.09	39.16	45.75	41.05	44.29	41.72	43.8	46.33
comp10463_c0_seq1	GPLIN_001032400	1.26	1.08	0.76	1.32	1.23	0.64	0.53	1.01	0.31
comp10464_c0_seq1	GPLIN_001032500	1.3	0.75	0.97	0.82	0.76	0.7	1.08	1.28	0.98
comp10465_c0_seq1	GPLIN_001032600	2.36	1.49	1.67	3.38	2.6	1.84	2.95	2.67	2.37
comp10466_c0_seq1	GPLIN_001032700	0.15	0.2	0.21	0.24	0	0.18	0.38	0	0.28
comp10467_c0_seq1	GPLIN_001032800	5.07	5.21	5.86	5.97	5.87	7.97	6.28	5.83	5.21
comp10468_c0_seq1	GPLIN_001032900	2.67	3.16	2.79	2.58	4.52	3.93	5.4	3.97	3.92
comp10469_c0_seq1	GPLIN_001554600	4.82	2.06	2.55	4.42	2.66	2.62	2.52	2.8	1.77
comp1047_c0_seq1	GPLIN_000076100	34.66	35.73	34.13	37.09	31.55	37.72	30.04	30.91	27.84
comp10470_c0_seq1	GPLIN_001033000	16.17	12.96	15.67	13.94	14.98	12.82	15.13	15.09	15.04
comp10471_c0_seq1	GPLIN_001033100	29.95	30.39	32.98	27.13	29.92	30.74	32.15	33.35	33.31
comp10472_c0_seq1	GPLIN_001033200	4.2	3.79	4.63	3.91	4.48	3.52	3.99	4.07	3.99
comp10473_c0_seq1	GPLIN_001033300	13.68	15.7	14.73	17.01	18.44	17.31	16.78	17.21	17.62
comp10474_c0_seq1	GPLIN_001033400	150.33	150.56	164.42	172.54	150.84	153.44	165.36	158	159.31
comp10475_c0_seq1	GPLIN_001033500	485.22	474.52	507.38	520.04	454.7	496.19	501.88	496.16	479.4
comp10476_c0_seq1	GPLIN_001033600	1.55	2.22	1.64	2.03	1.24	1.88	1.38	1.96	2.28
comp10477_c0_seq1	GPLIN_001033700	40	43.27	43.11	40.38	42.67	43.87	38.75	40.32	38.85
comp10478_c0_seq1	GPLIN_001033800	13.78	13.23	12.18	10.55	12.6	15.19	10.43	10.58	11.84
comp10479_c0_seq1	GPLIN_001033900	0.52	0.11	0.71	0	0.29	0.1	0.49	0.47	0.1
comp1048_c0_seq1	GPLIN_000076200	8.19	15.12	15.3	12.86	10.53	13.14	13.8	11	10.71
comp10480_c0_seq1	GPLIN_001554700	2.61	4	3.24	3.45	2.62	2.63	3.62	4.49	5.54
comp10481_c0_seq1	GPLIN_001034000	1.59	1.4	0.9	0.78	0.58	0.61	0.99	1.17	1.02
comp10482_c0_seq1	GPLIN_001034100	13.53	14.23	13.81	12.6	14.49	13.36	9.71	9.79	11.53
comp10483_c0_seq1	GPLIN_001034200	10.41	9.05	8.63	10.26	9.25	10.02	8.85	8.84	9.27
comp10484_c0_seq1	GPLIN_001034300	16.7	15.58	16.95	18.89	16.47	16.5	16.59	16.74	16.42
comp10485_c0_seq1	GPLIN_001034400	587.47	550.96	550.48	560.2	557.16	600.06	582.25	581.25	593.37
comp10486_c0_seq1	GPLIN_001034500	0	1.34	1.42	2.46	0.58	3.01	1.48	0.95	0
comp10487_c0_seq1	GPLIN_001034600	6.87	5.45	5.01	6.57	5.97	5.9	9.29	8.01	8.54
comp10488_c0_seq1	GPLIN_001034700	21.88	25.39	23.3	19.75	21.8	21.08	18.48	20.51	19.84
comp10489_c0_seq1	GPLIN_001034800	27.24	27.32	30.35	26.84	27.02	31.18	25.42	25.32	25.2
comp1049_c0_seq1	GPLIN_000076300	438.96	426.52	410.76	493.31	468.34	537.41	520.93	510.19	511.2
comp10490_c0_seq1	GPLIN_001034900	0	0	0.88	0	0.24	0.25	0.41	0.39	0
comp10491_c0_seq1	GPLIN_001554800	5.88	3.91	6.11	4.1	4	4.34	4.23	4.35	3.99
comp10492_c0_seq1	GPLIN_001554900	3.55	2.68	2.84	2.57	3.31	3.45	3.76	3.47	3
comp10493_c0_seq1	GPLIN_001555000	43.91	22.1	44.44	60.81	44.6	42.54	43.71	39.07	35.05
comp10494_c0_seq1	GPLIN_001035000	12.74	11.55	11.2	11.17	9.5	10.19	9.4	10.09	9.76
comp10495_c0_seq1	GPLIN_001035100	4.08	3.21	3.97	4.4	3.78	3.49	3.74	3.76	3.64
comp10496_c0_seq1	GPLIN_001035200	9.9	11.73	6.89	9.56	8.39	8.75	9.07	8.29	11.73
comp10497_c0_seq1	GPLIN_001035300	8.85	9.8	11.78	9.8	8.41	6.78	8.81	5.98	7.64
comp10498_c0_seq1	GPLIN_001035400	80.88	79.31	74.6	67.47	69.12	85.24	65.86	69.03	68.57
comp10499_c0_seq1	GPLIN_001035500	10.28	10.46	10.71	9.13	11.12	8.17	7.42	7.28	7.68
comp105_c0_seq1	GPLIN_000066700	2.12	2.98	2.47	2.38	2.67	2.44	2.19	1.47	2.45
comp1050_c0_seq1	GPLIN_000076400	15.43	15.84	14.97	16.84	16.6	15.55	19.8	20.06	19.51
comp10500_c0_seq1	GPLIN_001035600	33.24	35.3	28.78	27.42	32.09	32.15	31.33	29.95	32.57
comp10501_c0_seq1	GPLIN_001035700	46.83	47.66	43.05	50.03	48.94	49.52	47.7	47.08	54.05
comp10502_c0_seq1	GPLIN_001035800	37.36	36.96	35.07	33.71	38.7	40.26	39.32	37.68	37.55
comp10503_c0_seq1	GPLIN_001035900	10.01	9.89	9.34	11.41	10.74	9.5	11.21	10.19	9.43
comp10504_c0_seq1	GPLIN_001036000	11.56	6.9	7.55	5.91	9.28	6.59	7.92	5.53	6.71
comp10505_c0_seq1	GPLIN_001036100	6.48	3.26	5.87	4.79	4.2	7.89	5.5	3.92	5.88
comp10506_c0_seq1	GPLIN_001036200	1.59	1.9	1.58	1.5	1.98	2.68	1.89	2.6	2.21
comp10507_c0_seq1	GPLIN_001036300	0.52	0.36	0.6	0.44	0.38	0.4	0.54	0.5	0.48
comp10508_c0_seq1	GPLIN_001036400	237.64	230.44	242.31	252.29	232.21	247.99	215.76	208.77	213.15
comp10509_c0_seq1	GPLIN_001036500	36.41	34.66	30.42	28.58	33.44	33.67	27.94	30.39	22.57
comp1051_c0_seq1	GPLIN_000076500	0.49	0.23	0.4	0.34	0.48	0.25	0.28	0.4	0.24
comp10510_c0_seq1	GPLIN_001036600	9.41	7.22	8.88	10.77	10.45	9.54	8.6	7.36	7.41
comp10511_c0_seq1	GPLIN_001036700	11.33	9.94	10.78	12.48	12.62	12.28	10.64	10.74	11.32
comp10512_c0_seq1	GPLIN_001036800	43.82	46.73	48.75	42.75	47.3	48.82	45.19	45.87	46.09
comp10513_c0_seq1	GPLIN_001036900	0.33	0.07	0.44	0.51	0.36	0.25	0.41	0.35	0.42
comp10514_c0_seq1	GPLIN_001037000	5.67	5.73	5.51	6.69	6.83	4.77	7.8	8	7.56
comp10515_c0_seq1	GPLIN_001037100	6.18	8.4	5.93	4.57	5.34	6.13	6.38	5.94	4
comp10516_c0_seq1	GPLIN_001037200	0.52	0.18	0.66	0.33	0.46	0.48	0.72	0.44	0.69
comp10517_c0_seq1	GPLIN_001555100	0.73	0.79	2.82	1.73	2.16	1.83	1.96	2.22	2.69
comp10518_c0_seq1	GPLIN_001555200	3.41	3.24	3.6	2.38	3.2	4.64	3.08	4.47	4.17
comp10519_c0_seq1	GPLIN_001555300	13.21	15.7	25.92	14.98	18.34	21.93	19.78	17.54	16.69
comp1052_c0_seq1	GPLIN_000076600	5.27	4.02	3.61	3.13	6.28	4.8	5.27	6.04	6.06
comp10520_c0_seq1	GPLIN_001555400	18.66	14.74	15.81	12.01	18.98	16.86	15.89	18.24	18.25
comp10521_c0_seq1	GPLIN_001037300	43.98	47.63	42.15	40.55	41.35	44.67	47.15	42.94	46.54
comp10522_c0_seq1	GPLIN_001037400	33.36	36.01	35.32	31.34	37.1	36.86	35.01	36.36	36.08
comp10523_c0_seq1	GPLIN_001037500	47.92	56.22	51.34	43.08	47.11	46.88	44.84	45.33	47.2
comp10524_c0_seq1	GPLIN_001037600	50.44	52.34	52.15	40.37	49.55	47.29	49.17	50.5	45.07
comp10525_c0_seq1	GPLIN_001037700	140.26	135.47	137.3	118.46	129.8	144.8	134.6	141.05	133.51
comp10526_c0_seq1	GPLIN_001037800	20.02	20.71	21.55	19.94	21.53	21.43	23.44	23.25	23.99
comp10527_c0_seq1	GPLIN_001037900	1.76	2.14	1.95	1.52	1.83	2.17	1.89	1.92	2.23
comp10528_c0_seq1	GPLIN_001038000	30.94	35.02	36.33	30.77	34.98	34.57	31.71	34.22	34.73
comp10529_c0_seq1	GPLIN_001038100	36.34	33.16	36.2	32.55	36.61	35.76	34.82	33.87	34.17
comp1053_c0_seq1	GPLIN_000076700	16.16	15.89	14.91	16.46	14.28	13.99	12.3	11.42	11.86
comp10530_c0_seq1	GPLIN_001038200	22.72	23.16	23.42	23.83	27	25.46	27.04	28.86	30.07
comp10531_c0_seq1	GPLIN_001038300	74.75	69.87	70.92	73.53	74.07	73.8	70.39	71.92	73.79
comp10532_c0_seq1	GPLIN_001038400	13.48	14.17	15.18	10.66	13.57	13.17	13.9	14.13	13.86
comp10533_c0_seq1	GPLIN_001038500	45.2	44.07	45.01	40.49	44.08	37.88	41.25	44.14	42.51
comp10534_c0_seq1	GPLIN_001555500	9.41	6.67	7.91	2.95	7.8	5.46	8.09	8.54	7.79
comp10535_c0_seq1	GPLIN_001555600	0	0.3	0.31	0	0.51	0.53	1.09	0	0.25
comp10536_c0_seq1	GPLIN_001555700	372.6	297.99	253.07	271.52	286.8	309.23	318.37	289.89	198.49
comp10537_c0_seq1	GPLIN_001555800	16.42	13.56	13.82	14.92	16.4	15	15.8	15.16	15.53
comp10538_c0_seq1	GPLIN_001555900	3.94	2.25	3.04	1.37	3.64	3.57	3.75	3.26	3.1
comp10539_c0_seq1	GPLIN_001038600	147.78	160.86	165.18	147.51	159.91	171	128.29	132.83	141.52
comp1054_c0_seq1	GPLIN_000076800	32.01	32.3	31.64	34.41	33.13	31.49	30.73	30.53	27.32
comp10540_c0_seq1	GPLIN_001038700	2.85	3.05	3.61	3.58	2.82	2.07	1.79	2.33	2.51
comp10541_c0_seq1	GPLIN_001038800	0.7	1.2	2.06	2.19	1.67	2.01	1.97	1.27	1.41
comp10542_c0_seq1	GPLIN_001038900	3.55	2.28	3.38	3.34	3.13	2.86	1.78	3.33	3.65
comp10543_c0_seq1	GPLIN_001039000	0.51	0	0.23	0	0	0	0	0	0.19
comp10544_c0_seq1	GPLIN_001039100	0	0	0	0	0.17	0	0	0	0
comp10545_c0_seq1	GPLIN_001039200	0.21	0	0.19	0	0.15	0.16	0.65	0.38	0.46
comp10546_c0_seq1	GPLIN_001039300	0.17	0.29	0.15	0	0.49	0.13	0.21	0.3	0.37
comp10547_c0_seq1	GPLIN_001039400	0.22	0.93	0.39	0	0.16	0.17	1.09	0.52	0.95
comp10548_c0_seq1	GPLIN_001039500	0.53	0.27	0.19	0	0.39	0.08	0.07	0.06	0.23
comp10549_c0_seq1	GPLIN_001039600	0	0.49	0.26	0	0	0	0.18	0.17	0
comp1055_c0_seq1	GPLIN_000076900	20.59	24.51	21.86	19.32	24.17	21.04	19.88	20.48	19.62
comp10550_c0_seq1	GPLIN_001039700	0	0.77	0.41	0	0.33	0.17	0.7	0.14	0.33
comp10551_c0_seq1	GPLIN_001039800	0	0.23	0.25	0	0.4	0.21	0.17	0	0
comp10552_c0_seq1	GPLIN_001556000	2.73	2.99	1.65	1.43	2.57	2.1	1.05	0.74	1.45
comp10553_c0_seq1	GPLIN_001556100	13.4	11.93	11.65	17.95	12.87	11.77	14.34	14.49	14.68
comp10554_c0_seq1	GPLIN_001556200	11.91	18.97	14.13	12.89	12.97	12.9	12.87	15.4	12.05
comp10555_c0_seq1	GPLIN_001556300	0	0	0	0	0	0	0	0	0
comp10556_c0_seq1	GPLIN_001556400	4.7	7.44	5.75	2.95	4.32	4.86	5.16	6.26	5.52
comp10557_c0_seq1	GPLIN_000239000	21.18	19.26	16.61	15.43	17.78	19.27	16.48	13.96	12.07
comp10558_c0_seq1	GPLIN_000239100	3.58	3.62	3.8	4.35	3.97	3.94	5.28	5.39	5.62
comp10559_c0_seq1	GPLIN_000239200	3.46	3.78	3.12	3.97	3.62	3.28	5.08	5.31	5.55
comp1056_c0_seq1	GPLIN_000077000	71.62	81.96	99.56	57.51	67.92	72.1	68.91	69.55	56.21
comp10560_c0_seq1	GPLIN_000239300	7.88	7.08	6.36	9.07	7.96	7.69	7.28	7.19	7.18
comp10561_c0_seq1	GPLIN_000239400	1.3	1.43	1.18	1.17	1.36	1.42	1.86	1.01	1.23
comp10562_c0_seq1	GPLIN_000239500	12.77	14.58	14.59	11.2	14.88	13.67	13.27	12.47	12.16
comp10563_c0_seq1	GPLIN_000239600	37.09	36.1	35.73	31.71	36.41	34.8	34.44	34.36	37.38
comp10564_c0_seq1	GPLIN_000239700	21.07	21.8	23.39	17.37	20.69	21.47	20.41	20.31	19.99
comp10565_c0_seq1	GPLIN_000239800	1.21	0.83	0	0	0.89	0.56	0.3	0	0.18
comp10566_c0_seq1	GPLIN_000239900	0	0	0	0	0	0	0.05	0.04	0
comp10567_c0_seq1	GPLIN_000240000	0.12	0.1	0	0.38	0.18	0.09	0	0.29	0
comp10568_c0_seq1	GPLIN_000240100	0.14	0.23	0.29	0.57	0.46	0.24	0.42	0.57	0.26
comp10569_c0_seq1	GPLIN_000240200	0.16	0.93	0.42	0.49	1.03	0	1.27	0.66	1.48
comp1057_c0_seq1	GPLIN_000077100	1.57	0.89	1.42	4.91	1.53	2.4	3.27	4.11	4.59
comp10570_c0_seq1	GPLIN_000240300	1.47	1.42	1.36	1.2	1.31	1.44	1.48	1.6	1.43
comp10571_c0_seq1	GPLIN_000240400	0	0.35	1.12	0	1.51	0.63	0.52	1.5	1.51
comp10572_c0_seq1	GPLIN_000240500	66.44	70.12	68.35	67.27	58.92	69.28	63.53	66.96	63.47
comp10573_c0_seq1	GPLIN_000240600	45.38	46.84	47.21	39.15	44.54	48.43	43.43	45.18	45.49
comp10574_c0_seq1	GPLIN_000240700	0.66	1.07	0.8	1.15	0.92	1.01	0.78	0.89	0.91
comp10575_c0_seq1	GPLIN_000240800	0.49	0.21	0.34	0	0.54	0.38	0.31	0.52	0.27
comp10576_c0_seq1	GPLIN_000240900	2.49	1.96	3.07	2.19	2.19	2.14	2.62	2.65	1.75
comp10577_c0_seq1	GPLIN_000241000	0.36	0.38	0.24	0.56	0.33	0.61	0.22	0.38	0.46
comp10578_c0_seq1	GPLIN_000241100	1	0.94	0.43	1.32	0.89	1	1.02	0.73	0.69
comp10579_c0_seq1	GPLIN_000241200	1.78	3.16	3.22	2.36	2.71	2.36	2.27	1.57	2.41
comp1058_c0_seq1	GPLIN_000077200	1.24	1.54	1.43	0.71	1.24	1.12	1.13	1.5	1.65
comp10580_c0_seq1	GPLIN_000241300	22.43	22.67	28.25	28.17	23.23	25.21	24.24	22.76	24.14
comp10581_c0_seq1	GPLIN_000241400	31.22	33.63	36	32.31	35.31	35.33	30.44	34.41	35.46
comp10582_c0_seq1	GPLIN_000241500	7.7	5.77	7.84	3.02	3.54	2.21	6.64	6.99	3.53
comp10583_c0_seq1	GPLIN_000241600	51.17	55.47	56.29	44.42	43.63	45.3	42.21	44.42	46.06
comp10584_c0_seq1	GPLIN_000241700	32.03	30.6	31.64	31.2	31.93	30.15	33.57	33.78	35.91
comp10585_c0_seq1	GPLIN_000241800	0.28	0.08	0.09	0.3	0	0	0	0	0
comp10586_c0_seq1	GPLIN_000241900	145.1	151.67	159.03	131.79	129.79	147.75	138.95	146.36	142.94
comp10587_c0_seq1	GPLIN_000242000	57.43	57.95	58.37	56.35	55.1	61.27	52.1	50.29	56.33
comp10588_c0_seq1	GPLIN_000242100	42.52	40.46	40.31	43.82	40.89	42.28	40.22	38.86	39.45
comp10589_c0_seq1	GPLIN_000242200	265.97	260.49	262.81	262.88	266.81	264.91	292.87	275.28	289.38
comp1059_c0_seq1	GPLIN_000077300	4.55	2.72	2.16	3.57	2.67	2.7	3.21	3.16	2.67
comp10590_c0_seq1	GPLIN_000242300	54.64	51.73	51.35	53.08	52.38	57.49	55.11	55.26	57.73
comp10591_c0_seq1	GPLIN_000242400	0	0	0	0	0	0	0	0	0
comp10592_c0_seq1	GPLIN_001556500	3.5	1.61	0.98	1.27	1.98	1.45	2.96	1.71	1.38
comp10593_c0_seq1	GPLIN_001039900	1417.48	1429.79	1441.04	1258.33	1135.99	1252.93	1309.33	1292.92	1308.73
comp10594_c0_seq1	GPLIN_001040000	49.18	46	42.06	52.8	51.85	46.22	54.67	53.55	43.86
comp10595_c0_seq1	GPLIN_001040100	1.46	1.61	1.61	1.31	1.92	2	3.01	4.24	3.45
comp10596_c0_seq1	GPLIN_001040200	30.75	32.29	32.36	28.1	31.23	30.94	32.71	30.67	32.53
comp10597_c0_seq1	GPLIN_001040300	33.11	30.47	30.72	34.98	34.32	33.5	33.65	32.61	33.67
comp10598_c0_seq1	GPLIN_001040400	30.55	30.19	28.98	29.09	31.93	23.49	39.58	40.24	40.47
comp10599_c0_seq1	GPLIN_001040500	22.7	23.58	23.31	21.93	21.69	24.86	22.18	21.14	20
comp106_c0_seq1	GPLIN_000066800	2.68	3.31	2.43	2.81	2.41	1.83	2.43	1.26	2.84
comp1060_c0_seq1	GPLIN_000077400	4.76	4.68	3.83	1.66	4.54	3.78	4.75	3.09	3.75
comp10600_c0_seq1	GPLIN_001040600	27.47	28.25	27.28	28.06	26.41	24.67	29.11	30.48	29.32
comp10601_c0_seq1	GPLIN_001040700	22.48	24.59	22.67	25.59	27.77	26.05	26.89	28.8	29.9
comp10602_c0_seq1	GPLIN_001040800	108.13	116.31	91.22	120.89	104.21	112.06	109.1	110.92	110.84
comp10603_c0_seq1	GPLIN_001040900	2.62	2.11	1.26	3.87	1.47	0.83	1.54	2.33	1.24
comp10604_c0_seq1	GPLIN_001556600	0.94	0.67	1.41	0	1.38	1.56	0.78	1.13	1.38
comp10605_c0_seq1	GPLIN_001556700	23.14	20.21	16.68	11.86	14.23	18.82	15.69	15.72	26.68
comp10606_c0_seq1	GPLIN_001556800	49.99	56.75	54.51	35.23	33.73	61.74	35.81	31.49	33.68
comp10607_c0_seq1	GPLIN_001556900	1.47	0	0	0	0.54	0	0.46	0	0.54
comp10608_c0_seq1	GPLIN_001041000	0.76	0.87	1.38	2	1.22	1.37	0.88	1	1.12
comp10609_c0_seq1	GPLIN_001041100	0.88	0	0	0	0	0	0	0.53	1.28
comp1061_c0_seq1	GPLIN_000077500	30.78	29.07	30.72	30.08	30.41	27.25	24.41	25.27	24.98
comp10610_c0_seq1	GPLIN_001041200	3.83	3.55	2.31	2	3.28	3.42	2.6	2.12	3.27
comp10611_c0_seq1	GPLIN_001041300	0	0.19	0.2	0.71	0.11	0.46	0.09	0.36	0.33
comp10612_c0_seq1	GPLIN_001041400	1.37	0.88	1.24	1.61	0.88	1.44	1.5	1.24	0.38
comp10613_c0_seq1	GPLIN_001041500	4.84	3.44	4.29	6.79	3.63	4.1	3.36	2.8	3.63
comp10614_c0_seq1	GPLIN_001041600	40.41	50.19	53.56	43.32	46.35	45.69	33.37	42.05	40.13
comp10615_c0_seq1	GPLIN_001041700	8.05	6.89	7.75	8.42	6.96	6.81	5.73	6.09	6.03
comp10616_c0_seq1	GPLIN_001041800	2.38	2.55	2.11	2.31	2.8	2.38	2.3	2.3	2.47
comp10617_c0_seq1	GPLIN_001041900	11.73	10.78	11.29	15.11	12.7	14.94	12.84	13.45	12.04
comp10618_c0_seq1	GPLIN_001042000	14.71	12.98	11.65	12.98	16.88	16.55	13.83	15.3	15.17
comp10619_c0_seq1	GPLIN_001042100	0.38	0.49	0	0	0.49	0.59	0.48	0.46	0.28
comp1062_c0_seq1	GPLIN_000077600	19.2	18.78	17.63	19.27	18.52	21.52	20.64	20.39	21.08
comp10620_c0_seq1	GPLIN_001557000	30.97	24.13	28.04	34.72	28.03	16.52	23.57	28.78	23.93
comp10621_c0_seq1	GPLIN_001557100	0	0	0	0	0	0	0	0	0
comp10622_c0_seq1	GPLIN_001557200	0.59	1.13	1.07	2.31	1.3	1.24	1.57	1.52	1.51
comp10623_c0_seq1	GPLIN_001042200	0.02	0.05	0.03	0.12	0.04	0.01	0.04	0.03	0.01
comp10624_c0_seq1	GPLIN_001042300	0.45	0.57	1.21	0.7	0.66	0.85	0.28	0.54	0.65
comp10625_c0_seq1	GPLIN_001042400	7.35	8.17	7.97	7.77	7.67	5.96	8	8.11	7.62
comp10626_c0_seq1	GPLIN_001042500	108.46	112.53	118.42	89.95	98.75	107.96	111.87	112.83	112.03
comp10627_c0_seq1	GPLIN_001042600	20.63	23.02	28.37	15.35	17.63	15.22	16	17.02	16.93
comp10628_c0_seq1	GPLIN_001042700	16.7	18.68	20.63	15.79	12.9	13.74	12.91	12.35	13.02
comp10629_c0_seq1	GPLIN_001042800	1.61	1.88	1.6	2.76	1.73	1.8	2.3	2.31	1.72
comp1063_c0_seq1	GPLIN_000077700	130.1	128.38	134.95	145.76	133.18	146.4	134.77	142.23	139.36
comp10630_c0_seq1	GPLIN_001042900	2.59	1.01	1.82	2.22	2.51	2.89	2	1.86	2.34
comp10631_c0_seq1	GPLIN_001557300	33.43	33.44	37.74	27.26	29.03	33.59	31.02	31.53	39.17
comp10632_c0_seq1	GPLIN_001557400	4.6	2.75	0.83	2.89	2.03	2.11	3.17	3.06	6.41
comp10633_c0_seq1	GPLIN_001557500	0.81	0.7	2.21	0	1.49	0.93	1.02	0.25	1.49
comp10634_c0_seq1	GPLIN_001557600	3.05	2.73	2.39	1.31	2.96	3.08	3.22	4.03	3.36
comp10635_c0_seq1	GPLIN_001043000	84.38	86.71	84.98	71.76	85.64	88.64	81.2	81.55	83.64
comp10636_c0_seq1	GPLIN_001043100	15.45	12.67	11.66	10.1	14.19	10.85	12.51	15.58	10.39
comp10637_c0_seq1	GPLIN_001043200	19.21	17.58	18.74	17.93	20.22	16.31	16.78	16.7	16.65
comp10638_c0_seq1	GPLIN_001043300	87.35	89.73	89.43	80.28	86.79	90.75	84.74	85.35	86.98
comp10639_c0_seq1	GPLIN_001043400	16.56	15.57	16.41	17.79	16.55	16.63	17.58	15.84	17.23
comp1064_c0_seq1	GPLIN_000077800	161.51	146.72	153.3	155.89	144.84	169.22	166.48	164.11	162.51
comp10640_c0_seq1	GPLIN_001043500	26.13	26.71	25.32	23.44	27.25	26.35	28.88	28.26	26.8
comp10641_c0_seq1	GPLIN_001043600	2.6	2.16	2.36	1.53	2.75	3.06	2.09	1.97	1.85
comp10642_c0_seq1	GPLIN_001043700	0.14	0.53	0.12	0.21	0.05	0.31	0.34	0.21	0.4
comp10643_c0_seq1	GPLIN_001043800	14.56	13.89	13.06	15.01	11.71	13.54	10.49	11.62	10.74
comp10644_c0_seq1	GPLIN_001043900	15.45	15.83	16.24	12.21	13.21	12.91	10.74	12.79	12.57
comp10645_c0_seq1	GPLIN_001044000	25.25	23.23	26.38	22.93	22.3	21.8	20.95	20.36	20.24
comp10646_c0_seq1	GPLIN_001044100	76.39	78.92	70.42	72.37	81.15	94.63	85.41	77.87	88.85
comp10647_c0_seq1	GPLIN_001044200	16.28	17.52	17.66	14.67	14.68	16.92	16.57	15.8	13.95
comp10648_c0_seq1	GPLIN_001044300	28.69	24.55	25.56	37.76	29.24	27.29	26.68	28.84	24.78
comp10649_c0_seq1	GPLIN_001044400	1.96	2.01	3.91	2.46	3.46	3.31	3.2	3.56	3.45
comp1065_c0_seq1	GPLIN_000077900	27.25	23.91	23.09	29.56	30.37	24.29	35.43	34.54	30.75
comp10650_c0_seq1	GPLIN_001044500	2.06	3.17	1.87	3.88	1.51	2.53	4.13	3.99	3.33
comp10651_c0_seq1	GPLIN_001044600	0	0	0.31	0	0	0.27	0	0	0.51
comp10652_c0_seq1	GPLIN_001044700	7.17	4.62	4.55	5.8	5.38	4.76	6.02	5.28	4.88
comp10653_c0_seq1	GPLIN_001557700	0.77	1.09	0.93	2.4	2.06	1.17	1.6	1.7	1.5
comp10654_c0_seq1	GPLIN_001557800	4.37	4.62	4.19	2.42	3.4	4.93	4.03	2.96	3.96
comp10655_c0_seq1	GPLIN_001557900	51.91	60.46	60.11	60.85	49.01	52.86	79.09	73.37	78.34
comp10656_c0_seq1	GPLIN_001044800	2.24	2	2.27	1.03	1.82	1.49	1.74	1.88	1.84
comp10657_c0_seq1	GPLIN_001044900	5.54	7.01	6.46	5.57	7.03	4.04	7.96	7.54	6.84
comp10658_c0_seq1	GPLIN_001045000	2.6	2.61	2.58	2.54	2.41	2.16	2.37	2.35	2.58
comp10659_c0_seq1	GPLIN_001045100	1.21	1.04	0.27	0.95	0.67	0.23	0.95	0.92	0.44
comp1066_c0_seq1	GPLIN_000078000	20.01	18.36	16.57	21.22	17.81	19.33	19.1	17.29	18.78
comp10660_c0_seq1	GPLIN_001045200	2.93	2.09	2.21	0	3.59	3.74	2.75	1.48	3.58
comp10661_c0_seq1	GPLIN_001045300	44.31	44.08	45.68	43.63	43.23	45.67	46.79	44.87	47.25
comp10662_c0_seq1	GPLIN_001045400	13.56	14.12	14.32	12.89	14.7	14.74	14.18	14.25	15.38
comp10663_c0_seq1	GPLIN_001045500	7.44	6.06	7.31	5.51	5.98	6.02	5.01	4.12	5.66
comp10664_c0_seq1	GPLIN_001045600	0	0	0	0	0	0.3	0	0	0.58
comp10665_c0_seq1	GPLIN_001045700	0	0	0	0	0	0	0	0	0
comp10666_c0_seq1	GPLIN_001045800	0	0.28	0	0	0.24	0.51	0.62	0	0.24
comp10667_c0_seq1	GPLIN_001045900	33.54	28.1	28.21	37	27.63	29.78	27.89	28.45	30.99
comp10668_c0_seq1	GPLIN_001046000	30.43	28.24	34.52	25.14	30.83	36.32	31.52	31.21	29.61
comp10669_c0_seq1	GPLIN_001046100	35.88	36.79	31.63	36.71	36.81	36.45	36.86	37.01	36.17
comp1067_c0_seq1	GPLIN_000078100	8.08	8.41	8.75	10.68	8.76	8.36	9.23	8.35	8.38
comp10670_c0_seq1	GPLIN_001046200	32.21	29.51	26.91	28.13	35.25	32.76	34.7	33.08	32.45
comp10671_c0_seq1	GPLIN_001558000	4.21	4.89	5.44	5.66	4.86	4.37	3.77	4.73	5.73
comp10672_c0_seq1	GPLIN_001046300	37.4	38.47	36.5	39.54	39.01	41.27	28.54	35.18	29.14
comp10673_c0_seq1	GPLIN_001046400	14.39	14.1	11.77	13.12	13.99	15.29	17.32	16.43	14.3
comp10674_c0_seq1	GPLIN_001046500	4.59	4.96	4.6	4.05	3.34	3.83	3.96	4.6	3.57
comp10675_c0_seq1	GPLIN_001046600	13.46	13.17	13.81	16.24	15.06	15.8	13.76	13.64	14.11
comp10676_c0_seq1	GPLIN_001046700	9.79	11.16	12.01	14.25	11.9	11.97	12.94	15.22	13.68
comp10677_c0_seq1	GPLIN_001046800	83.31	77.7	75.45	101.79	85.41	93.25	95.69	91.47	92.96
comp10678_c0_seq1	GPLIN_001046900	51.78	53.04	56.73	54.41	43.93	47.31	68.49	72.49	67.68
comp10679_c0_seq1	GPLIN_001047000	96.54	105.96	108.39	110.91	105.1	110.89	111.25	113.54	112.47
comp1068_c0_seq1	GPLIN_000078100.t1	8.08	8.41	8.75	10.68	8.76	8.36	9.23	8.35	8.38
comp10680_c0_seq1	GPLIN_001047100	60.04	55.86	50.3	66.34	53.87	46.28	71.63	70.28	64.21
comp10681_c0_seq1	GPLIN_001558100	0	0	0	0	0	0	0	0	0
comp10682_c0_seq1	GPLIN_001558200	0	0	0	0	3.59	2.81	5.36	3.7	2.69
comp10683_c0_seq1	GPLIN_001558300	38.69	53.4	49.16	35.26	39.43	44.46	31.68	42.29	36.16
comp10684_c0_seq1	GPLIN_001047200	29.26	29.44	28.24	25.13	28.53	27.53	27.94	27.12	27.22
comp10685_c0_seq1	GPLIN_001047300	477.46	474.41	473.98	415.22	453.52	459.68	481.94	482.22	515.96
comp10686_c0_seq1	GPLIN_001047400	50.85	47.45	52.81	43.72	46.98	45.39	46.39	47.63	50.85
comp10687_c0_seq1	GPLIN_001047500	15.04	15.29	14.64	15.07	15.77	15.85	16.15	17.43	17.66
comp10688_c0_seq1	GPLIN_001047600	1.32	0.99	0.9	1.04	0.73	0.51	1.35	0.8	0.97
comp10689_c0_seq1	GPLIN_001047700	10.08	9.27	8.86	8.73	9.55	9.52	9.31	9.76	8.56
comp1069_c0_seq1	GPLIN_000078200	381.25	340.76	349.86	437.88	380.48	419.68	422.97	420.6	396.02
comp10690_c0_seq1	GPLIN_001047800	0.54	0.58	0.85	0.42	0.69	0.72	1.01	0.98	0.99
comp10691_c0_seq1	GPLIN_001047900	0.79	1.57	0.47	2.47	1.35	1	1.48	0.79	1.35
comp10692_c0_seq1	GPLIN_001048000	19.17	24.65	23.18	13.83	18.81	18.7	17.24	16.93	15.81
comp10693_c0_seq1	GPLIN_001048100	27.88	24.81	24.82	25.36	27.82	33.5	26.02	26.94	26.38
comp10694_c0_seq1	GPLIN_001048200	4.54	4.6	4.8	5.94	2.84	3.65	3.46	4.35	3.61
comp10695_c0_seq1	GPLIN_001048300	27.85	23.42	35.65	46.72	42.33	43.77	37.32	39.51	43.67
comp10696_c0_seq1	GPLIN_001048400	0	0	0	0	0	0	0	0	0
comp10697_c0_seq1	GPLIN_001048500	2.36	3.9	1.92	1.53	1.74	2.43	2.14	1.82	2.51
comp10698_c0_seq1	GPLIN_001558400	0	0	0	0	0	0	0	0	0.37
comp10699_c0_seq1	GPLIN_001558500	11.62	10.32	12.47	6.76	9.8	7.26	7.56	12.76	11.37
comp107_c0_seq1	GPLIN_000066900	2.32	4.89	3.72	2.8	3.54	3.29	3.92	3.35	2.62
comp1070_c0_seq1	GPLIN_000078300	2.97	2.54	2.35	2.33	2.45	3.41	2.79	3.59	1.63
comp10700_c0_seq1	GPLIN_001048600	0.36	0.23	0.08	0.29	0.07	0.14	0.28	0.11	0.2
comp10701_c0_seq1	GPLIN_001048700	0	0.26	0	0.32	0.23	0.31	0.13	0.25	0.15
comp10702_c0_seq1	GPLIN_001048800	11.27	11.38	10.62	12.44	10.99	10.03	12.99	14.11	13.83
comp10703_c0_seq1	GPLIN_001048900	1.7	1.97	1.63	0.47	1.77	1.5	1.6	1.46	1.36
comp10704_c0_seq1	GPLIN_001049000	3.91	5.58	3.23	4.91	3.38	3.59	3.65	3.84	3.19
comp10705_c0_seq1	GPLIN_001049100	4.78	5.25	4.8	5.88	5.63	4.9	3.89	3.99	4.01
comp10706_c0_seq1	GPLIN_001049200	0	0	0	0	0	0.15	0	0.12	0
comp10707_c0_seq1	GPLIN_001558600	0	0.12	0	0	0	0	0	0	0
comp10708_c0_seq1	GPLIN_001558700	0	0	0	0	0	0	0	0	0
comp10709_c0_seq1	GPLIN_001558800	0	0	0	0	0	0	0	0	0
comp1071_c0_seq1	GPLIN_000078400	33.32	28.2	29.19	32.79	34.67	37.25	41.54	36.94	38.31
comp10710_c0_seq1	GPLIN_001049300	26.64	26.19	22.33	19.57	21.03	22.8	19.19	20.75	22.66
comp10711_c0_seq1	GPLIN_001049400	0.98	0.84	1.43	0	1.16	1.51	1.23	1.79	1.3
comp10712_c0_seq1	GPLIN_001049500	2.12	2.27	2.08	2.78	2.27	2.64	2.61	2.09	2.21
comp10713_c0_seq1	GPLIN_001049600	0.59	1.01	2.14	0	1.74	1.36	1.48	0.36	0.87
comp10714_c0_seq1	GPLIN_001049700	0.65	0.55	0	0	1.42	0	1.21	0.39	0.95
comp10715_c0_seq1	GPLIN_001049800	2.09	2.24	0.71	3.28	1.15	2	1.47	1.9	1.53
comp10716_c0_seq1	GPLIN_001049900	0.8	1.03	0.36	1.26	1.18	0.61	0.75	0	1.76
comp10717_c0_seq1	GPLIN_001050000	0.74	0.64	1.35	0	0.55	0	1.4	0	0.55
comp10718_c0_seq1	GPLIN_001050100	11.31	12.63	10.24	9.75	10.85	8.3	8.92	9.96	9.67
comp10719_c0_seq1	GPLIN_001050200	60.63	67.02	72	58.78	62.57	60.34	62.04	58.99	64.1
comp1072_c0_seq1	GPLIN_000078500	6.72	5.69	5.54	5.84	6.58	5.79	6.86	6.78	6.27
comp10720_c0_seq1	GPLIN_001050300	46.01	42.59	47.87	51.8	45.93	52.21	37.51	43.19	40.35
comp10721_c0_seq1	GPLIN_001050400	85.62	86.82	91.87	91.19	86.38	88.76	87.06	91.86	92.02
comp10722_c0_seq1	GPLIN_001050500	4.05	4.6	3.15	3.38	3.89	3.87	5.29	4.66	4.61
comp10723_c0_seq1	GPLIN_001050600	0.73	1.56	2.65	3.44	1.61	1.12	1.15	1.33	1.88
comp10724_c0_seq1	GPLIN_001050700	364.42	370.29	371.72	342.31	359.77	363.77	387.41	402.39	403.3
comp10725_c0_seq1	GPLIN_001050800	54.37	50.31	57.6	50.38	46.88	48.26	43.7	47.23	45.41
comp10726_c0_seq1	GPLIN_001558900	0.33	0.28	0.6	0	0	0	0	0	0
comp10727_c0_seq1	GPLIN_000242500	80.79	79.83	64.86	60.13	67.31	65.72	55.34	64.51	67.82
comp10728_c0_seq1	GPLIN_000242600	5.22	2.89	5.56	6.27	5.64	5.18	4.72	5.3	4.39
comp10729_c0_seq1	GPLIN_000242700	9.03	9.34	9.53	9.12	10.27	11.25	13.68	13.16	14.11
comp1073_c0_seq1	GPLIN_000078600	23.63	21.86	22.19	27.46	26.2	24.06	25.5	22.72	23.81
comp10730_c0_seq1	GPLIN_000242800	1.92	1.84	1.84	1.88	1.85	3.12	1.2	1.38	1.67
comp10731_c0_seq1	GPLIN_000242900	0.96	1.12	0.48	0.82	0.45	0.47	1.04	1.11	0.83
comp10732_c0_seq1	GPLIN_000243000	1.57	1.95	2.06	1.59	1.9	1.86	1.75	1.44	2.41
comp10733_c0_seq1	GPLIN_000243100	25.77	23.69	24.57	28.17	25.09	23.55	32.82	33.16	31.16
comp10734_c0_seq1	GPLIN_000243200	1.37	0.99	0.65	1.13	1.06	1.11	1.09	0.7	1.38
comp10735_c0_seq1	GPLIN_000243300	0.72	0.83	0.37	0.32	0.45	0.55	0.93	0.84	0.75
comp10736_c0_seq1	GPLIN_000243400	0.4	0	0	0	0	0	0	0	0
comp10737_c0_seq1	GPLIN_000243500	6.76	8.57	7.83	5.1	6.85	7.41	7.24	8.9	6.28
comp10738_c0_seq1	GPLIN_000243600	5.39	8.36	6.86	5.87	6.27	5.87	5.66	6.27	6.23
comp10739_c0_seq1	GPLIN_000243700	3.12	4.11	3.04	3.77	3	3.49	3.31	3.63	2.11
comp1074_c0_seq1	GPLIN_000078700	12.7	13.96	13.98	13.68	13.9	14.88	12.02	12.73	12.69
comp10740_c0_seq1	GPLIN_000243800	5.89	6.05	4.98	3.7	4.62	5.42	4.43	4.63	4.61
comp10741_c0_seq1	GPLIN_000243900	0.35	0.3	0	0	0.52	0.27	0.22	0.21	0
comp10742_c0_seq1	GPLIN_000244000	4.64	4.24	3.78	3.46	4.1	3.92	4.04	4.33	3.92
comp10743_c0_seq1	GPLIN_000244100	42.22	44.03	40.74	44.9	42.12	44.71	42.08	41.04	40.11
comp10744_c0_seq1	GPLIN_000244200	102.58	104.24	104.73	88.49	88.33	102.18	79.57	78.51	86
comp10745_c0_seq1	GPLIN_000244300	35.82	36.68	34.51	42.46	41.01	44.95	44.55	46	45.28
comp10746_c0_seq1	GPLIN_000244400	47	59.56	59.8	59.76	60.75	71.09	68.24	73.8	68.95
comp10747_c0_seq1	GPLIN_000244500	1.94	1.73	1.45	1.32	2.23	1.81	1.64	1.83	2.28
comp10748_c0_seq1	GPLIN_000244600	1.56	1.24	1.45	1.67	1.87	1.22	1.6	1.45	1.84
comp10749_c0_seq1	GPLIN_000244700	4.1	3.16	3.25	2.25	3.84	3.69	3.21	3.04	3.76
comp1075_c0_seq1	GPLIN_000078800	11.41	9.37	11.01	15.12	13.61	12.39	12.29	12.04	13.25
comp10750_c0_seq1	GPLIN_000244800	0	0.19	0	0	0.33	0	0	0.27	0
comp10751_c0_seq1	GPLIN_000244900	0.05	0.12	0.17	0	0.07	0.15	0.12	0.09	0.21
comp10752_c0_seq1	GPLIN_000245000	0	0	0.16	0	0.13	0	0	0	0.13
comp10753_c0_seq1	GPLIN_000245100	0.06	0.34	0.21	0.54	0.08	0.22	0.18	0.28	0.17
comp10754_c0_seq1	GPLIN_000245200	116.84	121.52	130.27	89.15	104.44	108.19	100.04	101.62	89.67
comp10755_c0_seq1	GPLIN_000245300	12.87	15.31	15.09	15.74	17.02	17.96	16.39	17.05	15.5
comp10756_c0_seq1	GPLIN_000245400	0.73	0.63	1.21	0.76	0.9	0.84	1.15	1.11	1.07
comp10757_c0_seq1	GPLIN_000245500	18.64	17.13	17.78	17.89	19	17.35	22.45	22.55	22.3
comp10758_c0_seq1	GPLIN_000245600	61.89	60.91	65.79	60.88	57.13	63.62	51.71	54.35	56.09
comp10759_c0_seq1	GPLIN_000245700	51.49	56.24	57.4	44.89	50.23	48.37	48.9	44.43	48.85
comp1076_c0_seq1	GPLIN_000078900	13.4	14.29	17.5	15.17	16.3	15.48	13.63	14.22	12.89
comp10760_c0_seq1	GPLIN_000245800	82.72	88.4	80.1	78.56	83.06	94.89	81.9	80.86	81.53
comp10761_c0_seq1	GPLIN_000245900	48.65	48.24	48.85	42.88	47.68	46.1	45.41	44.41	44.27
comp10762_c0_seq1	GPLIN_000246000	14.52	12.84	12.06	15.2	14.05	10.2	12.59	13.48	12.78
comp10763_c0_seq1	GPLIN_001050900	8.56	8.82	8.32	9.42	10.01	9.34	11.2	10.78	10.59
comp10764_c0_seq1	GPLIN_001051000	22.19	21.29	24.15	24.23	22.07	21.96	16.07	15.72	15.37
comp10765_c0_seq1	GPLIN_001051100	34.96	33.31	37.91	44.66	36.88	38.69	39.37	36.16	37.94
comp10766_c0_seq1	GPLIN_001051200	10.16	8.48	8.63	10.46	10.92	9.24	11.49	10.68	10.38
comp10767_c0_seq1	GPLIN_001051300	3.5	3.6	5.08	3.85	2.57	2.55	3.84	2.97	3.34
comp10768_c0_seq1	GPLIN_001051400	0.74	0.95	1	1.74	0.68	1.13	1.16	1.34	0.81
comp10769_c0_seq1	GPLIN_001051500	18.29	18.52	17.52	16.83	20.68	17.68	19.33	18.14	20.72
comp1077_c0_seq1	GPLIN_000079000	4.74	4.84	4.45	6.21	5.95	6.01	5.32	5.07	5.83
comp10770_c0_seq1	GPLIN_001051600	33.59	38.74	39.39	34.41	34.82	31.43	33.03	32.1	36.32
comp10771_c0_seq1	GPLIN_001051700	17.77	17.4	16.79	17.36	19.73	17.65	20.58	20.52	19.44
comp10772_c0_seq1	GPLIN_001051800	32.44	31.55	35.65	22.63	32.59	35.26	29.54	32.88	30.51
comp10773_c0_seq1	GPLIN_001051900	20.65	20.33	17.88	16.34	19.58	16.86	18.23	18.9	18.13
comp10774_c0_seq1	GPLIN_001052000	63.97	76.08	74.51	71.32	68.88	71.48	63.75	65.27	67.32
comp10775_c0_seq1	GPLIN_001052100	43.54	40.15	40.65	39.32	41.91	40.53	43.03	44.85	45.05
comp10776_c0_seq1	GPLIN_001052200	57.21	54.94	56.2	58.52	59.89	60.4	59.67	61.83	58.37
comp10777_c0_seq1	GPLIN_001052300	22.12	23.78	21.93	23.29	21.11	22.48	21.48	21.8	22.27
comp10778_c0_seq1	GPLIN_001052400	45.7	48.2	47.45	49.99	48.33	48.45	41.67	48.61	41.15
comp10779_c0_seq1	GPLIN_001052500	31.71	32.91	35.95	29.11	30.3	31.88	29.09	27.49	28.34
comp1078_c0_seq1	GPLIN_000079100	0	0.31	0	0	0	0.28	0	0.66	1.07
comp10780_c0_seq1	GPLIN_001052600	38.74	35.72	40.75	33.28	37.05	36.76	31.95	32.33	33.11
comp10781_c0_seq1	GPLIN_001052700	33.08	35.17	31.71	34.88	31.52	32.77	29	31.75	28.82
comp10782_c0_seq1	GPLIN_001559000	130.12	130.19	141.64	163.99	137.36	173.68	153.03	161.85	156.43
comp10783_c0_seq1	GPLIN_001559100	129.42	128.88	133.33	131.9	107.68	132.88	131.91	145.24	132.17
comp10784_c0_seq1	GPLIN_001559200	3.83	4.18	2.37	1.64	3.46	3.34	4.59	4.11	4.35
comp10785_c0_seq1	GPLIN_001052800	23.62	25.27	24.95	21.97	16.23	24.13	18.37	17.6	17.65
comp10786_c0_seq1	GPLIN_001052900	27.93	25.63	25.4	32.45	28.64	31.95	30.32	31.43	29.38
comp10787_c0_seq1	GPLIN_001053000	0.23	0.4	0.21	0	0.51	0.89	0.14	0.42	0.85
comp10788_c0_seq1	GPLIN_001053100	0.77	0.74	0.54	0.29	1.31	0.8	1.06	1.21	0.74
comp10789_c0_seq1	GPLIN_001053200	1.58	2.79	2.96	2.98	2.24	2.42	3.5	3.25	2.78
comp1079_c0_seq1	GPLIN_000079200	24.33	26.7	26.68	30.29	28.28	27.36	26.25	25.46	25
comp10790_c0_seq1	GPLIN_001053300	0.52	0.91	0.6	0.58	1	0.54	0.78	0.69	0.68
comp10791_c0_seq1	GPLIN_001053400	0	0	0	0	0	0	0	0	0
comp10792_c0_seq1	GPLIN_001053500	1.11	1.11	0.93	0.44	0.79	0.5	0.99	1.12	0.61
comp10793_c0_seq1	GPLIN_001053600	0.28	0.18	0.06	0	0.15	0.05	0.04	0.13	0.05
comp10794_c0_seq1	GPLIN_001053700	0.53	0	0	0	0.78	0.4	0.66	0.32	0.39
comp10795_c0_seq1	GPLIN_001053800	1.12	1.25	1.32	0.35	1.4	0.95	1.2	0.61	1.73
comp10796_c0_seq1	GPLIN_001559300	9.49	11.24	9.52	9.62	8.47	8.05	10.98	9.8	11.14
comp10797_c0_seq1	GPLIN_001559400	2.5	1.19	1.51	5.24	2.25	1.28	0.87	1.51	1.02
comp10798_c0_seq1	GPLIN_001559500	665.83	696.18	685.63	577.29	619.4	648.91	634.48	640.11	636.15
comp10799_c0_seq1	GPLIN_001559600	10.31	14.11	8.4	11.32	8.71	10.26	12.27	11.22	9.45
comp108_c0_seq1	GPLIN_000067000	0.49	0.68	0.85	0.12	0.66	0.49	0.83	0.41	0.72
comp1080_c0_seq1	GPLIN_000079300	4.96	4.39	4.81	6.11	7.15	5.83	5.44	6.43	5.58
comp10800_c0_seq1	GPLIN_001053900	1.75	1	1.32	0	0.64	1.12	0.55	0.53	0.86
comp10801_c0_seq1	GPLIN_001054000	16.3	17.69	16.13	17.94	16.3	14.94	13.49	14.24	14.43
comp10802_c0_seq1	GPLIN_001054100	62.41	64.66	66.72	76.15	70.94	70.02	67.43	65.25	68.25
comp10803_c0_seq1	GPLIN_001054200	16.88	15.91	17.03	15.29	16.25	14.48	18.64	19.14	19.02
comp10804_c0_seq1	GPLIN_001054300	6.88	7.32	6.9	7.13	8.63	8.02	8.08	8	8.38
comp10805_c0_seq1	GPLIN_001054400	2.68	2.11	2.61	3.23	3.33	2.37	2.84	2.74	3.93
comp10806_c0_seq1	GPLIN_001054500	4.02	3.66	4.23	1.22	3.62	3.38	3.9	4.24	4.95
comp10807_c0_seq1	GPLIN_001054600	870.68	852.76	964.96	873.85	770.41	863.57	882.35	915.36	869.63
comp10808_c0_seq1	GPLIN_001054700	46.96	36.49	45.22	38.97	41.45	39.91	39.42	42.14	35.64
comp10809_c0_seq1	GPLIN_001054800	20.89	22.22	24.85	20.83	19.56	21.65	19.82	19.18	20.55
comp1081_c0_seq1	GPLIN_000079400	3.31	4.26	3.99	4.43	3.82	4.02	4.06	4.91	5.4
comp10810_c0_seq1	GPLIN_001054900	5.08	4.41	5.29	7.61	5.23	4.3	5.37	5.18	4.56
comp10811_c0_seq1	GPLIN_001559700	8.54	8.22	9.66	8.37	7.84	6.33	9.2	7.26	9.59
comp10812_c0_seq1	GPLIN_001559800	2.49	2.6	2.25	0.87	2.34	2.76	2.86	2.6	1.93
comp10813_c0_seq1	GPLIN_001559900	3.51	2.4	3.6	4.4	1.03	3.04	3.66	2.83	2.74
comp10814_c0_seq1	GPLIN_001055000	20.66	20.63	23	20.27	23.72	25.39	25.9	22.92	21.16
comp10815_c0_seq1	GPLIN_001055100	9.86	7.73	7.93	6.02	8.3	9.75	9.57	7.5	9.54
comp10816_c0_seq1	GPLIN_001055200	38.78	40.44	39.03	38.58	39.72	47.21	36.08	34.32	34.72
comp10817_c0_seq1	GPLIN_001055300	53.23	63.08	60.18	56.93	54.76	58.62	53.39	52.96	56.22
comp10818_c0_seq1	GPLIN_001055400	22.98	23.65	22.73	23.79	22.4	23.13	20.72	19.41	20.54
comp10819_c0_seq1	GPLIN_001055500	27.56	31.4	28.99	23.03	27.83	27.72	25.13	25.64	25.43
comp1082_c0_seq1	GPLIN_000079500	2.67	2.59	3.39	2.24	3.14	2.05	3.01	3.02	2.35
comp10820_c0_seq1	GPLIN_001055600	8.38	8.1	8.34	11.53	8.97	8.48	9.37	8.08	8.69
comp10821_c0_seq1	GPLIN_001055700	13.67	9.99	9.46	13.71	10.12	12.29	11.84	13.73	10.94
comp10822_c0_seq1	GPLIN_001055800	0.2	0.17	0	0	0.45	0.31	0.32	0.06	0.3
comp10823_c0_seq1	GPLIN_001055900	0	0	0.18	0	0.14	0	0	0.24	0.14
comp10824_c0_seq1	GPLIN_001056000	1.94	1.66	1.9	0.94	1.1	1.26	1.69	1.09	0.99
comp10825_c0_seq1	GPLIN_001056100	22.61	25.23	24.91	23.99	25.75	20.98	29.59	28.45	29.37
comp10826_c0_seq1	GPLIN_001560000	8.45	10.47	10.95	10.97	10.06	7.59	12.23	11.37	12.71
comp10827_c0_seq1	GPLIN_001056200	0.06	0	0	0.1	0.02	0	0	0.04	0
comp10828_c0_seq1	GPLIN_001056300	0	0.37	0	0	0	0	0	0	0.63
comp10829_c0_seq1	GPLIN_001056400	0	0	0	0	0	0	0	0	0
comp1083_c0_seq1	GPLIN_000079600	220.18	200.66	193.28	225.93	213.55	224.18	240.77	234.24	222.95
comp10830_c0_seq1	GPLIN_001056500	0	0	0	0	0	0	0	0.17	0
comp10831_c0_seq1	GPLIN_001056600	0	0.03	0	0	0.03	0.03	0.02	0	0
comp10832_c0_seq1	GPLIN_001056700	69.03	74.78	80.32	79.55	65.81	69.62	64.91	74.56	72.76
comp10833_c0_seq1	GPLIN_001056800	40.95	44.35	44.23	34.41	35.18	38.69	40.34	38.47	39.24
comp10834_c0_seq1	GPLIN_001056900	5.1	5.42	7.27	1.45	5.22	5.44	6.49	6.26	5.21
comp10835_c0_seq1	GPLIN_001057000	4.09	3.81	3.58	4.9	4.69	3.84	3.34	4.61	4.01
comp10836_c0_seq1	GPLIN_001057100	0.42	0.43	0.23	0.26	0.49	0.51	0.42	0.3	0.12
comp10837_c0_seq1	GPLIN_001057200	0	0.71	0.38	0.43	0.41	0.53	0.52	0.25	0.61
comp10838_c0_seq1	GPLIN_001057300	3.76	3.48	8.79	2.95	3.68	3.36	5.89	3.79	6.2
comp10839_c0_seq1	GPLIN_001057400	3.29	3.76	3.55	2.95	3.11	2.52	2.16	3.23	3.45
comp1084_c0_seq1	GPLIN_000079700	5.23	4.61	5.17	3.98	5.01	4.49	5.86	5.56	5.12
comp10840_c0_seq1	GPLIN_001057500	1.09	0.58	0.61	0.85	0.2	0.52	0.26	0.25	0.5
comp10841_c0_seq1	GPLIN_001057600	21.82	21.43	20.88	24.9	19.67	24.31	15.54	18.6	16.37
comp10842_c0_seq1	GPLIN_001560100	12.39	10.85	11.35	12.07	10.78	11.56	9.55	11.03	11.91
comp10843_c0_seq1	GPLIN_001560200	6.17	3.46	3.66	4.01	4.22	6.52	4.93	3.86	4.06
comp10844_c0_seq1	GPLIN_001560300	2.76	3.94	1.88	1.45	3.05	2.47	2.89	1.81	2.37
comp10845_c0_seq1	GPLIN_001560400	0	0.64	0	0	0	0.29	0	0	0
comp10846_c0_seq1	GPLIN_001560500	2.47	1.23	1.49	1.94	1.81	0.63	1.67	1.99	0.9
comp10847_c0_seq1	GPLIN_001057700	0	0.11	0	0	0.19	0.1	0.08	0.24	0
comp10848_c0_seq1	GPLIN_001057800	0.4	0.38	0.4	0.14	0.23	0.34	0.2	0.19	0.26
comp10849_c0_seq1	GPLIN_001057900	5.43	5.61	3.48	3.55	3.66	4.33	4.4	4.11	2.66
comp1085_c0_seq1	GPLIN_000079800	6.26	6.37	6.26	8.79	7.48	8.9	7.84	8.29	7.17
comp10850_c0_seq1	GPLIN_001058000	7.53	8.2	6.49	4.63	7.78	6.21	12.02	11.51	11.71
comp10851_c0_seq1	GPLIN_001058100	0.43	0.7	0.74	0.34	0.76	0.25	0.41	0.36	0.44
comp10852_c0_seq1	GPLIN_001058200	0.34	0.46	0.27	0.15	0.32	0.41	0.55	0.62	0.36
comp10853_c0_seq1	GPLIN_001058300	4.6	1.66	2.85	2.28	3.03	2.78	3.49	2.64	4.27
comp10854_c0_seq1	GPLIN_001058400	497.97	485.58	502.26	414.52	443.18	492.76	447	435.64	472.48
comp10855_c0_seq1	GPLIN_001058500	1.87	1.35	0.78	0.9	1.58	1.21	1.17	0.96	0.84
comp10856_c0_seq1	GPLIN_001560600	0	0	0	0	0	0	0	0	0
comp10857_c0_seq1	GPLIN_001560700	15.44	5.66	8.99	3.46	10.53	13.52	13.83	9.34	17.8
comp10858_c0_seq1	GPLIN_001560800	5.4	4.49	4.21	12.24	5.84	7.81	8.83	9.07	7.7
comp10859_c0_seq1	GPLIN_001058600	1.11	1.18	1.25	0.87	1.42	1.69	1.04	2.68	0.81
comp1086_c0_seq1	GPLIN_000079900	54.37	65.96	61.68	67.75	58.28	58.62	83.1	81.41	88
comp10860_c0_seq1	GPLIN_001058700	4.88	4.93	5.22	5.21	4.95	6.44	5.94	5.56	5.16
comp10861_c0_seq1	GPLIN_001058800	1.27	0	0	1.99	0	0.49	0.79	0.38	0
comp10862_c0_seq1	GPLIN_001058900	40.81	42.41	48.04	32.94	44.12	40.64	42.76	38.45	42.77
comp10863_c0_seq1	GPLIN_001059000	1.22	2.3	2.38	1.01	1.32	1.13	1.41	1.51	1.41
comp10864_c0_seq1	GPLIN_001059100	1.17	1.5	0.8	0.92	0.97	0.9	0.83	0.62	1.61
comp10865_c0_seq1	GPLIN_001560900	0	0	0	0	0	0	0	0	0
comp10866_c0_seq1	GPLIN_001561000	28.78	28.02	28.96	32.98	27.19	31.73	25.39	32.16	26.81
comp10867_c0_seq1	GPLIN_001059200	0.14	0.24	0.25	0	0.31	0.11	0	0.08	0.61
comp10868_c0_seq1	GPLIN_001059300	2.54	1.66	2.63	3.04	2.22	3.52	3.34	3.07	2.66
comp10869_c0_seq1	GPLIN_001059400	3.26	2.39	2.32	2.19	2.05	2.85	2.48	2.68	3.24
comp1087_c0_seq1	GPLIN_000080000	801.23	761.55	760.3	913.67	936.97	1006.97	4042.85	3993.01	3958.05
comp10870_c0_seq1	GPLIN_001059500	2.9	1.45	2.63	2.28	2.13	2.78	2.43	1.61	2.13
comp10871_c0_seq1	GPLIN_001059600	0.6	0.63	0.5	0.43	0.46	0.31	0.57	0.5	0.64
comp10872_c0_seq1	GPLIN_001059700	5.77	4.94	3.69	3.2	3.99	3.12	2.55	4.93	2.24
comp10873_c0_seq1	GPLIN_001059800	3.17	4.71	4.6	3.32	4.67	3.73	3.72	4.61	2.95
comp10874_c0_seq1	GPLIN_001059900	1.49	1.35	1.35	0.87	1.23	1.56	0.58	0.95	1.02
comp10875_c0_seq1	GPLIN_001060000	1.31	0.87	1.59	1.43	1.21	1.43	1.57	1.37	1.33
comp10876_c0_seq1	GPLIN_001060100	42.29	38.68	46.78	43.58	44.6	49.22	52.82	54.7	44.76
comp10877_c0_seq1	GPLIN_001060200	1.76	0.75	1.33	5.53	1.51	1.35	3.31	1.42	4.31
comp10878_c0_seq1	GPLIN_001060300	3.59	5.63	4.7	5.01	4.54	3.97	6.88	4.47	4.1
comp10879_c0_seq1	GPLIN_001060400	4.61	3.91	4.42	6.81	3.98	3.57	4.64	4.54	3.68
comp1088_c0_seq1	GPLIN_000080100	10.85	9.67	11.16	10.88	10.94	10.23	12.28	11.07	12.29
comp10880_c0_seq1	GPLIN_001060500	0.19	0	0.09	0	0.21	0.29	0.12	0.35	0.28
comp10881_c0_seq1	GPLIN_001060600	0.66	0.9	0.6	0.83	0.48	0.2	0.58	0.8	0.39
comp10882_c0_seq1	GPLIN_001561100	0	0	0	0	0	0	0	0	0
comp10883_c0_seq1	GPLIN_001060700	0	0.79	0.56	0	1.13	0.47	0.19	0.93	1.13
comp10884_c0_seq1	GPLIN_001060800	27.99	33.38	29.08	27.68	25.91	24.6	29.02	30.85	27.91
comp10885_c0_seq1	GPLIN_001060900	64.23	65.62	63.65	57.39	59.82	62.25	58.29	62.91	61.01
comp10886_c0_seq1	GPLIN_001061000	56.24	62.03	54.27	58.85	55.47	58.86	55.82	54.19	54.76
comp10887_c0_seq1	GPLIN_001061100	103.26	109.79	111.32	113.33	110.52	112.77	107.36	107.41	116.66
comp10888_c0_seq1	GPLIN_001061200	34.43	47.47	37.53	30.02	35.61	37.12	49.56	52.86	48.18
comp10889_c0_seq1	GPLIN_001061300	45.57	45.28	42.2	38.79	42.85	41.03	49.23	50.17	48.64
comp1089_c0_seq1	GPLIN_000080200	2.73	2.88	3.34	2.01	2.95	2.15	3.22	2.77	3.12
comp10890_c0_seq1	GPLIN_001061400	36.31	34.67	40.22	35.79	35.94	34.71	36.49	33.41	35.88
comp10891_c0_seq1	GPLIN_001061500	5.09	5.54	5.47	6.85	5.93	5.35	5.56	5.46	5.92
comp10892_c0_seq1	GPLIN_001061600	0.58	0	1.05	0	1.71	0	0.36	0	0
comp10893_c0_seq1	GPLIN_001061700	0	0	0	0	0	0	0	0	0
comp10894_c0_seq1	GPLIN_001061800	0	0	0	0	0	0	0	0	0
comp10895_c0_seq1	GPLIN_001561200	242.45	249.81	235.47	231.89	228.82	222.88	231.53	227.45	220.82
comp10896_c0_seq1	GPLIN_001561300	73.05	64.89	48.57	89.01	61.6	65.41	63.37	51.85	42.96
comp10897_c0_seq1	GPLIN_000246100	7.88	7.24	8.18	5.62	5.42	5.82	6.29	5.9	5.89
comp10898_c0_seq1	GPLIN_000246200	582.43	534.9	548.39	697.83	569.62	629.17	643.03	640.35	603.55
comp10899_c0_seq1	GPLIN_000246300	17.92	16.25	16	17.58	19.21	16.67	20.2	19.12	19.61
comp109_c0_seq1	GPLIN_000067100	0	1.36	1.92	1.66	0	0	0	0	0.78
comp1090_c0_seq1	GPLIN_000080300	9.44	9.52	8.17	10.1	10.84	8.73	11.23	11.64	10.31
comp10900_c0_seq1	GPLIN_000246400	42.06	46.72	50.79	37.46	32.88	41.59	38.52	42.6	42.02
comp10901_c0_seq1	GPLIN_000246500	10.56	11.49	11.19	13.4	9.91	10.63	8.73	7.89	8.32
comp10902_c0_seq1	GPLIN_000246600	150.72	148.12	147.56	165.14	169.14	178.43	696.64	681.67	665.77
comp10903_c0_seq1	GPLIN_000246700	5.46	3.21	4.43	5.72	4.01	3.31	6.06	4.34	4.59
comp10904_c0_seq1	GPLIN_000246800	2.77	2.55	2.12	2.01	2.19	2.61	2	2.19	2.34
comp10905_c0_seq1	GPLIN_000246900	8.22	8	8.01	9.69	8.29	7.3	9.19	9.4	8.47
comp10906_c0_seq1	GPLIN_000247000	7.46	6.07	6.09	6.14	6.74	7.63	5.94	6.66	5.87
comp10907_c0_seq1	GPLIN_000247100	9	9.13	7.79	5.25	8.6	8.91	8.34	8.34	7.77
comp10908_c0_seq1	GPLIN_000247200	16.12	8.89	9.99	15.31	11.38	16.25	9.31	8.73	9.65
comp10909_c0_seq1	GPLIN_000247300	13.65	10.57	10.89	10.2	12.17	9.46	9.17	11.99	10.96
comp1091_c0_seq1	GPLIN_000080400	21.44	18.61	21.4	21.12	19.43	25.89	23.44	17.71	20.09
comp10910_c0_seq1	GPLIN_000247400	2.45	4.43	2.48	1.36	4.12	3.75	3.43	3.13	2.85
comp10911_c0_seq1	GPLIN_000247500	17.68	15.58	18.42	20.86	20.9	21.49	21.5	20.51	22.14
comp10912_c0_seq1	GPLIN_000247600	9.84	7.76	8.97	8.88	9.55	8.92	7.58	8.21	7.17
comp10913_c0_seq1	GPLIN_000247700	17.04	18.49	18.93	24.31	21.22	20.05	21.02	20.71	21.02
comp10914_c0_seq1	GPLIN_000247800	25.27	22.89	23.04	25.43	23.56	26.76	24.08	21.56	25.88
comp10915_c0_seq1	GPLIN_000247900	9.36	10.05	8.82	12.13	12.17	10.13	10.85	10.48	9.43
comp10916_c0_seq1	GPLIN_000248000	80.38	77.96	83.77	84.62	86	84.76	78.72	82.3	78
comp10917_c0_seq1	GPLIN_000248100	1.2	1.55	1.91	0	1.77	3.46	2.64	2.19	2.21
comp10918_c0_seq1	GPLIN_000248200	0.59	0.75	0.8	0.92	0.86	0.45	0.74	1.06	0.22
comp10919_c0_seq1	GPLIN_000248300	0.41	0.7	0.96	1.1	0.99	0.76	0.51	0.57	0.43
comp1092_c0_seq1	GPLIN_000080500	6.98	5.54	5.71	4.99	7.42	6.65	7.65	5.94	6.83
comp10920_c0_seq1	GPLIN_000248400	1.39	0.3	1.26	1.09	0.51	0.27	0.44	0	1.02
comp10921_c0_seq1	GPLIN_000248500	1.78	3.46	3.23	2.03	2.14	2.36	2.03	1.76	2.14
comp10922_c0_seq1	GPLIN_000248600	0.24	0.62	0.66	0.76	0.89	0.56	0.61	0	0.18
comp10923_c0_seq1	GPLIN_000248700	5.25	5.46	5.26	5.3	5.1	6.9	2.7	4.77	4.4
comp10924_c0_seq1	GPLIN_000248800	0	0.14	0	0	0.04	0.12	0.24	0.13	0.12
comp10925_c0_seq1	GPLIN_000248900	15.11	14.94	16.83	15.05	15.09	15.98	12.68	13.57	11.76
comp10926_c0_seq1	GPLIN_000249000	28.84	26.55	27.85	21.02	25.61	27.43	25.7	29.44	28.17
comp10927_c0_seq1	GPLIN_000249100	28.09	25.8	26.56	25.07	26.91	27.21	24.86	27.24	27.98
comp10928_c0_seq1	GPLIN_000249200	7.51	6.09	8.24	6.21	5.81	8.48	5.95	4.79	4.93
comp10929_c0_seq1	GPLIN_000249300	16.1	14.81	15.42	17.86	17.64	17.32	15.98	15.66	16.33
comp1093_c0_seq1	GPLIN_000080600	44.19	41.98	41.46	42.82	43.52	46.52	40.12	42.8	39.41
comp10930_c0_seq1	GPLIN_000249400	39.89	40.17	46.69	34.07	44.26	44.28	47.96	44.66	46.78
comp10931_c0_seq1	GPLIN_000249500	0.94	1.29	1.37	0.59	0.69	1.01	0.83	0.34	0.83
comp10932_c0_seq1	GPLIN_000249600	7.01	6.52	6.18	9.46	6.28	5.98	5.82	5.65	7.08
comp10933_c0_seq1	GPLIN_000249700	0.39	0.61	0.53	0.81	0.38	0.45	0.57	0.27	0.47
comp10934_c0_seq1	GPLIN_000249800	37.89	36.82	34.54	41.69	36.4	35.96	33.82	33.09	26.9
comp10935_c0_seq1	GPLIN_000249900	1.32	1.63	1.73	3.22	0.32	1.01	0.74	0.98	0.65
comp10936_c0_seq1	GPLIN_000250000	0.79	0.68	0.36	1.24	0	1.51	1.24	0.48	0.58
comp10937_c0_seq1	GPLIN_000250100	37.18	34.98	35.06	33.78	39.33	39.67	42.05	39.66	38.14
comp10938_c0_seq1	GPLIN_000250200	14.45	14.24	12.99	14.21	14.03	15.84	14.63	14.42	13.36
comp10939_c0_seq1	GPLIN_000250300	6.34	6.14	6.64	8.63	6.12	6.14	5.03	4.57	4.54
comp1094_c0_seq1	GPLIN_000080700	32.34	35.04	38.56	37.98	34.53	39.75	37.48	36.75	37.72
comp10940_c0_seq1	GPLIN_000250400	0	0	0	0	0	0	0	0	0
comp10941_c0_seq1	GPLIN_000250500	0	0	0	0	0	0	0	0	0
comp10942_c0_seq1	GPLIN_000250600	10.53	10.73	9.53	12.94	10.96	8.15	11.83	11.33	11.98
comp10943_c0_seq1	GPLIN_000250700	6.36	6.93	8.38	1.81	5.1	5.31	7.61	6.3	5.09
comp10944_c0_seq1	GPLIN_000250800	1.97	3.79	1.78	1.54	1.08	1.13	0.92	0.6	1.8
comp10945_c0_seq1	GPLIN_000250900	28.02	25.9	24.07	32.95	29.85	25.82	32.71	31.79	30.26
comp10946_c0_seq1	GPLIN_000251000	72.86	67.29	65.3	68.47	76.24	68.55	84.38	80.63	73.57
comp10947_c0_seq1	GPLIN_000251100	52.73	50.79	54.9	67.17	43.42	52.69	49.98	43.47	32.33
comp10948_c0_seq1	GPLIN_000251200	43.68	38.67	37.82	37.83	43.57	44.9	44.47	39.61	35.56
comp10949_c0_seq1	GPLIN_000251300	15.49	10.51	12.97	12.24	12.24	13.29	11.42	9.61	9.65
comp1095_c0_seq1	GPLIN_000080800	204.04	214.93	217.39	190.77	180.39	204.62	191.14	188.66	205.97
comp10950_c0_seq1	GPLIN_000251400	2.53	2.16	1.78	2.44	2.64	2.4	3.54	3.53	3.11
comp10951_c0_seq1	GPLIN_000251500	4.07	3.92	2.53	5.59	5.79	3.7	5.74	5.39	3.73
comp10952_c0_seq1	GPLIN_000251600	6.94	6.01	5.55	8.61	7.47	6.92	9.56	7.96	6.92
comp10953_c0_seq1	GPLIN_000251700	3.1	3.07	2.64	2.35	2.61	3.12	3.44	3.35	2.77
comp10954_c0_seq1	GPLIN_000251800	49.44	50.3	50.29	42.58	55.53	56.25	53.48	53.41	58.91
comp10955_c0_seq1	GPLIN_000251900	0.58	0.41	0.26	0.15	0.46	0.33	0.76	0.5	0.28
comp10956_c0_seq1	GPLIN_000252000	8.48	7.19	7.65	8.51	8.02	8.75	6.99	7.2	7.55
comp10957_c0_seq1	GPLIN_000252100	1.69	0.87	1.84	0	4.47	1.55	2.33	4.09	3.47
comp10958_c0_seq1	GPLIN_000252200	0.84	0.72	0.53	0.53	0.31	0.71	0.48	0.71	0.56
comp10959_c0_seq1	GPLIN_000252300	3.3	4	3.98	2.59	4.44	4.84	3.7	5.07	4.74
comp1096_c0_seq1	GPLIN_000080900	15.72	16.91	17.49	18.33	17.99	19.96	19.92	17.87	17.79
comp10960_c0_seq1	GPLIN_000252400	3.71	4.01	3.8	3.68	3.66	3.07	2.88	3.13	4.08
comp10961_c0_seq1	GPLIN_000252500	0.41	1.06	0.65	0.65	0.98	1.18	1.1	1.5	1.36
comp10962_c0_seq1	GPLIN_000252600	21.99	21.75	25.01	29.15	26.21	20.03	22.82	28.54	26.89
comp10963_c0_seq1	GPLIN_001061900	2.15	0.46	3.41	3.38	1.58	1.24	2.7	1.95	1.18
comp10964_c0_seq1	GPLIN_001062000	6.02	5.66	5.78	4.5	4.78	5.44	5.22	5.65	5.01
comp10965_c0_seq1	GPLIN_001062100	26.15	22.8	24.58	20.26	20.79	25.48	19.09	17.02	20.64
comp10966_c0_seq1	GPLIN_001062200	1.16	1.45	1.17	0.64	1.15	0.78	1.19	1.11	1.45
comp10967_c0_seq1	GPLIN_001062300	3.05	2.93	3.26	2.32	3.39	3.96	2.14	3.86	3.73
comp10968_c0_seq1	GPLIN_001062400	0.06	0	0.08	0	0.02	0.02	0	0.05	0.02
comp10969_c0_seq1	GPLIN_001062500	4.02	6.88	2.73	6.31	2.22	0.77	3.15	2.43	2.95
comp1097_c0_seq1	GPLIN_000081000	15.94	18.08	16	20.66	20.87	18.84	20.85	20.12	19.06
comp10970_c0_seq1	GPLIN_001062600	2.65	3.28	1.6	4.63	2.17	0.9	1.66	1.43	1.51
comp10971_c0_seq1	GPLIN_001062700	0.99	1.13	1.5	2.08	0.97	1.52	1.25	0.8	1.21
comp10972_c0_seq1	GPLIN_001062800	2.51	2.04	1.68	1.25	2.53	2.03	1.08	1.6	1.75
comp10973_c0_seq1	GPLIN_001062900	7.44	9.88	10.92	12.08	14.71	11.6	9.49	6.52	9.6
comp10974_c0_seq1	GPLIN_001063000	0	0.35	0	0	0	0	0.26	0	0
comp10975_c0_seq1	GPLIN_001063100	0	0.36	0.38	0	0	0	0.26	0.25	0
comp10976_c0_seq1	GPLIN_001063200	0.35	0	0	0	0.26	0.53	0.22	1.26	1.02
comp10977_c0_seq1	GPLIN_001063300	0.87	0.75	0.59	0	0.8	0.67	1.37	0.26	1.28
comp10978_c0_seq1	GPLIN_001561400	0	0.15	0	0	0	0.27	0	0.11	0.13
comp10979_c0_seq1	GPLIN_001561500	0	0	0	0	0	0	0	0	0
comp1098_c0_seq1	GPLIN_000081100	7.81	6.98	7.87	10.17	8.49	7.8	8.91	8.1	8.64
comp10980_c0_seq1	GPLIN_001063400	1.09	1.21	1.48	0.69	1.04	1	1.98	0.86	1.12
comp10981_c0_seq1	GPLIN_001063500	1.58	2.19	2.38	2.12	1.99	2.42	1.79	2.18	2.1
comp10982_c0_seq1	GPLIN_001063600	1.96	2.13	1.97	1.67	1.46	1.6	1.7	1.73	2.33
comp10983_c0_seq1	GPLIN_001063700	0	0.5	0	0	0	0	0	0	0
comp10984_c0_seq1	GPLIN_001063800	0.4	0.34	0	0	0.3	0.62	0.5	0.49	0.29
comp10985_c0_seq1	GPLIN_001063900	0.36	0	0.66	0	0.27	0.56	1.14	0	0.8
comp10986_c0_seq1	GPLIN_001064000	0.12	0.31	0.32	0	0.35	0.09	0.15	0.07	0.26
comp10987_c0_seq1	GPLIN_001561600	0	0	0.21	0	0.17	0.35	0	0.28	0.17
comp10988_c0_seq1	GPLIN_001561700	31.73	38.02	45.53	39.84	40.53	29.92	32.13	35.74	39.03
comp10989_c0_seq1	GPLIN_001561800	22.29	26.41	31.06	10.76	27.72	35.47	23.65	23.86	20.13
comp1099_c0_seq1	GPLIN_000081200	11.51	12.59	11.58	6.02	9.4	9.31	8.82	10.45	11.26
comp10990_c0_seq1	GPLIN_001561900	0	0	0	0.87	0	0	0	0	0
comp10991_c0_seq1	GPLIN_001064100	26.93	35.16	35.45	26.76	25.77	27.61	28.91	28.26	29.99
comp10992_c0_seq1	GPLIN_001064200	13.18	10.89	12.76	15.22	11.24	9.05	12.44	9.81	10
comp10993_c0_seq1	GPLIN_001064300	12.55	13.38	12.82	13.13	14.2	12.26	14.5	14.75	13.09
comp10994_c0_seq1	GPLIN_001064400	6.06	6.67	5.11	6.97	5.47	6.16	6.32	5.66	6.12
comp10995_c0_seq1	GPLIN_001064500	43.4	43.72	44.9	43.99	42.41	48.83	42.7	40.58	45.88
comp10996_c0_seq1	GPLIN_001064600	0	0	0	0	0	0	0	0	0
comp10997_c0_seq1	GPLIN_001064700	1.74	1.1	1.74	2.01	1.75	1.19	0.92	1	0.81
comp10998_c0_seq1	GPLIN_001064800	13.88	16.36	13.67	13.9	14.05	13.87	12.99	11.45	12.25
comp10999_c0_seq1	GPLIN_001064900	15.03	11.87	20.94	38.1	17.84	12.84	24.28	18.19	21.63
comp11_c0_seq1	GPLIN_000001100	60.63	58.71	64.74	64.93	62.8	70.38	80.21	79.21	78.45
comp110_c0_seq1	GPLIN_000067200	1.77	1.52	2.68	1.86	2.17	2.72	1.48	1.79	1.74
comp1100_c0_seq1	GPLIN_000081300	28.83	27.16	28	23.99	27.02	29.01	24.49	25.1	27.01
comp11000_c0_seq1	GPLIN_001065000	14.45	8.9	21.99	30.85	21.66	15.5	22.1	16.09	21.63
comp11001_c0_seq1	GPLIN_001065100	0	0.31	0.65	0	1.05	0	0.67	0	0.53
comp11002_c0_seq1	GPLIN_001065200	8.26	8.6	7.75	8.12	8.48	8.38	8.67	8.55	8.76
comp11003_c0_seq1	GPLIN_001065300	3.15	3.1	3.57	4.87	2.55	3.6	3.47	3.89	3.76
comp11004_c0_seq1	GPLIN_001065400	0.3	0.76	0.61	0.93	0.66	0.51	0.84	0.94	0.49
comp11005_c0_seq1	GPLIN_001065500	0.15	0.8	0.56	0	0.34	0.24	0.29	0.47	0.11
comp11006_c0_seq1	GPLIN_001065600	2.12	2.32	2.99	3.33	3.03	2.8	3.4	3.06	3.28
comp11007_c0_seq1	GPLIN_001065700	4.82	4.08	4.73	3.51	3.99	3.58	3.37	3.72	3.24
comp11008_c0_seq1	GPLIN_001562000	0.88	0.62	0.53	0.46	1.29	1.01	0.55	0.53	1.29
comp11009_c0_seq1	GPLIN_001562100	0	0	0	0	0	0	0	0	0
comp1101_c0_seq1	GPLIN_000081400	34.16	34.72	35.2	33.07	33.9	34.54	30.89	31.56	30.48
comp11010_c0_seq1	GPLIN_001562200	6.2	5.31	4.07	7.39	7.23	6.39	5.9	6.21	6.28
comp11011_c0_seq1	GPLIN_001065800	3.42	3.61	3.94	3.52	3.26	3.97	3.51	3.17	3.13
comp11012_c0_seq1	GPLIN_001065900	0	0	0	0	0	0	0	0	0
comp11013_c0_seq1	GPLIN_001066000	0.88	0.75	1.12	2.29	0.7	0.45	1.01	0.44	0.7
comp11014_c0_seq1	GPLIN_001066100	1.74	2.52	1.48	4.11	1.68	2.17	1.57	2.11	1.36
comp11015_c0_seq1	GPLIN_001066200	34.24	31.8	31.72	28.66	32.68	34.56	31.83	30.92	30.78
comp11016_c0_seq1	GPLIN_001066300	21.5	16.46	20.32	24.31	24.43	20.77	18.16	18.59	20.96
comp11017_c0_seq1	GPLIN_001066400	29.84	25.46	26.94	25.02	29.14	24.42	27.24	29.27	24.81
comp11018_c0_seq1	GPLIN_001066500	3.4	3.72	2.11	3	3.2	3.17	4.39	3.47	4.36
comp11019_c0_seq1	GPLIN_001066600	1.76	0.55	1.59	1.5	1.41	1.1	0.9	2.32	1.29
comp1102_c0_seq1	GPLIN_000081500	78.75	76.33	85.3	50.53	67.45	61.66	47.45	51.21	48.99
comp11020_c0_seq1	GPLIN_001066700	1.47	1.89	1.47	1.39	1.19	1.35	2.4	1.87	1.3
comp11021_c0_seq1	GPLIN_001066800	17.13	18.96	16.93	17.38	14.75	19.89	14.65	14.35	13.71
comp11022_c0_seq1	GPLIN_001066900	27.74	30.64	32.38	21.53	21.31	25.3	11.55	9.82	12.13
comp11023_c0_seq1	GPLIN_001067000	1.66	2.47	1.98	2.75	2.32	2.48	2.52	1.48	2.44
comp11024_c0_seq1	GPLIN_001067100	8.22	7.25	8.43	4.96	6.9	7.45	5.99	6.69	7.31
comp11025_c0_seq1	GPLIN_001067200	23.85	26.93	20.87	25.17	21.21	25.49	29.4	24.62	26.91
comp11026_c0_seq1	GPLIN_001067300	16.06	14.08	16.08	17.53	14.95	14.9	18.32	14.6	16.61
comp11027_c0_seq1	GPLIN_001067400	20.97	19.06	22.16	21.47	19.65	19.85	18.82	19.27	18.84
comp11028_c0_seq1	GPLIN_001067500	5.34	7.11	7.53	6.52	5.34	5.46	6.33	7.63	5.23
comp11029_c0_seq1	GPLIN_001067600	9.59	8.91	8.69	10.32	10.27	9.87	9.71	8.13	11.56
comp1103_c0_seq1	GPLIN_000081600	38.44	40.28	39.38	41.05	36.82	36.25	33.97	33.38	34.31
comp11030_c0_seq1	GPLIN_001067700	50.18	47.6	49.27	63.58	56.19	54.65	49.27	47.01	53.22
comp11031_c0_seq1	GPLIN_001067800	0.97	1.37	1.57	0.44	1.58	1.12	0.78	1.26	1.53
comp11032_c0_seq1	GPLIN_001067900	0.76	0.57	0.78	0.41	0.7	0.43	0.54	0.6	0.7
comp11033_c0_seq1	GPLIN_001068000	1.06	2.11	3.19	2.21	1.55	0.27	0.66	1.06	0.52
comp11034_c0_seq1	GPLIN_001068100	1.14	1.46	1.03	1.78	4.59	2.61	1.43	1.72	2.92
comp11035_c0_seq1	GPLIN_001068200	0.83	1.42	0.96	0.71	0.8	0.72	0.68	0.52	0.66
comp11036_c0_seq1	GPLIN_001562300	0	0	0	0	0	0	0.45	0.44	0
comp11037_c0_seq1	GPLIN_001562400	0.58	0	1.3	0.9	0.85	1.1	0.36	0.7	1.06
comp11038_c0_seq1	GPLIN_001562500	8.78	9.46	9.13	9.7	9.32	9.09	7.85	10.72	10.5
comp11039_c0_seq1	GPLIN_001068300	61.37	59.02	59.44	50.15	52.65	60.47	49.48	50.82	47.46
comp1104_c0_seq1	GPLIN_000081700	4.42	5.28	5.53	3.3	5.41	5.38	4.62	3.57	3.91
comp11040_c0_seq1	GPLIN_001068400	1.92	2.41	2.15	1.88	1.87	2.02	1.67	2.29	1.92
comp11041_c0_seq1	GPLIN_001068500	8.32	10.25	6.44	7.01	7.46	6.69	5.73	5.16	6.4
comp11042_c0_seq1	GPLIN_001068600	1.31	1.26	1.23	1.51	1.43	1.09	1.38	1.11	1.41
comp11043_c0_seq1	GPLIN_001068700	1.32	1.51	1.43	1.93	1.81	1.62	1.16	1.12	1.94
comp11044_c0_seq1	GPLIN_001068800	15.39	16.99	15.47	14.65	16.39	16.15	17.68	19.31	17.38
comp11045_c0_seq1	GPLIN_001068900	0.21	0.49	0.52	0.22	0	0.55	0.31	0.22	0.05
comp11046_c0_seq1	GPLIN_001069000	70.72	65.56	68.71	71.68	61.7	70.82	58.87	58.39	56.47
comp11047_c0_seq1	GPLIN_001069100	1.2	1.25	0.92	0.4	1.21	1.55	0.75	1.07	0.88
comp11048_c0_seq1	GPLIN_001069200	4.57	4.06	5.52	7.97	7.84	8.04	5.84	7.38	6.58
comp11049_c0_seq1	GPLIN_001069300	1.18	1.19	0.77	0.34	1.1	0.98	0.94	0.84	0.71
comp1105_c0_seq1	GPLIN_000081800	9.16	11.5	10.05	9.91	12.04	8.66	12.83	10.29	12.4
comp11050_c0_seq1	GPLIN_001069400	7.75	8	9.81	9.36	9.86	8.22	8.54	7.34	7.87
comp11051_c0_seq1	GPLIN_001069500	7.06	7.55	6.53	2.31	6.7	5.63	4.98	5.79	6.58
comp11052_c0_seq1	GPLIN_001069600	58.45	60	61.76	62.02	67.77	69.47	68.89	69.26	73
comp11053_c0_seq1	GPLIN_001562600	0	0	0	0	0	0	0	0	0
comp11054_c0_seq1	GPLIN_001069700	0	0	0.7	0	0	0	0	0	0.19
comp11055_c0_seq1	GPLIN_001069800	0.63	0.72	0.38	0.66	0.92	0.32	0.66	0.51	0.46
comp11056_c0_seq1	GPLIN_001069900	0.89	0.77	1.35	0.94	1.75	0.46	1.12	1.26	1.31
comp11057_c0_seq1	GPLIN_001070000	1.52	1.17	2.2	1.43	2.34	1.63	1.62	2.94	2.45
comp11058_c0_seq1	GPLIN_001070100	9.24	7.75	7.11	6.09	7.74	8.71	7.24	9.23	10.3
comp11059_c0_seq1	GPLIN_001070200	0.52	0.18	0.56	0.65	0.3	0.4	0.84	0.44	0.84
comp1106_c0_seq1	GPLIN_000081900	16.18	16.85	13.88	10.36	17.05	15.25	16.15	15.91	17.18
comp11060_c0_seq1	GPLIN_001070300	5.72	7.95	8.54	6.73	5.98	5.91	6.45	7.78	8.18
comp11061_c0_seq1	GPLIN_001070400	3.06	2.94	3.29	7.8	3.65	2.78	3.35	3.47	5.61
comp11062_c0_seq1	GPLIN_001562700	0	0	0	0	0	0	0	0	0
comp11063_c0_seq1	GPLIN_001562800	0	0	0	0	0	0	0	0	0
comp11064_c0_seq1	GPLIN_001562900	0	0	0	0	0	0	0	0	0
comp11065_c0_seq1	GPLIN_001070500	38.42	44.73	38.5	53.38	45.81	48	79.94	82.12	81.08
comp11066_c0_seq1	GPLIN_001070600	31.02	34.48	31.84	33.36	30.24	33.42	34.4	32.38	32.28
comp11067_c0_seq1	GPLIN_001070700	44.92	46.2	49.81	46.9	43.37	43.68	41.08	41.99	45.19
comp11068_c0_seq1	GPLIN_001070800	62.66	65.95	69.69	50.38	58.72	58.79	50.86	46.97	55.08
comp11069_c0_seq1	GPLIN_001070800.t1	62.66	65.95	69.69	50.38	58.72	58.79	50.86	46.97	55.08
comp1107_c0_seq1	GPLIN_000472400	1.12	0.77	1.21	0.7	1.15	0.51	0.98	1.08	0.82
comp11070_c0_seq1	GPLIN_001070900	38.25	36.79	35.07	40.72	39.65	39.17	35.73	34.15	31.74
comp11071_c0_seq1	GPLIN_001071000	44.1	43.78	45.8	39.22	46.66	48.09	46.9	45.81	49.61
comp11072_c0_seq1	GPLIN_001071100	41.27	38.27	38.68	42.04	40.22	39.14	47.13	50.16	48.86
comp11073_c0_seq1	GPLIN_001071200	18.78	24.76	26.2	30.27	16.78	20.22	25.77	20.58	13.4
comp11074_c0_seq1	GPLIN_001071300	19.85	20.6	20.24	18.43	19.9	15.88	19.24	18.73	19.58
comp11075_c0_seq1	GPLIN_001071400	63.12	63.75	66.31	63.12	64.71	66.86	79.63	80.98	78.12
comp11076_c0_seq1	GPLIN_001071500	30.24	30.74	31.9	27.42	28.67	27.02	31.38	31.86	31.14
comp11077_c0_seq1	GPLIN_001071600	42.35	42.96	44.48	38.91	41.62	41.58	43.31	41.25	43.72
comp11078_c0_seq1	GPLIN_001071700	48.55	45.89	49.8	39.24	41.94	44.87	39.12	40.43	38.34
comp11079_c0_seq1	GPLIN_001071800	49.47	48.17	49.11	45.71	53.63	55.42	50.03	52.3	54.71
comp1108_c0_seq1	GPLIN_000472500	79.33	79.48	78.41	72.26	76.59	79.68	77.51	77.15	81.05
comp11080_c0_seq1	GPLIN_001071900	20.49	19.87	18.03	16.94	20.21	15.49	17.08	15.85	17.61
comp11081_c0_seq1	GPLIN_001072000	3.61	3.71	4.09	5.11	4.25	4.02	3.63	4.05	4.64
comp11082_c0_seq1	GPLIN_001072100	50.53	41	46.63	41.9	49.91	44.37	48.71	47.46	48.09
comp11083_c0_seq1	GPLIN_001563000	0.52	0.22	0.47	0	0.38	0.4	0	0.31	0
comp11084_c0_seq1	GPLIN_001563100	3.06	2.14	1.51	2.62	2.66	1.92	3.14	4.37	1.02
comp11085_c0_seq1	GPLIN_001563200	2.47	4.22	4.99	1.82	3.09	4	3	2.9	2.02
comp11086_c0_seq1	GPLIN_001072200	9.24	9.92	9.31	12.34	10.29	10.04	9.12	8.77	8.55
comp11087_c0_seq1	GPLIN_001072300	0.42	0.43	0.38	0.26	0.55	0.32	0.37	0.3	0.31
comp11088_c0_seq1	GPLIN_001072400	138.71	110.1	125.61	135.67	141.06	150.15	105.22	97.93	115.03
comp11089_c0_seq1	GPLIN_001563300	10.2	6	3.46	14.01	5.15	2.44	6.79	2.32	4.21
comp1109_c0_seq1	GPLIN_000472600	82.78	86.36	85.22	84.74	91.54	87.42	91.07	90.54	88.59
comp11090_c0_seq1	GPLIN_001072500	29.52	28.57	29.18	28.51	30.92	27.67	32.71	34.64	30.77
comp11091_c0_seq1	GPLIN_001072600	30.41	27.84	25.94	26.64	24.16	26.55	27.04	26.96	26.46
comp11092_c0_seq1	GPLIN_001072600.t1	30.41	27.84	25.94	26.64	24.16	26.55	27.04	26.96	26.46
comp11093_c0_seq1	GPLIN_001072700	17.7	20.72	20.11	11.53	14.72	14.97	12.87	12.83	11.51
comp11094_c0_seq1	GPLIN_001072800	12.98	12.63	13.97	13.12	11.92	11.27	12.54	12.4	12.88
comp11095_c0_seq1	GPLIN_001072900	28.67	29.32	30.68	28.15	30.94	29.28	31.62	31.07	30.98
comp11096_c0_seq1	GPLIN_001073000	7.44	7.04	6.36	6.48	6.1	5.93	6.66	6.36	6.36
comp11097_c0_seq1	GPLIN_001073100	0.29	0.21	0.31	0.46	0.29	0.11	0.25	0.18	0.29
comp11098_c0_seq1	GPLIN_001073200	13.36	11.6	11.08	20.68	12.03	9.66	11.45	10.02	12.01
comp11099_c0_seq1	GPLIN_001073300	0.65	0.93	0.82	0.54	0.71	0.7	0.64	0.79	0.66
comp111_c0_seq1	GPLIN_000067300	0.39	0.17	0.17	0	0.43	0	0.36	0.7	0
comp1110_c0_seq1	GPLIN_000472700	193.33	205.04	207.45	176.71	186.13	204.29	174.49	177.4	177.33
comp11100_c0_seq1	GPLIN_001563400	33.86	30.84	33.02	28.62	32.85	36.25	36.47	40.98	38.22
comp11101_c0_seq1	GPLIN_001563500	3.74	3.2	5.09	8.81	8.94	6.45	9.39	8.5	5.49
comp11102_c0_seq1	GPLIN_000252700	0	0.68	0.96	0.84	0.59	0.2	0.67	0.48	0.59
comp11103_c0_seq1	GPLIN_000252800	0	0.72	0	0.88	0.21	0.21	0.18	0.17	0
comp11104_c0_seq1	GPLIN_000252900	1.21	1.18	1.45	2.03	1.27	1.12	1	1.18	1.17
comp11105_c0_seq1	GPLIN_000253000	2.82	2.99	2.37	4.23	3.16	2.23	2.3	2.75	3.03
comp11106_c0_seq1	GPLIN_000253100	15.48	17.53	15.49	14.9	17.63	15.75	15.78	16.41	15.46
comp11107_c0_seq1	GPLIN_000253200	5.33	9.7	4.23	8.37	5.39	6.64	9.61	4.04	5.38
comp11108_c0_seq1	GPLIN_000253300	16.25	15.53	17.23	16.87	14.72	15.01	13.47	13.27	13.17
comp11109_c0_seq1	GPLIN_000253400	15.67	15.23	15.12	12.91	14.01	14.61	10.76	13.17	12.54
comp1111_c0_seq1	GPLIN_000472800	38.98	37.61	36.27	38.66	41.92	40.11	37.88	37.58	40.3
comp11110_c0_seq1	GPLIN_000253500	17.5	16.39	18.83	18.82	19.4	15.48	18.19	18.2	17.81
comp11111_c0_seq1	GPLIN_000253600	18.24	19.12	18.42	20.62	18.83	17.75	17.38	19.21	18.53
comp11112_c0_seq1	GPLIN_000253700	7.53	8.22	7.84	11.23	10.93	7.79	9.56	7.86	7.87
comp11113_c0_seq1	GPLIN_000253800	5.53	6.48	6.1	6.01	6.63	6.15	6.47	5.64	5.71
comp11114_c0_seq1	GPLIN_000253900	37.85	37.74	38.92	36.02	40.47	40.06	37.8	41.2	42.46
comp11115_c0_seq1	GPLIN_000254000	731.76	699.29	729.27	747.82	723.02	754.44	818.47	814.87	825.1
comp11116_c0_seq1	GPLIN_000254100	16.83	16.23	15.8	17.21	19.08	15.86	18.8	17.07	17.14
comp11117_c0_seq1	GPLIN_000254200	11.11	11.48	10.57	11.55	11.44	11.49	10.42	10.78	11.17
comp11118_c0_seq1	GPLIN_000254300	8.96	9.51	10.47	9.7	9.64	9.39	9	8.95	8.64
comp11119_c0_seq1	GPLIN_000254400	10.92	11.76	12.45	11.72	12.39	10.75	11.56	11.57	11.66
comp1112_c0_seq1	GPLIN_000472900	73.75	76.76	75.45	69.39	66.84	78.81	63.55	61.74	61.12
comp11120_c0_seq1	GPLIN_000254500	33.95	33.5	31.37	32.62	37.16	34.5	35.18	36.48	34.56
comp11121_c0_seq1	GPLIN_000254600	9.53	8.31	9.89	8.5	10.36	9.09	9.19	8.36	10.96
comp11122_c0_seq1	GPLIN_000254700	10.77	10.01	11.15	4.83	8.82	11.55	11.58	8.75	10.61
comp11123_c0_seq1	GPLIN_000254800	0.4	1.03	1.45	1.25	1.76	1.53	1.5	1.45	3.22
comp11124_c0_seq1	GPLIN_000254900	0.75	0.75	1.13	0.39	0.92	0.29	1.33	1.13	0.64
comp11125_c0_seq1	GPLIN_000255000	3.88	2.61	1.76	2.61	2.64	2.97	2.95	3.02	4.67
comp11126_c0_seq1	GPLIN_000255100	2.17	3.53	1.97	4.09	2.07	2	2.04	3.15	2.39
comp11127_c0_seq1	GPLIN_000255200	0	0	0	0	0	0	0	0	0
comp11128_c0_seq1	GPLIN_000255300	4838.18	764.83	7797.1	2082.58	420.06	650.06	475.17	824.67	621.82
comp11129_c0_seq1	GPLIN_000255400	5379.72	902.36	8752.69	2296.31	408.57	612.8	471.21	848.37	667.81
comp1113_c0_seq1	GPLIN_000473000	60.27	61.43	67.93	54.81	56.73	63.77	57.67	56.58	59.52
comp11130_c0_seq1	GPLIN_000255500	5.01	2.14	11.34	1.31	2.76	1.92	2.09	2.53	1.53
comp11131_c0_seq1	GPLIN_000255600	0	0	0	0	0	0	0	0	0
comp11132_c0_seq1	GPLIN_000255700	0	0	0	0	0	0	0	0	0
comp11133_c0_seq1	GPLIN_000255800	8.5	2.43	8.8	167.75	0.3	6.82	1.78	1.71	1.78
comp11134_c0_seq1	GPLIN_001073400	0.31	0.05	0.28	1.37	0.32	0.38	0.27	0.45	0.46
comp11135_c0_seq1	GPLIN_001073500	123.94	124.82	127.29	85.4	104.94	104.79	117.01	123.02	108.1
comp11136_c0_seq1	GPLIN_001563600	3.15	3.75	3.33	1.65	2.45	2.42	1.54	0.74	2.31
comp11137_c0_seq1	GPLIN_001073600	9.79	8.85	8.77	9.2	7.84	8.52	8.22	7.16	7.87
comp11138_c0_seq1	GPLIN_001073700	30.49	29.82	23.06	18.93	30.03	27.72	28.98	32.44	27.28
comp11139_c0_seq1	GPLIN_001073800	0.83	0.68	0.48	0.63	0.64	0.38	0.65	0.46	0.61
comp1114_c0_seq1	GPLIN_000473100	28.34	26.72	27.21	19.73	24.35	28.16	17.97	18.25	20.87
comp11140_c0_seq1	GPLIN_001073900	0	0.47	0	0	0	0.21	0	0	0.4
comp11141_c0_seq1	GPLIN_001074000	4.52	5.87	4.95	4.18	4.4	4.7	4.22	4.66	4.8
comp11142_c0_seq1	GPLIN_001074100	2.02	1.38	3.29	0	3.56	2.79	1.01	1.71	2.37
comp11143_c0_seq1	GPLIN_001074200	14.4	11.44	12.1	16.32	11.57	12.97	11.45	12.76	13.62
comp11144_c0_seq1	GPLIN_001563700	3.26	6.5	3.93	11.92	5.18	2.91	2.38	3.28	5.18
comp11145_c0_seq1	GPLIN_001563800	6.59	6.74	7.91	7.19	4.94	6.47	5.56	8.06	7.04
comp11146_c0_seq1	GPLIN_001074300	11.31	10.45	9.3	15.41	11.06	13.51	13.04	12.79	11.85
comp11147_c0_seq1	GPLIN_001074400	51.49	45.72	51.88	58.59	60.53	49.31	45.19	52.58	56.19
comp11148_c0_seq1	GPLIN_001074500	35.53	34.8	35.77	37.42	36.41	33.12	29.89	32.25	33.78
comp11149_c0_seq1	GPLIN_001074600	2.76	2.36	2.68	3.01	3.07	2.91	2.62	2.76	2.96
comp1115_c0_seq1	GPLIN_000473200	37.27	41.35	36.58	39.21	41.26	40.51	44.41	41.88	42.43
comp11150_c0_seq1	GPLIN_001074700	3.69	3.43	3.25	3.64	2.87	3.47	3.44	3.76	4.64
comp11151_c0_seq1	GPLIN_001074800	16.84	16.92	17.02	16.08	16.26	16.65	13.42	12.92	14.55
comp11152_c0_seq1	GPLIN_001074900	1.47	0.72	0.76	0.66	0.77	0.48	0.79	0.38	0.46
comp11153_c0_seq1	GPLIN_001075000	1.4	1.29	1.41	0.81	1.45	1.39	1.3	1.32	1.22
comp11154_c0_seq1	GPLIN_001075100	15.91	14.94	15.74	17.52	16.49	15.92	14.09	12.72	13.79
comp11155_c0_seq1	GPLIN_001075200	0.2	0.17	0.13	0.08	0.18	0.15	0.12	0.19	0.13
comp11156_c0_seq1	GPLIN_001075300	2.29	2.31	3.42	2.11	2.47	2.68	3.21	1.79	2.47
comp11157_c0_seq1	GPLIN_001563900	33.71	18.93	19.4	47.4	27.87	24.75	32.36	30.6	22.41
comp11158_c0_seq1	GPLIN_001075400	0	2.62	3.46	4.8	0.56	1.76	0	2.31	0.56
comp11159_c0_seq1	GPLIN_001564000	0.18	0.16	0	0	0	0	0	0	0
comp1116_c0_seq1	GPLIN_000473300	13.4	12.35	12.19	14.53	13.39	12.83	15.76	15.27	15.06
comp11160_c0_seq1	GPLIN_001564100	0	0	0	0	0	0	0	0	0
comp11161_c0_seq1	GPLIN_001075500	5.76	5.47	4.05	6.02	6.11	2.45	4.81	6.19	4.22
comp11162_c0_seq1	GPLIN_001075600	54.54	47.73	43.6	53.29	54.89	49.88	55.21	55.29	54.63
comp11163_c0_seq1	GPLIN_001075700	36.87	36.49	37.54	32.53	36.51	34.44	31.33	33.68	32.95
comp11164_c0_seq1	GPLIN_001075800	1.75	1.84	1.1	2.53	1.58	1.44	1.94	1.95	1.28
comp11165_c0_seq1	GPLIN_001075900	19.29	18.97	19.49	16.43	19.53	18.29	17.73	17.01	17.38
comp11166_c0_seq1	GPLIN_001076000	52.91	51.17	51.44	57.55	58.38	56.07	64.16	65.13	65.57
comp11167_c0_seq1	GPLIN_001076100	27.16	28.69	29.93	25.81	27.33	26.71	24.16	25.67	26.42
comp11168_c0_seq1	GPLIN_001076200	18.97	15.86	16.25	16.42	17.83	17.37	13.35	13.32	11.89
comp11169_c0_seq1	GPLIN_001076300	22.4	22.19	22.23	19.96	22.75	20.63	18.09	18.07	18.7
comp1117_c0_seq1	GPLIN_000473400	11.62	11.06	11.86	12.93	11.36	10.33	12.06	12.22	11.34
comp11170_c0_seq1	GPLIN_001076400	13.54	11.94	14.9	17	13.32	15.8	13.97	15.13	14.67
comp11171_c0_seq1	GPLIN_001076500	17.51	13.69	16.19	10.04	15.9	16.58	15.81	14.81	16.43
comp11172_c0_seq1	GPLIN_001076600	10.87	11.34	10.15	12.79	11.42	9.95	10.65	11.05	10.59
comp11173_c0_seq1	GPLIN_001076700	33.54	32.36	33.25	29.92	35.06	33.7	32.24	32.16	33.03
comp11174_c0_seq1	GPLIN_001076800	96.6	100.89	94.12	81.32	88.46	94.39	94.29	88.53	92.96
comp11175_c0_seq1	GPLIN_001076900	30.81	33.03	31.73	32.24	31.09	29.87	28.19	30.8	29.31
comp11176_c0_seq1	GPLIN_001077000	30.48	25.25	21.37	15.43	24.2	24.11	27.43	26.18	24.89
comp11177_c0_seq1	GPLIN_001564200	4.59	6.21	3.81	2.4	7.02	5.27	6.47	6.47	6.17
comp11178_c0_seq1	GPLIN_001564300	7.06	4.32	7.15	10.02	7.41	9.27	7.69	9.05	7.15
comp11179_c0_seq1	GPLIN_001077100	61.53	58.47	56.93	69.84	67.92	55.81	69.03	69.11	68.79
comp1118_c0_seq1	GPLIN_000473500	17.51	17.15	18.45	21.41	15.98	15.31	17.4	16.95	16.27
comp11180_c0_seq1	GPLIN_001077100.t1	61.53	58.47	56.93	69.84	67.92	55.81	69.03	69.11	68.79
comp11181_c0_seq1	GPLIN_001077200	1.26	1.17	1.21	1.69	0.99	1.2	1.21	1.07	1.14
comp11182_c0_seq1	GPLIN_001077300	3.65	5.2	5.19	4.36	4.47	5.19	4.9	3.68	3.82
comp11183_c0_seq1	GPLIN_001077400	0.18	0.38	0.27	0.46	0.33	0.31	0.37	0.25	0.41
comp11184_c0_seq1	GPLIN_001077500	2.28	2.6	1.81	1.95	2.43	2.59	2.6	2.92	2.63
comp11185_c0_seq1	GPLIN_001077600	6.43	6	5.64	10.39	7.44	7.46	5.86	7.42	6.86
comp11186_c0_seq1	GPLIN_001077700	1.62	2.01	1.6	0.46	1.51	1.01	1.94	1.6	1.73
comp11187_c0_seq1	GPLIN_001564400	4.24	3.63	7.96	10.47	4.46	4.18	7.22	6.05	5.78
comp11188_c0_seq1	GPLIN_001564500	16.04	15.93	15.02	16.78	16.25	19.77	19.3	21.86	22.45
comp11189_c0_seq1	GPLIN_001564600	0.61	0.35	0.37	0	0.45	0.31	0.51	0.49	0.3
comp1119_c0_seq1	GPLIN_000473600	26.66	26.16	24.33	26.03	24.32	24	19.68	25.18	21.42
comp11190_c0_seq1	GPLIN_001564700	21.03	17.99	18.68	15.09	18.24	18.25	14.56	13.93	15.72
comp11191_c0_seq1	GPLIN_001564800	8.95	12.1	13.23	16.27	13.85	16.25	15.66	15.4	19.01
comp11192_c0_seq1	GPLIN_001564900	8.86	9.04	7.1	9.62	9.89	6.78	9.08	8.76	6.5
comp11193_c0_seq1	GPLIN_001077800	7.72	7.88	8.25	9.26	8.48	9.34	8.6	8.87	8.94
comp11194_c0_seq1	GPLIN_001077900	8.36	9.54	8.31	8.52	10.3	9.56	9.06	9.77	9.74
comp11195_c0_seq1	GPLIN_001078000	8.6	9.96	10.04	7.98	9.83	9.44	9.85	9.59	10.46
comp11196_c0_seq1	GPLIN_001078100	25.74	22.71	23.03	21.45	27.32	24.96	26.5	21.35	27.86
comp11197_c0_seq1	GPLIN_001078200	84.15	88.16	87.87	78.76	80.75	84.54	86.29	83.7	84.04
comp11198_c0_seq1	GPLIN_001078300	11.82	11.42	11.62	11.79	10.83	7.75	15.37	18.11	16
comp11199_c0_seq1	GPLIN_001078400	9.79	10.48	9.05	7.69	12.74	6.1	18.16	18.77	15.27
comp112_c0_seq1	GPLIN_000067400	0	0	0.16	0	0.13	0	0.11	0	0
comp1120_c0_seq1	GPLIN_000473700	43.12	39.76	41.25	51.47	53.32	46.99	50.44	50.16	46.11
comp11200_c0_seq1	GPLIN_001565000	0.54	0.46	0.49	0	1	0.42	0.17	0.33	0.4
comp11201_c0_seq1	GPLIN_001078500	24.75	24.59	25.85	22.63	27.01	24.15	24.43	25.07	24.5
comp11202_c0_seq1	GPLIN_001078600	15.52	19.14	13.64	8.6	10.4	14.34	13.73	13.26	12.72
comp11203_c0_seq1	GPLIN_001078700	19.61	19.55	20.57	18.09	19.74	17.59	17.72	17.48	17.76
comp11204_c0_seq1	GPLIN_001078800	0.69	0.94	1.08	1.08	0.99	0.79	0.75	0.8	0.99
comp11205_c0_seq1	GPLIN_001078900	0.14	0.12	0	0.44	0.1	0	0	0.17	0
comp11206_c0_seq1	GPLIN_001079000	32.68	42.52	37.05	31.69	37.09	34.8	22.15	23.79	21.83
comp11207_c0_seq1	GPLIN_001079100	40.39	39.32	39.11	41.5	42.99	45.17	49.74	51.16	49.14
comp11208_c0_seq1	GPLIN_001079200	56.24	53.73	55.08	70.82	57.42	47.09	62.52	57.98	64.05
comp11209_c0_seq1	GPLIN_001079300	94.16	102.12	88.88	80.31	94.14	91.73	96.49	97.84	93.07
comp1121_c0_seq1	GPLIN_000473800	57.53	54.1	60.89	60.9	60.21	69.44	65.63	63.56	72.39
comp11210_c0_seq1	GPLIN_001079400	21.38	23.4	20.41	20.54	20.94	23.29	19.6	20.68	18.35
comp11211_c0_seq1	GPLIN_001079500	55.35	55.69	56.02	60.05	62.16	58.97	63.99	61.14	60.23
comp11212_c0_seq1	GPLIN_001079600	24.64	31.21	28.57	18.57	31.14	38.51	27.81	29.23	28.2
comp11213_c0_seq1	GPLIN_001079700	31.69	31.93	31.93	30.09	30.46	30.95	32.43	31.11	32.83
comp11214_c0_seq1	GPLIN_001079800	31.69	31.93	31.93	30.09	30.46	30.95	32.43	31.11	32.83
comp11215_c0_seq1	GPLIN_001079900	162.55	171.46	176.03	174.84	158.06	177.65	173.33	171.97	176.99
comp11216_c0_seq1	GPLIN_001565100	5.25	5	3.94	2.35	3.64	4.71	5.92	5.44	4.29
comp11217_c0_seq1	GPLIN_000032200	18.57	15.21	14.65	25.07	15.7	17.74	17.52	14.01	15.82
comp11218_c0_seq1	GPLIN_000032300	13.08	13.24	13.05	14.89	12.79	11.92	15.53	15.74	15.27
comp11219_c0_seq1	GPLIN_000032400	76.04	77.61	74	102.3	95.43	95.53	97.11	103.47	97.02
comp1122_c0_seq1	GPLIN_000473900	37.25	37.36	37.47	30.8	29.67	38.45	35.56	32.7	32.34
comp11220_c0_seq1	GPLIN_000032500	269.81	270.99	278.91	199.4	216.15	218.25	177.78	178.22	186.4
comp11221_c0_seq1	GPLIN_000032600	53.24	53.27	48.48	52.18	48.2	50.94	45.59	47.37	45.3
comp11222_c0_seq1	GPLIN_000032700	16.74	16.8	17.36	10.99	15.32	17.25	15.17	14.92	15.29
comp11223_c0_seq1	GPLIN_000032800	27.1	24.24	22.31	19.33	23.23	33.34	22.9	22.11	23.19
comp11224_c0_seq1	GPLIN_000032900	41.81	44.72	45.27	49.93	39.73	41.08	46.15	45.1	39
comp11225_c0_seq1	GPLIN_000033000	109.52	112.63	110.36	105.1	113.56	122.5	120.84	122.48	119.17
comp11226_c0_seq1	GPLIN_000033100	115.9	115.42	118.98	113.83	110.26	116.14	107.18	111.57	107.43
comp11227_c0_seq1	GPLIN_000033200	75.99	74.32	72.66	70.87	63.4	77.25	72.48	70.73	71.78
comp11228_c0_seq1	GPLIN_000033300	12.19	11.54	13.38	8.5	11.61	12.11	12.62	11.95	12.21
comp11229_c0_seq1	GPLIN_000033400	7.1	7.91	6.35	5.37	9.11	8.06	7.56	8.75	8.03
comp1123_c0_seq1	GPLIN_000474000	36.23	39.54	39.79	36.79	38.39	37.34	38.65	39.54	37.63
comp11230_c0_seq1	GPLIN_000033500	8.21	7.02	9.2	17.18	6.89	6.29	11.76	14.9	16.06
comp11231_c0_seq1	GPLIN_000033600	159.23	154.38	147.74	159.53	158.18	155.56	169.77	160.79	162.4
comp11232_c0_seq1	GPLIN_000033700	1.66	1.62	1.07	0.74	1.22	1.99	2.22	3.72	2.43
comp11233_c0_seq1	GPLIN_000033800	83.86	81.17	80.76	85	91.21	79.66	98.6	95.2	95.74
comp11234_c0_seq1	GPLIN_000033900	1384.92	1362.84	1384.14	1286.05	1350.26	1382.14	1476.22	1465.78	1511.68
comp11235_c0_seq1	GPLIN_000034000	37.39	37.39	37.97	39.93	35.56	35.04	29.58	27.61	29.3
comp11236_c0_seq1	GPLIN_000034100	24.58	26.24	26.32	30.22	24.65	25.56	20.86	20.87	23.59
comp11237_c0_seq1	GPLIN_000034200	30.62	33.98	32.91	35.64	37.92	33.37	39.82	37.65	39.33
comp11238_c0_seq1	GPLIN_000034300	20.02	16.65	19.28	14.92	17.46	18.06	16.13	15.91	15.81
comp11239_c0_seq1	GPLIN_000034400	35.69	38.77	37.34	36.83	41.43	40.83	39.84	40.53	43.28
comp1124_c0_seq1	GPLIN_000474100	17.39	17.44	18.26	17.63	17.49	17.43	19.89	19.37	21.04
comp11240_c0_seq1	GPLIN_000034500	18.36	19.73	19.91	18.09	16.15	19.78	12.98	14.47	10.49
comp11241_c0_seq1	GPLIN_000034600	2.75	2.01	1.78	2.46	3.17	3.91	1.72	1.66	2.59
comp11242_c0_seq1	GPLIN_000034700	2.32	2.1	1.99	2.03	2.37	2.37	2.67	1.95	2.65
comp11243_c0_seq1	GPLIN_000034800	2.85	3.11	2.66	3.25	3.81	2.85	3.41	2.4	3.3
comp11244_c0_seq1	GPLIN_000034900	44.38	43.47	47.69	47.05	42.24	43.74	38.39	37.9	38.7
comp11245_c0_seq1	GPLIN_000035000	48.26	49.14	52	53.69	45.56	50.54	45.57	50.65	48.85
comp11246_c0_seq1	GPLIN_000035100	63.47	69	70.19	59.48	60.7	62.02	70.14	68.19	67.11
comp11247_c0_seq1	GPLIN_000035200	106.9	105.73	111.52	99.29	93.06	99.93	91.24	85.35	89.9
comp11248_c0_seq1	GPLIN_000035300	89.4	83.09	86.84	92.79	90.94	96.29	107.72	94.97	104.55
comp11249_c0_seq1	GPLIN_000035400	57.62	50.5	53.19	39.32	39.47	43.72	41.53	40.09	42.07
comp1125_c0_seq1	GPLIN_000474200	15.5	13.51	13.47	12	12.87	14.06	13.38	15.19	13.92
comp11250_c0_seq1	GPLIN_000035500	26.47	27.92	26.45	33.11	32.37	28.14	32.7	33.87	32.96
comp11251_c0_seq1	GPLIN_000035600	47.96	46.82	45.47	46.47	49.33	50.08	52.04	53.24	44.31
comp11252_c0_seq1	GPLIN_000035700	91.02	94.14	83.6	106.98	97.62	109.06	94.91	92.67	97.47
comp11253_c0_seq1	GPLIN_000035800	211.06	191.34	193.25	225.91	231.87	237.29	228.28	222.9	229.55
comp11254_c0_seq1	GPLIN_000035900	18.76	17.41	18.74	21.71	19.51	17.96	20.76	18.41	20.98
comp11255_c0_seq1	GPLIN_000036000	71.33	76.62	81.07	72.35	68.81	78.44	71.33	76.93	83.65
comp11256_c0_seq1	GPLIN_000036100	3.58	3.21	4.03	3.71	2.38	3.1	3.43	3.98	3.61
comp11257_c0_seq1	GPLIN_000036200	16.65	17.79	16.68	16.35	18.62	16.53	16.39	17.35	17.01
comp11258_c0_seq1	GPLIN_000036300	56.31	51.77	52.71	60.91	56	62.56	69.24	66.53	65.86
comp11259_c0_seq1	GPLIN_000036400	89.29	88.95	88.44	83.43	89.59	94	104.25	101.73	107.06
comp1126_c0_seq1	GPLIN_000474300	25.8	28.77	30.44	22.09	29.01	28.45	25.24	22	23.8
comp11260_c0_seq1	GPLIN_000036500	0.86	1.55	1.99	0.9	1.12	0.95	1.26	0.69	1.47
comp11261_c0_seq1	GPLIN_000036600	2.21	3.78	0.67	0	3.79	3.95	3.69	2.23	3.78
comp11262_c0_seq1	GPLIN_000036700	0.7	1.16	0.95	0.63	0.92	0.77	1.13	0.94	0.77
comp11263_c0_seq1	GPLIN_000036800	7.33	7.03	6.09	7.29	7.86	6.96	7.64	7.45	7.26
comp11264_c0_seq1	GPLIN_000036900	0.25	0	0.11	0.39	0	0.19	0.16	0.23	0.09
comp11265_c0_seq1	GPLIN_000037000	12	16.11	13.09	16.27	16.23	15.67	14.53	12.22	12.41
comp11266_c0_seq1	GPLIN_000037100	2.28	1.54	1.92	2.56	1.56	1.37	2.35	1.68	1.68
comp11267_c0_seq1	GPLIN_000037200	8.66	11.29	11.57	9.06	9.99	8.84	9.82	10.23	9.68
comp11268_c0_seq1	GPLIN_000037300	5.47	6.84	7.05	5.28	6.18	6.45	6.59	5.6	4.78
comp11269_c0_seq1	GPLIN_000037400	0	0.24	0	0	0	0	0.18	0	0.21
comp1127_c0_seq1	GPLIN_000474400	19.8	21.78	20.54	16.58	18.34	19.59	18.06	17.29	17.7
comp11270_c0_seq1	GPLIN_000037500	0.05	0.08	0.17	0	0.14	0.14	0.09	0.2	0.03
comp11271_c0_seq1	GPLIN_000037600	0.14	0.12	0.26	0	0	0	0	0.09	0
comp11272_c0_seq1	GPLIN_000037700	0.48	0.28	0.87	0	0.35	0.37	0.3	0.39	0.59
comp11273_c0_seq1	GPLIN_000037800	0.68	4.36	2.77	4.26	1	1.82	1.7	2.67	3.24
comp11274_c0_seq1	GPLIN_000037900	0.22	0.09	0.1	0	0	0.08	0.14	0.07	0.24
comp11275_c0_seq1	GPLIN_000038000	1.1	1.21	0.99	1.6	1.27	0.66	1.38	1.35	1.38
comp11276_c0_seq1	GPLIN_000038100	4.44	5.93	6.12	9.48	7.84	5.04	8.58	7.74	9
comp11277_c0_seq1	GPLIN_000038200	48.55	44.95	42.29	52.15	51.78	47.18	57.78	55.71	52.73
comp11278_c0_seq1	GPLIN_000038300	16.54	17.47	16.5	17.35	18.06	12.34	20.24	20.36	20.35
comp11279_c0_seq1	GPLIN_000038400	12.21	12.54	12.59	8.55	13.25	11.73	14.01	12.33	14.33
comp1128_c0_seq1	GPLIN_000474500	49.55	43.49	47.45	45.57	43.6	43.28	38.48	39.25	37.04
comp11280_c0_seq1	GPLIN_000038500	1.59	1.49	1.3	0.95	1.56	1.45	1.76	1.7	2
comp11281_c0_seq1	GPLIN_000038600	0	0.41	0.29	0.5	0.41	0.43	0.15	0.34	0.29
comp11282_c0_seq1	GPLIN_000038700	0.3	0.15	0.05	0	0.13	0	0.45	0.07	0
comp11283_c0_seq1	GPLIN_000038800	3.61	3.09	2.33	0	2.65	1.97	4.84	4.05	3.4
comp11284_c0_seq1	GPLIN_000038900	77.38	86.74	73.41	84.53	85.48	96.54	79	76.23	79.86
comp11285_c0_seq1	GPLIN_000255900	25.15	26.93	23.94	25.91	26.63	25.99	23.04	24.66	23.56
comp11286_c0_seq1	GPLIN_000256000	28.78	35.1	28.25	29.21	34.95	32.21	30.03	32.95	31.73
comp11287_c0_seq1	GPLIN_000256100	18.23	19.18	17.64	15.84	18.96	18.35	17.6	17.42	18.11
comp11288_c0_seq1	GPLIN_000256200	21.61	22.84	21.57	18.69	23.94	20.3	21.64	19.63	19.78
comp11289_c0_seq1	GPLIN_000256300	81.05	80.55	89.11	85.43	82.07	89.4	77.1	76.23	77.67
comp1129_c0_seq1	GPLIN_000474600	3.64	3.04	3.21	3.8	3.56	3.45	2.6	2.93	2.54
comp11290_c0_seq1	GPLIN_000256400	32.43	31.43	30.82	29.24	38.43	33.9	35.04	30.35	37.98
comp11291_c0_seq1	GPLIN_000256500	47.68	47.06	49.54	49.89	46.91	51.52	43.23	46.24	46.48
comp11292_c0_seq1	GPLIN_000256600	40.67	42.39	41.7	44.67	40.34	47.72	44.18	42.81	49.63
comp11293_c0_seq1	GPLIN_000256700	1.1	0.54	1.06	0.49	0.81	0.66	0.64	0.85	0.52
comp11294_c0_seq1	GPLIN_000256800	35.5	37.58	33.57	36.32	37.48	41.09	31.15	31.19	38
comp11295_c0_seq1	GPLIN_000256900	90.74	90.53	99.51	77.29	87.44	90.3	86.46	83.05	97
comp11296_c0_seq1	GPLIN_000257000	16.78	17.23	15.44	17.1	17.58	16.72	14.89	15.69	15.03
comp11297_c0_seq1	GPLIN_000257100	112.78	105.36	109.15	129.72	113.55	113.11	114.68	99.25	102
comp11298_c0_seq1	GPLIN_000257200	30.38	30.6	28.15	34.73	25.93	32.83	28.81	28.1	32.29
comp11299_c0_seq1	GPLIN_000257300	31.32	29.62	31.57	31.14	30.8	29.56	22.3	21.19	22.83
comp113_c0_seq1	GPLIN_000067500	0	0	0	0	0	0.27	0	0	0
comp1130_c0_seq1	GPLIN_000474700	20.75	26.51	23.68	24.98	20.78	24.06	22.09	19.86	22.1
comp11300_c0_seq1	GPLIN_000257400	6.61	6.14	6.43	7.05	7.43	6.96	10.11	9.73	9.52
comp11301_c0_seq1	GPLIN_000257500	50.19	47.66	49.14	46.86	44.28	50.66	51.28	48.75	48.38
comp11302_c0_seq1	GPLIN_000257600	35.38	32.41	32.41	33.63	31.97	35.82	27.75	29.15	30.34
comp11303_c0_seq1	GPLIN_000257700	77.96	78.26	72.13	70.8	70.52	76.35	54.31	54.08	54.49
comp11304_c0_seq1	GPLIN_000257800	3.71	4.16	2.56	3.33	4.22	4.34	5.32	5.89	5.71
comp11305_c0_seq1	GPLIN_000257900	187.72	185.25	183.9	199.61	215.25	159.67	391.73	389.36	370.32
comp11306_c0_seq1	GPLIN_000258000	41.3	40.77	40.58	47.5	44.75	42.78	50.13	49.92	49.21
comp11307_c0_seq1	GPLIN_000258100	0	0	0	0	0	0	0	0	0
comp11308_c0_seq1	GPLIN_000258200	31.68	30.73	38.26	30.5	30.11	39.16	25.42	25.31	35.95
comp11309_c0_seq1	GPLIN_000258300	0	0	0	0	0.18	0.28	0	0.22	0
comp1131_c0_seq1	GPLIN_000474800	18.32	19.7	20	19.28	18.84	18.58	15.37	15.46	15.37
comp11310_c0_seq1	GPLIN_000258400	13.71	13.4	15.88	14.58	13.05	14.87	12.45	12.42	11.71
comp11311_c0_seq1	GPLIN_000258500	20.92	19.13	21.67	14.84	19.79	16.36	16.62	15.43	18.18
comp11312_c0_seq1	GPLIN_000258600	2.82	3.34	2.35	1.59	2.02	2.32	2.58	2.88	2.17
comp11313_c0_seq1	GPLIN_000258700	0	0	0.28	0.98	0	0	0	0.19	0
comp11314_c0_seq1	GPLIN_000258800	1.39	1.96	1.13	2.18	1.22	1.17	1.39	1.68	0.97
comp11315_c0_seq1	GPLIN_000258900	6.41	8.01	7.71	7.75	5.48	6.16	6.26	7.03	7.13
comp11316_c0_seq1	GPLIN_000259000	5.14	5.12	4.57	6.75	6.73	6.08	6.68	5.82	6.37
comp11317_c0_seq1	GPLIN_000259100	16.46	15.54	15.73	19	19.09	17.52	22.42	21.9	22.71
comp11318_c0_seq1	GPLIN_000259200	4.65	5.09	4.66	5.62	5.35	5.02	5.47	4.89	4.11
comp11319_c0_seq1	GPLIN_000259300	12.07	10.5	9.99	12.63	11.11	12.43	12.16	13.27	12.47
comp1132_c0_seq1	GPLIN_000474900	6.31	6.19	6.26	6.96	6.33	5.36	7.74	8.02	8.31
comp11320_c0_seq1	GPLIN_000259400	4.21	4.63	4.73	4.79	5.27	4.25	4.81	4.95	4.55
comp11321_c0_seq1	GPLIN_000259500	3.59	3.74	2.84	1.41	2.8	3.09	3.51	3.53	3.12
comp11322_c0_seq1	GPLIN_000259600	1.22	1.74	1.47	2.55	0.3	1.56	0.25	0.49	0.6
comp11323_c0_seq1	GPLIN_000259700	1.15	1.97	0.52	0	0.84	1.32	1.8	1.74	2.53
comp11324_c0_seq1	GPLIN_000259800	6.17	6.45	5.9	7.53	6.97	5.43	7.59	7.67	6.62
comp11325_c0_seq1	GPLIN_000259900	0.98	1.2	1.53	0.88	1.24	1.72	1.06	1.11	2.58
comp11326_c0_seq1	GPLIN_000260000	6.9	6.3	6.51	5.83	5.44	5.32	5.83	5.73	5.29
comp11327_c0_seq1	GPLIN_000260100	5.14	3.87	5.87	4.61	5.39	5.44	4.98	5.11	5.47
comp11328_c0_seq1	GPLIN_000260200	2.97	3.34	2.4	3.18	2.98	2.33	2.54	2.69	2.86
comp11329_c0_seq1	GPLIN_000260300	7.1	6.87	7.27	7.56	8.04	7.9	6.25	6.08	5.14
comp1133_c0_seq1	GPLIN_000475000	13.24	12.13	10.52	11.8	11.67	11.84	14.35	12.51	16.67
comp11330_c0_seq1	GPLIN_000260400	9.91	9.93	9.49	10.47	10.07	10	10.83	10.88	10.1
comp11331_c0_seq1	GPLIN_000260500	4.61	5.26	4.41	0.8	3.76	5.88	3.69	1.86	5.07
comp11332_c0_seq1	GPLIN_000260600	0.99	1.13	1.2	1.04	0.73	1.26	0.83	0.4	0.73
comp11333_c0_seq1	GPLIN_000260700	0	0	0	0	0	0	0	0	0
comp11334_c0_seq1	GPLIN_001080000	0.74	0.97	1.16	0.62	0.65	0.95	0.9	0.81	0.91
comp11335_c0_seq1	GPLIN_001080100	4.81	4.9	4.4	5.43	4.52	4.8	3.79	4.22	4.24
comp11336_c0_seq1	GPLIN_001080200	26.97	23.14	24.23	24.6	23.55	24.83	24.16	24.82	27.55
comp11337_c0_seq1	GPLIN_001080300	0.67	0.86	1.22	2.11	1.48	1.03	0.63	2.04	1.73
comp11338_c0_seq1	GPLIN_001080400	37.61	39.38	47.46	51.49	42.04	45.97	48.65	45.52	53.71
comp11339_c0_seq1	GPLIN_001080500	5.13	4.6	5.09	4.27	5.95	4.31	4.26	5.24	4.76
comp1134_c0_seq1	GPLIN_000475100	13.7	12.77	14.03	11	15.33	14.86	13.69	13.66	13.99
comp11340_c0_seq1	GPLIN_001080600	0.11	0.14	0.1	0.34	0.24	0.17	0.03	0.2	0.04
comp11341_c0_seq1	GPLIN_001080700	34.22	33.43	36.49	33.85	30.17	34.58	29.63	28.56	28.23
comp11342_c0_seq1	GPLIN_001080800	5.88	6.71	5.04	9.6	5.99	7.15	5.8	6.93	6.33
comp11343_c0_seq1	GPLIN_001080900	7.35	7.06	7.12	8.5	8.24	7.51	8	7.18	7.1
comp11344_c0_seq1	GPLIN_001565200	145.07	146.36	159.15	118.47	126.52	113.85	118.29	130.61	120.27
comp11345_c0_seq1	GPLIN_001565300	0	0	0.56	0	0.45	0	0	0.37	0
comp11346_c0_seq1	GPLIN_001565400	0	0.81	0	5.96	0	0.73	0	0	0
comp11347_c0_seq1	GPLIN_001565500	1.67	1.43	2.38	0.75	1.93	1.46	1.2	1.73	1.93
comp11348_c0_seq1	GPLIN_001081000	0	0	0	0	0	0	0	0	0.19
comp11349_c0_seq1	GPLIN_001081100	0.07	0	0.03	0.1	0.05	0.08	0.06	0	0.02
comp1135_c0_seq1	GPLIN_000475200	99.57	100.31	102.59	103.11	107.21	110.06	105.96	107.9	110.37
comp11350_c0_seq1	GPLIN_001081200	0.78	0.29	0.4	0	0.25	0.17	0.42	0.67	0.74
comp11351_c0_seq1	GPLIN_001565600	23.53	36.59	36.05	22.72	23.93	25.65	21.13	24.78	24.06
comp11352_c0_seq1	GPLIN_001565700	1.8	0	0.54	0	0.44	0	1.5	0.36	0.88
comp11353_c0_seq1	GPLIN_001081300	35.46	36.07	37.07	32.16	34.3	33.11	34.81	33.54	34.8
comp11354_c0_seq1	GPLIN_001081400	27.23	27.55	29.13	27.73	30.64	29.91	28.59	28.24	29.46
comp11355_c0_seq1	GPLIN_001081500	260.88	264.57	275.62	214.93	227.64	240.77	251.3	263.52	270.99
comp11356_c0_seq1	GPLIN_001081600	68.8	69.45	59.11	53.53	69.56	60.36	68.56	62.27	58.23
comp11357_c0_seq1	GPLIN_001081700	27.65	25.87	28.81	19.34	28.11	21.73	22.1	21.33	18.08
comp11358_c0_seq1	GPLIN_001081800	7.99	8.01	8.1	9.22	9.67	8.37	11.15	11.21	10.89
comp11359_c0_seq1	GPLIN_001081900	25.72	34.68	22.27	27.2	29.98	30.19	27.68	27.06	30.76
comp1136_c0_seq1	GPLIN_000475300	6.36	7.41	8.02	8.44	7.66	7.79	5.76	8.38	6.45
comp11360_c0_seq1	GPLIN_001082000	37	37.24	39.53	43.76	38.48	44.02	39.04	41.55	36.8
comp11361_c0_seq1	GPLIN_001082100	19.71	20.23	20.12	16.96	19.61	21.29	17.18	16.88	18.5
comp11362_c0_seq1	GPLIN_001082200	38.31	41.65	38.64	35.61	40.53	38.17	33.7	33.18	33.89
comp11363_c0_seq1	GPLIN_001082300	35.18	35.43	37.59	36.21	40.05	43.25	38.4	38.5	39.49
comp11364_c0_seq1	GPLIN_001082400	107.53	105.91	108.53	102.35	100.41	107.35	111.19	109	114.71
comp11365_c0_seq1	GPLIN_001082500	28.76	31.3	29.1	24.52	29.22	28.47	28.01	25.6	29
comp11366_c0_seq1	GPLIN_001082600	27.69	29.83	28.58	29.56	29.82	31.74	32.95	30.09	33.13
comp11367_c0_seq1	GPLIN_001082700	79.6	73.41	68.58	80.76	83.63	75.6	101.33	102.03	100.26
comp11368_c0_seq1	GPLIN_001565800	14.21	13.03	9.19	12.75	11.56	11.67	13.36	11.36	11.92
comp11369_c0_seq1	GPLIN_001082800	8.48	7.26	5.87	3.13	6.6	8.79	5.94	4.23	5.86
comp1137_c0_seq1	GPLIN_000475400	13.32	14	13.52	13.04	14.75	12.68	15.29	15.21	16.01
comp11370_c0_seq1	GPLIN_001082900	123.54	140.36	141.74	108.88	114.52	131.55	116.5	112.98	123.61
comp11371_c0_seq1	GPLIN_001083000	0.54	1.01	0.98	1.71	1	0.56	0.74	0.44	0.66
comp11372_c0_seq1	GPLIN_001083100	0.9	0.67	1.17	0.56	1	0.77	0.61	0.39	0.53
comp11373_c0_seq1	GPLIN_001083200	42.4	45.3	40.71	36.82	42.98	43.2	40.06	38.03	39.16
comp11374_c0_seq1	GPLIN_001083300	11.82	10.6	9.57	14.21	12.54	9.78	15.1	14.86	13.38
comp11375_c0_seq1	GPLIN_001083400	3.65	3.69	4.02	4.68	3.58	4.09	3.08	3.07	3.45
comp11376_c0_seq1	GPLIN_001083500	0.37	0.35	0.71	0	0.39	0.47	0.41	0.52	0.51
comp11377_c0_seq1	GPLIN_001565900	4.45	5.36	3.58	5.17	3.02	3.15	4.85	4.38	3.99
comp11378_c0_seq1	GPLIN_001566000	5.51	3.24	2.18	2.16	3.55	3.96	3.46	1.25	2.78
comp11379_c0_seq1	GPLIN_001566100	5.56	3.08	2.96	2.05	3.12	2.76	1.84	1.19	2.4
comp1138_c0_seq1	GPLIN_000475500	5.04	4.52	4.89	5.01	4.24	6.02	4.93	5.35	4.78
comp11380_c0_seq1	GPLIN_001566200	26.38	24.57	18.27	38.97	25.08	20.21	31.13	28.17	18.21
comp11381_c0_seq1	GPLIN_001083600	0.36	0.56	1.25	0.46	0.69	1.28	0.64	0.57	0.37
comp11382_c0_seq1	GPLIN_001083700	0.45	0	0.41	0	0	0.35	0.28	0.27	0
comp11383_c0_seq1	GPLIN_001083800	0.13	0.51	0.12	0.21	0.25	0.46	0.34	0.28	0.1
comp11384_c0_seq1	GPLIN_001083900	52.47	52.73	52.31	50.33	57.14	53.49	47.67	50.27	49.57
comp11385_c0_seq1	GPLIN_001084000	41.64	42.13	44	37.43	43.52	41.57	44.57	41.63	44.3
comp11386_c0_seq1	GPLIN_001084100	72.33	71.86	70.77	72.48	74.08	73.56	64.78	68.34	62.08
comp11387_c0_seq1	GPLIN_001084200	40.39	42.18	41.2	33.28	34.85	38.23	29.68	28.75	27.98
comp11388_c0_seq1	GPLIN_001084300	434.21	456.99	467.39	431.43	406.87	442.98	408.35	395.48	394.84
comp11389_c0_seq1	GPLIN_001084400	38.12	37.89	40.65	36.43	35.62	36.94	36.38	35.27	35.66
comp1139_c0_seq1	GPLIN_001362100	39.38	40.85	38.99	36.32	40.46	40.91	37.66	38.11	41.46
comp11390_c0_seq1	GPLIN_001084500	42.8	47.91	47.24	47.54	46.83	46.54	46.72	51.03	51.93
comp11391_c0_seq1	GPLIN_001084600	27.74	25.82	24.16	32.83	27.96	29.38	30.31	26.33	27.69
comp11392_c0_seq1	GPLIN_001084700	52.04	54.06	51.53	54.63	59.33	57.51	65.68	69.36	68.35
comp11393_c0_seq1	GPLIN_001084800	174.33	167.84	150.1	165.83	126.14	146.2	157.29	153.04	150.17
comp11394_c0_seq1	GPLIN_001084900	94.01	91.82	89.91	87.34	96.33	90.91	90.38	86.99	98.5
comp11395_c0_seq1	GPLIN_001085000	46.55	46.51	48.04	48.63	46.39	47.71	48.91	48.55	51.16
comp11396_c0_seq1	GPLIN_001085100	7.14	8.55	8.33	8.97	8.98	8.2	8.65	9.79	10.01
comp11397_c0_seq1	GPLIN_001085200	49.09	56.8	57.12	77.48	62.26	56.94	62.41	59.08	58.55
comp11398_c0_seq1	GPLIN_001566300	0.43	0.73	0.39	0.67	0.31	0.49	0.27	0.13	0.94
comp11399_c0_seq1	GPLIN_001085300	11.76	12.68	13.55	12.46	11	14.98	11.3	10.81	14.45
comp114_c0_seq1	GPLIN_000067600	0	0	0	0	0	0	0	0.05	0
comp1140_c0_seq1	GPLIN_001362200	21.88	21.92	22.14	21.37	21.56	22.15	23.26	19.93	19.97
comp11400_c0_seq1	GPLIN_001085400	524.31	508.93	531.58	422.36	495.16	583.8	402.44	418.74	410.87
comp11401_c0_seq1	GPLIN_001085500	0.56	0	0	0	0	1.3	0.71	0.34	0.41
comp11402_c0_seq1	GPLIN_001085600	1.14	0.81	1.03	1.49	0.77	0.51	1.25	1.09	0.63
comp11403_c0_seq1	GPLIN_001085700	0.48	0.95	0.14	0	0.7	0.49	0.4	0.48	1.28
comp11404_c0_seq1	GPLIN_001085800	0.23	0.39	0.29	0.14	0.3	0.45	0.48	0.41	0.3
comp11405_c0_seq1	GPLIN_001085900	83.46	82.21	83.91	93.03	87.35	89.12	86.59	93.79	93.71
comp11406_c0_seq1	GPLIN_001086000	0.78	0.85	0.9	0	0.57	0.51	1.04	0.94	0.98
comp11407_c0_seq1	GPLIN_001086100	0.13	0	0	0	0	0	0	0	0
comp11408_c0_seq1	GPLIN_001086200	0	0.4	0.42	0	0.52	0.18	0.29	0.14	0.34
comp11409_c0_seq1	GPLIN_001086300	0	0	0	0	0	0	0	0	0.52
comp1141_c0_seq1	GPLIN_001362300	26.44	25.08	27.18	24.72	21.94	24.6	23.56	22.34	22.7
comp11410_c0_seq1	GPLIN_001086400	18.12	18.64	17.68	16.85	15.02	17.58	17.92	18.56	18.34
comp11411_c0_seq1	GPLIN_001086500	0.63	1.72	0.68	1.57	0.74	0.48	0.31	0.91	0.92
comp11412_c0_seq1	GPLIN_001086600	0.51	0.44	1.39	1.6	3	1.95	1.6	1.54	0.75
comp11413_c0_seq1	GPLIN_001086700	6.17	6.7	6.23	4.72	6.51	6.24	7.53	8.13	8.47
comp11414_c0_seq1	GPLIN_001086800	0	0.13	0.14	0	0	0	0	0	0
comp11415_c0_seq1	GPLIN_001566400	40.28	25.48	30.93	24.74	46.97	36.9	41.72	49.81	44.33
comp11416_c0_seq1	GPLIN_001566500	0.32	0.95	0.72	2	1.29	0.61	0.5	0.39	1.05
comp11417_c0_seq1	GPLIN_001086900	0.15	0.33	0.14	0	0.4	0.18	0.1	0.28	0.34
comp11418_c0_seq1	GPLIN_001087000	0.9	1.54	0.41	0	0.99	0.69	1.41	0.27	0.66
comp11419_c0_seq1	GPLIN_001087100	3.91	2.37	4.13	3.07	3.11	3.75	2.86	5.03	5.02
comp1142_c0_seq1	GPLIN_001362400	35.18	30.83	33.94	41.24	38.93	37.99	47.37	47.74	49.7
comp11420_c0_seq1	GPLIN_001087200	8.03	5.65	5.66	5.04	6.82	5.06	4.14	3.56	4.98
comp11421_c0_seq1	GPLIN_001087300	10.23	11.14	10.1	16.05	11.95	8.9	8.45	10.13	11.25
comp11422_c0_seq1	GPLIN_001087400	1.9	2.1	1.92	1.75	1.64	2.39	0.77	1.62	1.31
comp11423_c0_seq1	GPLIN_001087500	29.16	34.01	32.97	34.7	33.12	34.61	30.23	27.51	32.44
comp11424_c0_seq1	GPLIN_001087600	53.54	50.89	53.21	45.67	51.17	53.73	45.6	44.02	47.67
comp11425_c0_seq1	GPLIN_001087700	1439.2	1444.92	1595.02	1429.6	1263.71	1356.81	1381.37	1423.4	1374.69
comp11426_c0_seq1	GPLIN_001087800	17.7	18.45	18.99	20.8	18.97	20.5	17.58	14.04	16.25
comp11427_c0_seq1	GPLIN_001087900	1.67	1.58	2.07	2.05	2.21	1.97	2.53	2.53	2.9
comp11428_c0_seq1	GPLIN_001088000	0.46	0.56	0.28	0.24	0.56	0.67	0.55	0.53	0.62
comp11429_c0_seq1	GPLIN_001088100	0.39	0.33	0.35	0.41	0.09	0.3	0.32	0.39	0.66
comp1143_c0_seq1	GPLIN_001362500	12.91	10.2	7.64	12.47	8.02	12.93	10.27	9.01	7.28
comp11430_c0_seq1	GPLIN_001088200	0	0	0.45	0	0	0	0	0	0.36
comp11431_c0_seq1	GPLIN_001088300	7.71	6.24	7.55	7.2	6.28	8.3	7.58	7.44	6.57
comp11432_c0_seq1	GPLIN_001088400	30.38	27.49	29.54	24.49	29.22	26.33	24.3	25.62	28.07
comp11433_c0_seq1	GPLIN_001088500	7.28	7.06	6.56	7.5	7.58	5.26	7.4	7.49	6.83
comp11434_c0_seq1	GPLIN_001088600	4.99	5.28	5	6.6	5.02	4.43	5.6	5.64	3.86
comp11435_c0_seq1	GPLIN_001566600	187.94	220.57	197.42	161.81	193.71	208.14	203.97	192.68	203.25
comp11436_c0_seq1	GPLIN_001566700	0.38	0.97	0.34	1.19	0.83	1.02	0.47	0.92	0.42
comp11437_c0_seq1	GPLIN_001088700	0.54	1.28	0.25	0.85	0.9	0.31	0.51	0.57	0.5
comp11438_c0_seq1	GPLIN_001088800	0.22	0.37	0.78	0.68	0.16	0.66	0.54	0.39	0.47
comp11439_c0_seq1	GPLIN_001088900	1.11	0.88	1.09	1.41	1.04	1.12	1.14	1.26	1.3
comp1144_c0_seq1	GPLIN_001362600	23.39	23.23	25.19	21.8	23.15	23.42	22.98	22.43	22.96
comp11440_c0_seq1	GPLIN_001089000	5.08	5.7	4.93	5.76	4.99	4.31	5.37	5.07	4.31
comp11441_c0_seq1	GPLIN_001089100	5.23	5.49	5.11	8.43	6.29	5.82	10.84	9.44	10.35
comp11442_c0_seq1	GPLIN_001089200	8.48	7.96	8.64	7.76	9.95	8.75	11.14	10.12	11.4
comp11443_c0_seq1	GPLIN_001089300	1.37	1.88	1.24	1.72	0.8	0.21	0.52	1.16	0.4
comp11444_c0_seq1	GPLIN_001089400	32.65	37.37	36.96	48.68	36.58	38.14	35.56	38.03	37.12
comp11445_c0_seq1	GPLIN_001089500	6.74	6.99	6.89	6.72	6.64	7.53	4.13	5.71	6.11
comp11446_c0_seq1	GPLIN_001566800	19.13	15.01	15.88	25.02	9.37	24.42	13.99	13.5	19.88
comp11447_c0_seq1	GPLIN_001566900	1.45	3.72	1.53	0.76	1.42	1.67	1.82	2.63	2.66
comp11448_c0_seq1	GPLIN_001089600	2.36	1.62	0.86	1.48	2.78	2.17	2.37	2.86	2.08
comp11449_c0_seq1	GPLIN_001089700	19.01	20.17	19.91	16.05	16.7	20.55	17.14	16.82	17.15
comp1145_c0_seq1	GPLIN_001362700	0.73	0.85	1.02	1.04	0.63	0.76	0.62	0.48	0.78
comp11450_c0_seq1	GPLIN_001089800	4.1	4.52	5.91	4.49	4.43	3.67	4.01	4.66	3.6
comp11451_c0_seq1	GPLIN_001089900	8.86	7.58	8.11	9.07	8.91	8.43	9.24	8.92	8.21
comp11452_c0_seq1	GPLIN_001090000	17.49	14.41	15.84	18.3	17.13	17.37	15.43	15.68	14.73
comp11453_c0_seq1	GPLIN_001090100	8.59	9.38	9.02	12.11	7.87	10.97	8.66	8.06	8.86
comp11454_c0_seq1	GPLIN_001090200	3.38	2.82	2.26	1.12	2.68	2.93	2.12	1.72	2.15
comp11455_c0_seq1	GPLIN_001090300	29.6	27.28	29.13	25.09	26.01	23.99	24.46	22.69	23.32
comp11456_c0_seq1	GPLIN_001090400	156.41	146.44	165.34	161.51	155.1	171.63	164.95	160.48	161.98
comp11457_c0_seq1	GPLIN_001090500	2.15	3.58	1.95	3	2.2	2.66	1.95	1.95	2.54
comp11458_c0_seq1	GPLIN_001090600	4.48	4.9	5.41	5.47	4.75	6.48	3.9	5.87	5.84
comp11459_c0_seq1	GPLIN_001090700	6.18	4.39	6.01	3.31	5.43	4.74	3.59	3.01	3.98
comp1146_c0_seq1	GPLIN_001362800	9.41	5.31	8.13	8.06	8.8	8.68	7.11	9.45	8.79
comp11460_c0_seq1	GPLIN_001090800	3.96	2.91	3.42	4.15	2.91	2.17	3.19	2.28	3.46
comp11461_c0_seq1	GPLIN_001090900	48.13	45.16	48.73	56.53	50.32	53.22	54.49	53.37	52.48
comp11462_c0_seq1	GPLIN_001567000	7.87	10.84	10.6	4.82	10.72	10.59	10.11	8.83	11.83
comp11463_c0_seq1	GPLIN_000260800	3.18	2.62	2.46	1.48	2.51	2.08	2.74	1.86	2.25
comp11464_c0_seq1	GPLIN_000260900	0.18	0	0	0	0	0.14	0	0.21	0
comp11465_c0_seq1	GPLIN_000261000	15.81	15.27	15.63	18.2	17.24	14.22	18.21	18.77	18.92
comp11466_c0_seq1	GPLIN_000261100	2.66	2.73	2.17	3.34	2.93	2.85	2.5	3.7	1.56
comp11467_c0_seq1	GPLIN_000261200	7.74	6.07	6.71	9.61	8.53	8.03	7.38	7.9	8.04
comp11468_c0_seq1	GPLIN_000261300	31.44	26.21	28.87	38.69	27.07	29.43	25.98	27.05	24.26
comp11469_c0_seq1	GPLIN_000261400	1.17	1.08	1.01	1.32	1.27	1.27	1.46	1.14	1.16
comp1147_c0_seq1	GPLIN_001362900	149.61	158.88	170.84	125.51	124.95	133.02	124.96	124.95	123.93
comp11470_c0_seq1	GPLIN_000261500	0.4	1.03	0.36	0	0	0.92	0	0	0
comp11471_c0_seq1	GPLIN_000261600	1.41	1.04	0.99	0.98	1.38	1.39	1.47	1.44	1.1
comp11472_c0_seq1	GPLIN_000261700	10.85	11.82	10.15	13.03	11.4	10.97	11.36	11.15	11.08
comp11473_c0_seq1	GPLIN_000261800	17.57	14.87	17.14	13.94	17.45	17.31	18.64	19.32	18.32
comp11474_c0_seq1	GPLIN_000261900	43.36	43.44	43.22	44.92	46.72	41.81	45.55	47.14	48.72
comp11475_c0_seq1	GPLIN_000262000	1.08	1.15	0.85	0.84	1.09	0.41	1.27	1.06	0.69
comp11476_c0_seq1	GPLIN_000262100	27.25	26.5	26.07	27.47	28.27	23.74	32.55	30.57	31.79
comp11477_c0_seq1	GPLIN_000262200	24.45	21.51	22.29	27.28	28.85	24.8	38.33	37.42	37.36
comp11478_c0_seq1	GPLIN_000262300	26.8	23.65	17.44	36.8	24.82	22.67	24.85	23.14	21.3
comp11479_c0_seq1	GPLIN_000262400	19.1	18.06	17.29	15.78	16.99	13.86	25.2	18.86	25.07
comp1148_c0_seq1	GPLIN_001363000	78.71	81.68	80.23	59.21	71.33	76.75	71.6	69.96	71.88
comp11480_c0_seq1	GPLIN_000262500	26.39	22.36	27.21	30.34	33.78	22.62	42.74	44.9	41.97
comp11481_c0_seq1	GPLIN_000262600	14.69	19.27	13.52	14.13	14.8	14.71	17.68	20.51	14.08
comp11482_c0_seq1	GPLIN_000262700	1.22	1.05	1.48	3.84	1.2	1.25	1.53	0.49	1.49
comp11483_c0_seq1	GPLIN_001091000	11.49	11	10.96	13.09	10.15	10.53	10.46	10.88	9.78
comp11484_c0_seq1	GPLIN_001091100	2.28	3.23	2.86	3.86	3.03	3.3	3.25	2.98	2.77
comp11485_c0_seq1	GPLIN_001091200	46.8	40.61	46.4	35.29	30.44	35.55	27.37	28.95	31.36
comp11486_c0_seq1	GPLIN_001091300	5.04	3.42	5.52	7.92	5.71	4.67	4.74	3.18	5.24
comp11487_c0_seq1	GPLIN_001091400	10.44	10	9.94	10.36	11.28	8.99	11.97	12.99	13.77
comp11488_c0_seq1	GPLIN_001091500	0.84	0.54	1	0.83	0.85	0.69	1.26	1.34	0.93
comp11489_c0_seq1	GPLIN_001091600	0	0	0	0	0	0.3	0	0	0
comp1149_c0_seq1	GPLIN_001363100	43.64	47.86	50.09	71.38	36.12	39.55	54.32	49.46	42.38
comp11490_c0_seq1	GPLIN_001091700	0	0	0	0.47	0	1.72	0	0	0
comp11491_c0_seq1	GPLIN_001091800	0.99	0.83	0.84	0.95	0.71	1.02	0.71	0.83	0.89
comp11492_c0_seq1	GPLIN_001091900	0.07	0.06	0	0	0.27	0.17	0.23	0.09	0.11
comp11493_c0_seq1	GPLIN_001092000	0.45	0	0	0.28	0.07	0.07	0.11	0.27	0.13
comp11494_c0_seq1	GPLIN_001567100	2.16	2.36	1.07	0.62	1.45	1.81	0.99	1.79	0.72
comp11495_c0_seq1	GPLIN_001092100	1.82	1.56	1.24	1.91	0.67	0.93	1.14	1.66	1
comp11496_c0_seq1	GPLIN_001092200	2.34	4.4	2.96	3.91	4.01	3.7	3.86	4.38	3.6
comp11497_c0_seq1	GPLIN_001092300	2.05	1.84	1.46	3.06	2.11	2.28	2.05	2.21	2
comp11498_c0_seq1	GPLIN_001092400	0.64	0	0	0	0	0	0	0.39	0.47
comp11499_c0_seq1	GPLIN_001567200	89.57	87.71	73.97	70.29	83.88	96.16	104.58	87.6	81.9
comp115_c0_seq1	GPLIN_000067700	1.46	1.83	1.5	1.53	1.79	2.31	2.38	2.47	2.35
comp1150_c0_seq1	GPLIN_001363200	111.54	114.63	105.91	107.5	106.43	118.48	111.37	108.48	115.88
comp11500_c0_seq1	GPLIN_001567300	0	0	0	0	0	0	0	0.14	0
comp11501_c0_seq1	GPLIN_001567400	83.82	90.23	83.12	82.74	67.57	79.61	76.43	73.56	70.39
comp11502_c0_seq1	GPLIN_001092500	0	0	0	0	0	0	0	0	0
comp11503_c0_seq1	GPLIN_001092600	7.7	5.77	6.1	9.06	4.24	3.69	7.84	5.82	6.35
comp11504_c0_seq1	GPLIN_001092700	1.24	1.7	1.8	0	1.09	0.85	0.93	1.05	1.18
comp11505_c0_seq1	GPLIN_001092800	14.69	12.61	14.25	13.38	14.72	10.8	16.88	19.37	16.39
comp11506_c0_seq1	GPLIN_001092900	5.94	6.36	5.75	4.24	7.44	6.52	7.96	8.25	6.44
comp11507_c0_seq1	GPLIN_001093000	11.46	7.47	8.47	10.89	9.73	9.34	8.37	8.72	8.33
comp11508_c0_seq1	GPLIN_001093100	4.54	5.2	5.16	4.28	5.34	4.57	4.63	5.55	5.18
comp11509_c0_seq1	GPLIN_001093200	82.83	96.24	99	79.24	76.19	84.07	79.52	79.79	84.94
comp1151_c0_seq1	GPLIN_000475600	9.24	11.87	8.37	22.8	8.25	10.12	11.18	9.19	7.27
comp11510_c0_seq1	GPLIN_001093300	29.45	28.32	34.65	34.31	38.82	33.96	35.21	34.91	38.53
comp11511_c0_seq1	GPLIN_001093400	831.83	841.71	828.62	785	811.72	859.83	812.43	819.03	831.92
comp11512_c0_seq1	GPLIN_001093500	761.44	759.65	732.32	738.78	716.15	774.64	731.75	735.25	743.5
comp11513_c0_seq1	GPLIN_001567500	4.61	3.61	4.17	4.22	5.64	3.38	3.97	4.65	3.94
comp11514_c0_seq1	GPLIN_001567600	5.26	6.13	6.06	7.5	7.02	5.49	5.09	4.05	3.86
comp11515_c0_seq1	GPLIN_001567700	5.8	8.93	6.3	3.64	4.26	0	4.36	3.51	5.1
comp11516_c0_seq1	GPLIN_001567800	1.01	0	0	0	0.74	0	0.63	0.61	0
comp11517_c0_seq1	GPLIN_001567900	16.32	17.67	16.52	7.54	10.94	13.61	12.94	9.88	11.62
comp11518_c0_seq1	GPLIN_001568000	3.86	3.87	4.1	6.84	4.43	5.39	3.57	4.36	3.81
comp11519_c0_seq1	GPLIN_001093600	2.58	1.11	2.73	1.35	2.21	0.99	1.35	1.82	2.84
comp1152_c0_seq1	GPLIN_000475700	22.16	22.43	22.28	24.81	22.27	21.8	18.72	19.46	19.92
comp11520_c0_seq1	GPLIN_001093700	44.65	44.33	43.74	49.32	45.73	44.38	46.16	45.88	47.33
comp11521_c0_seq1	GPLIN_001568100	20.25	27.33	31.03	29.34	21.17	25.65	16.11	25.45	23.42
comp11522_c0_seq1	GPLIN_001568200	7.18	9.53	9.76	15.79	8.97	6.33	7.66	5.87	8.96
comp11523_c0_seq1	GPLIN_001568300	0.17	0.44	0.47	0.54	0	0.26	0.11	0.21	0.25
comp11524_c0_seq1	GPLIN_001093800	0.97	0.71	0.25	0.87	0.87	1.06	0.91	0.59	0.61
comp11525_c0_seq1	GPLIN_001093900	0.87	0.93	1.62	0	0.91	0.58	0.61	0.82	0.83
comp11526_c0_seq1	GPLIN_001094000	8.08	9.74	9.35	7.52	6.49	7	4.97	5.25	6.81
comp11527_c0_seq1	GPLIN_001094100	11.87	10.16	14.15	5.45	7.87	8.2	6.17	7.18	7.64
comp11528_c0_seq1	GPLIN_001094200	8.85	13.69	10.79	9.08	10.5	10.69	12.05	8.96	9.99
comp11529_c0_seq1	GPLIN_001568400	10.31	10.02	10.61	4.41	6.54	6.64	5.43	6.8	8.25
comp1153_c0_seq1	GPLIN_000475800	13.62	12.69	13.7	12.48	12.4	10.76	10.31	9.88	9.64
comp11530_c0_seq1	GPLIN_001568500	17.09	14.63	13.42	17.45	17.85	16.09	16.26	15.95	15.26
comp11531_c0_seq1	GPLIN_001094300	5.89	7.2	5.8	7.71	8.89	7.43	9.97	9.9	10.3
comp11532_c0_seq1	GPLIN_001094400	25.94	23.94	25.74	26.75	26.09	26.92	28.79	27.47	28.38
comp11533_c0_seq1	GPLIN_001094500	9.48	9.31	8.35	9.27	10.12	9.36	10.84	11.34	11.32
comp11534_c0_seq1	GPLIN_001094600	23.81	26.57	27.92	25.62	23.55	22.26	22.99	24.55	25.21
comp11535_c0_seq1	GPLIN_001094700	53.65	43.8	47.47	55.43	59.92	52.74	51.47	48.4	54.21
comp11536_c0_seq1	GPLIN_001094800	44.22	42.67	40.2	42.11	47.14	44.83	42.87	44.33	42.73
comp11537_c0_seq1	GPLIN_001094900	58.45	58.38	55.61	56.91	54.54	60.43	60.97	60.37	62.13
comp11538_c0_seq1	GPLIN_001095000	109.75	104.86	108.07	73.58	118.6	124.07	124.57	107.35	115.29
comp11539_c0_seq1	GPLIN_001095100	49.91	54.91	51.24	46.89	42.57	53.15	45.12	45.13	48.57
comp1154_c0_seq1	GPLIN_000475900	1.7	1.45	1.03	0.89	1.66	1.52	1.24	0.86	1.25
comp11540_c0_seq1	GPLIN_001095200	40.88	47	43.14	36.82	41.79	39.49	40.78	42.81	42.38
comp11541_c0_seq1	GPLIN_001095200.t1	40.88	47	43.14	36.82	41.79	39.49	40.78	42.81	42.38
comp11542_c0_seq1	GPLIN_001095300	134.85	145.33	151.78	142.64	151.54	153.15	148.81	148.38	154.44
comp11543_c0_seq1	GPLIN_001095400	50.84	55.31	44.51	54.81	56.96	35.17	74.77	74.26	72.21
comp11544_c0_seq1	GPLIN_001568600	14.8	12.26	11.51	9.6	11.47	11.59	9.48	8.37	9.8
comp11545_c0_seq1	GPLIN_001568700	9.94	7.96	9.96	11.95	12.58	8.75	16.44	15.35	14.89
comp11546_c0_seq1	GPLIN_001568800	17.06	15.55	16.12	23.04	17.26	17.71	16.1	17.43	21
comp11547_c0_seq1	GPLIN_001568900	95.78	97.37	99.88	63.78	75.28	83.6	89.15	91.68	91.34
comp11548_c0_seq1	GPLIN_001095500	0	0.51	0.54	0	0.88	0	0.37	0	0
comp11549_c0_seq1	GPLIN_001095600	1.34	0.73	0.77	0	2.15	1.68	1.61	0.81	1.16
comp1155_c0_seq1	GPLIN_000476000	1.43	2.02	1.55	0.9	1.68	1.75	1.75	1.17	2.1
comp11550_c0_seq1	GPLIN_001095700	1.04	0.98	1.13	0.65	0.61	0.88	0.52	0.63	0.99
comp11551_c0_seq1	GPLIN_001569000	14.11	6.5	10.81	10.22	6.38	6.65	10.21	11.17	12.74
comp11552_c0_seq1	GPLIN_001569100	3.73	2.56	3.79	6.1	5.05	4.01	4.12	5.15	6.14
comp11553_c0_seq1	GPLIN_001095800	0.12	0.25	0.32	0.19	0.26	0.05	0.26	0.36	0.35
comp11554_c0_seq1	GPLIN_001095900	1.25	0.71	0.28	0	0.46	0.72	1.37	0.38	0.61
comp11555_c0_seq1	GPLIN_001569200	16	16.65	12.53	6.78	15.56	13.58	12.19	11.51	11.42
comp11556_c0_seq1	GPLIN_001569300	15.38	16.26	12.7	19.88	13.3	13.17	19.57	18.07	16.59
comp11557_c0_seq1	GPLIN_001569400	7.1	9.19	7.09	5.71	8.16	9.9	8.22	8.37	13.35
comp11558_c0_seq1	GPLIN_000262800	2.94	1.44	1.9	2.64	1.54	1.93	0.79	1.27	0.92
comp11559_c0_seq1	GPLIN_000262900	17.17	15.41	18.2	16.65	17.23	16.95	14.26	15.62	14.95
comp1156_c0_seq1	GPLIN_000476100	45.15	41.32	40.35	53.18	50.2	45.43	51.11	51.6	46.57
comp11560_c0_seq1	GPLIN_000263000	3.34	5.2	4.13	3.82	3.13	3.73	3.43	3.86	4.24
comp11561_c0_seq1	GPLIN_000263100	0.48	0.5	0.44	1.21	0.57	0.59	0.42	0.41	0.35
comp11562_c0_seq1	GPLIN_000263200	4.49	4.96	4.29	4.31	5.5	5.23	5.43	4.9	5.02
comp11563_c0_seq1	GPLIN_000263300	13.03	12.23	13.29	12.31	14.31	13.66	12.61	13.86	14.29
comp11564_c0_seq1	GPLIN_000263400	35.57	35.44	36.61	35.54	32.55	35.98	31.49	31.59	31
comp11565_c0_seq1	GPLIN_000263500	31.18	28.8	35.78	27.13	31.98	35.71	39.09	42.22	37.14
comp11566_c0_seq1	GPLIN_000263600	0.56	1.25	0.41	0.35	0.25	0.69	0.85	0.82	1.15
comp11567_c0_seq1	GPLIN_000263700	11.34	11.05	11.37	9.83	12.91	12.71	13.94	14.47	12.8
comp11568_c0_seq1	GPLIN_000263800	12.08	10.98	11.68	9.88	12.16	11.42	12.9	12.53	11.49
comp11569_c0_seq1	GPLIN_000263900	1.63	3.95	5.16	6.81	2.99	3.74	4.08	3.94	3.78
comp1157_c0_seq1	GPLIN_000476200	8	2.28	9.06	6.28	2.45	6.13	5.85	6.05	6.36
comp11570_c0_seq1	GPLIN_000264000	21.01	21.82	21.19	22.51	19.39	18.61	19.1	18.8	19.29
comp11571_c0_seq1	GPLIN_000264100	35.81	31.28	29.12	34.42	36.07	35.28	32.91	34.65	32.97
comp11572_c0_seq1	GPLIN_000264200	20.04	18.83	19.61	16.55	17	19.18	16.35	14.04	14.18
comp11573_c0_seq1	GPLIN_000264300	3.06	1.87	0.4	0	0.64	1	0.27	0.26	0.96
comp11574_c0_seq1	GPLIN_000264400	325.25	345.61	328.42	289.16	308.38	330.21	321.44	313.44	322.43
comp11575_c0_seq1	GPLIN_000264500	10.8	12.09	13.22	11.67	11.92	13.79	13.24	12.06	11.61
comp11576_c0_seq1	GPLIN_000264600	65.01	79.23	64.62	76.06	69.99	70.41	68.4	74.93	76.86
comp11577_c0_seq1	GPLIN_000264700	23.77	23.08	23.11	25.89	23.24	25.87	23.72	24.95	28.11
comp11578_c0_seq1	GPLIN_000264800	16.3	18.6	18.45	4.26	13.77	13.32	14.31	17.26	12.76
comp11579_c0_seq1	GPLIN_000264900	36.07	39.43	37.91	46.28	35.98	39.94	28.55	29.31	33.41
comp1158_c0_seq1	GPLIN_000476300	25.07	24.53	25.58	20.59	23	25.53	23.94	25.54	23.9
comp11580_c0_seq1	GPLIN_000265000	4.73	4.72	3.57	5.56	3.91	4.68	5.56	5.12	4.05
comp11581_c0_seq1	GPLIN_000265100	22.58	11.04	19.72	35.44	13.63	17.3	22.75	13.67	21.89
comp11582_c0_seq1	GPLIN_000265200	30.83	26	26.9	22.77	24.99	27.96	28.85	24.69	26.44
comp11583_c0_seq1	GPLIN_000265300	33.87	29.09	31.75	30.96	32.92	31.86	25.18	24.74	25.37
comp11584_c0_seq1	GPLIN_000265400	13.72	14.79	16.98	15.54	18.12	17.29	16.93	16.29	19.17
comp11585_c0_seq1	GPLIN_000265500	3.4	3.6	3.12	2.46	3.4	3.48	3.78	3.72	4.25
comp11586_c0_seq1	GPLIN_000265600	38.29	42.47	39.32	34.24	39.13	40.8	39.55	35.2	40.01
comp11587_c0_seq1	GPLIN_000265700	124.2	127.16	132.01	121.6	121.3	136.97	139.34	140.06	140.5
comp11588_c0_seq1	GPLIN_000265800	78.18	81.27	81.78	70.07	77.23	74.43	73.27	68.37	75.06
comp11589_c0_seq1	GPLIN_000265900	23	22.39	22.09	23.87	24.14	23.77	24.71	22.97	23.12
comp1159_c0_seq1	GPLIN_000476400	1.08	1.39	0.98	0	1.59	2.07	1.35	0.65	1.19
comp11590_c0_seq1	GPLIN_000266000	68.44	69.19	75.54	79.22	70.09	77.01	73.74	76.88	76.57
comp11591_c0_seq1	GPLIN_000266100	5.68	3.32	4.6	2.81	5.05	5.26	5.06	5.6	4.16
comp11592_c0_seq1	GPLIN_000266200	0.57	0.25	0.65	0	0.32	0	0.72	0.96	0.53
comp11593_c0_seq1	GPLIN_000266300	8.36	6.91	7.57	10.63	8.68	7.62	9.08	9.33	9.04
comp11594_c0_seq1	GPLIN_000266400	1.04	1.18	0.83	0.72	0.59	0.62	1.08	0.77	0.68
comp11595_c0_seq1	GPLIN_000266500	12.13	15.22	16.66	14.91	13.81	13.24	14.95	15.59	15.12
comp11596_c0_seq1	GPLIN_000266600	51.33	46.31	46.44	44.74	43.08	49.93	51.86	48.65	49.22
comp11597_c0_seq1	GPLIN_001096000	19.14	18.96	16.18	11.29	18.15	16	18.98	21.2	20.85
comp11598_c0_seq1	GPLIN_001096100	25.34	20.95	20.43	27.61	25.01	24.1	27.45	27.37	23.57
comp11599_c0_seq1	GPLIN_001096200	19.67	17.35	16.11	21.01	20.08	18.99	20.59	19.33	18.63
comp116_c0_seq1	GPLIN_000067800	1.19	0.73	0.62	1.07	0.75	0.65	0.96	0.82	0.62
comp1160_c0_seq1	GPLIN_000476500	29.3	28.8	30.4	32.81	37.23	33.79	37.08	35.89	36.94
comp11600_c0_seq1	GPLIN_001096300	5.48	4.99	4.9	5.85	6.5	5.37	7.62	7.93	7.7
comp11601_c0_seq1	GPLIN_001569500	20.53	17.14	17.9	23.07	20.3	20.97	17.8	15.65	17.48
comp11602_c0_seq1	GPLIN_001569600	0.65	0	0.2	0	0	0.17	0.81	0.26	0.32
comp11603_c0_seq1	GPLIN_001096400	0	0	0	0	0.63	0.65	0	2.07	0.63
comp11604_c0_seq1	GPLIN_001096500	6.98	8.95	7.37	5.47	7.69	11.13	6.92	5.98	9.38
comp11605_c0_seq1	GPLIN_001096600	1.97	2.46	3.02	1.9	1	1.51	1.71	1.47	2.22
comp11606_c0_seq1	GPLIN_001096700	0.48	0	0.11	0.37	0.09	0.27	0.37	0.43	0.35
comp11607_c0_seq1	GPLIN_001096800	1.15	2.03	1.66	1.2	0.73	1.41	1.2	0.88	1.29
comp11608_c0_seq1	GPLIN_001096900	1.05	1.47	1.08	1.88	0.99	1.32	1.22	0.91	0.99
comp11609_c0_seq1	GPLIN_001097000	0	0	0.22	0	0	0	0	0.07	0
comp1161_c0_seq1	GPLIN_000476600	5.94	5.41	4.98	5.28	5.41	5.08	5.32	5.02	5.38
comp11610_c0_seq1	GPLIN_001097100	2.78	3.17	1.68	1.46	2.39	3.91	4.07	3.37	4.42
comp11611_c0_seq1	GPLIN_001097200	25.34	30.24	20.53	25.12	29.4	29.12	31.77	26.23	28.86
comp11612_c0_seq1	GPLIN_001097300	3.52	4.41	4.1	3.95	3.05	3.85	2.68	4.03	2.86
comp11613_c0_seq1	GPLIN_001569700	104.6	90.99	91.83	93.26	96.7	104.59	96.2	98.36	94.02
comp11614_c0_seq1	GPLIN_001569800	5.36	3.78	2.28	7.42	4.4	4.71	6.42	5.06	3.47
comp11615_c0_seq1	GPLIN_001097400	0.12	0	0.11	0	0	0.09	0.04	0	0.04
comp11616_c0_seq1	GPLIN_001569900	7.88	6.13	8.43	5.62	6.84	6.03	7.85	8.01	5.25
comp11617_c0_seq1	GPLIN_001097500	0	0	0	0	0	0	0.39	0.76	0
comp11618_c0_seq1	GPLIN_001570000	4.21	4.85	5.86	2.54	3.33	5.33	3.75	4.6	4.15
comp11619_c0_seq1	GPLIN_001097600	40.04	41.47	36.43	26.72	34.58	34.76	34.01	36.63	34.93
comp1162_c0_seq1	GPLIN_000476700	146.26	138.79	140.54	133.18	146.02	137.92	153.45	147.29	133.71
comp11620_c0_seq1	GPLIN_001097700	19.49	15.91	16.63	20.51	17.96	14.67	18.86	17.18	14.05
comp11621_c0_seq1	GPLIN_001097800	39.57	36.65	38.55	38.41	43.31	39.98	41.74	40.95	41.56
comp11622_c0_seq1	GPLIN_001097900	12.49	13.38	12.66	12.27	12.41	10.36	11.06	12.38	12.3
comp11623_c0_seq1	GPLIN_001098000	7.94	7.11	7.66	8.12	8.27	7.69	9.34	9.28	9.43
comp11624_c0_seq1	GPLIN_001098100	5.25	6.91	5.73	8.07	7.25	6.18	8.51	8.74	8.11
comp11625_c0_seq1	GPLIN_001098200	128.36	129.54	126.55	154.91	104.59	108.33	134.75	137.97	124.97
comp11626_c0_seq1	GPLIN_001098300	5.69	6.54	6.44	5.88	6.38	5.45	5.21	5.57	5.55
comp11627_c0_seq1	GPLIN_001098400	3.08	2.26	2.99	1.38	2.26	2.19	2.34	3.06	3.06
comp11628_c0_seq1	GPLIN_001098500	1.72	1.12	0.82	1.59	0.89	0.62	1.9	1.47	1.11
comp11629_c0_seq1	GPLIN_001098600	0.91	0.26	0.62	0.71	0.61	0.64	0.76	0.64	0.94
comp1163_c0_seq1	GPLIN_000476800	1.21	1.91	0.34	0.58	0.55	0.93	1.11	0.79	0.61
comp11630_c0_seq1	GPLIN_001098700	19.31	22.11	15.6	15.85	18.77	17.52	16.2	20.49	15.25
comp11631_c0_seq1	GPLIN_001098800	29.3	33.48	31.99	31.92	36.47	32.61	29.06	27.53	27.31
comp11632_c0_seq1	GPLIN_001098900	42.42	39.37	37.06	32.82	50.7	46.46	41.76	40.49	46.68
comp11633_c0_seq1	GPLIN_001099000	5.89	5.15	5.57	5.54	6.13	4.55	5.2	4.87	5.84
comp11634_c0_seq1	GPLIN_001099100	0.3	0.32	0.25	0.21	0.2	0.26	0.32	0.27	0.3
comp11635_c0_seq1	GPLIN_001099200	2.37	2.62	2.47	2.63	2.83	2.4	2.92	2.73	3.15
comp11636_c0_seq1	GPLIN_001099300	5.52	5.96	5.51	5.53	6.58	6.44	7.02	7.26	5.87
comp11637_c0_seq1	GPLIN_001099400	1.84	2.06	1.87	2.52	1.69	1.49	2.23	2.15	1.68
comp11638_c0_seq1	GPLIN_001099500	4.15	4.46	4.05	2.34	3.83	3.75	3	4.57	4.45
comp11639_c0_seq1	GPLIN_001099600	0.14	0	0	0.45	0	0	0.18	0.26	0
comp1164_c0_seq1	GPLIN_000476900	37.05	41.03	39.47	34.21	33.63	37.57	29.71	33.96	30.78
comp11640_c0_seq1	GPLIN_001099700	51.39	54.41	52.24	44.31	49.03	48.5	46.56	48.43	48.65
comp11641_c0_seq1	GPLIN_001099800	50.51	50.47	50.62	47.41	51.28	51.44	52.25	51.29	53.98
comp11642_c0_seq1	GPLIN_001099900	23.41	24.7	25.55	21.81	22.38	21.37	20.84	19.73	18.58
comp11643_c0_seq1	GPLIN_001100000	157.86	155.26	164.72	131.65	141.26	142.6	150.95	143.43	147.61
comp11644_c0_seq1	GPLIN_001100100	39.9	45.63	43.64	39.96	44.57	42.02	44.99	44.67	42
comp11645_c0_seq1	GPLIN_001100200	36.15	37.01	35.48	28.52	34.56	35.45	28.54	28.12	31.87
comp11646_c0_seq1	GPLIN_001100300	60.17	56.86	59.67	54.55	53.18	56.29	57.44	56.38	57.61
comp11647_c0_seq1	GPLIN_001100400	17.1	13.78	13.12	10.11	13.01	12.95	16.15	15.71	14.91
comp11648_c0_seq1	GPLIN_001100500	171.07	152.91	145.82	203.2	178.77	181.34	190.55	191.07	170.23
comp11649_c0_seq1	GPLIN_001100600	15.61	14.53	11.66	15.91	12.48	9.02	12.02	12.84	10.25
comp1165_c0_seq1	GPLIN_000477000	0.57	0.56	0.74	0.76	0.6	1.06	0.87	0.64	0.83
comp11650_c0_seq1	GPLIN_001100700	4.46	4.81	3.51	4.26	2.42	4.75	3.4	3.75	5.83
comp11651_c0_seq1	GPLIN_001100800	3.5	4.14	3.83	4.55	3.28	4.16	2.5	2.49	2.75
comp11652_c0_seq1	GPLIN_001100900	1.47	1.51	1.66	1.38	1.78	1.63	2.16	2	1.18
comp11653_c0_seq1	GPLIN_001101000	0.26	0.11	0.12	0	0.19	0.1	0.16	0	0
comp11654_c0_seq1	GPLIN_001570100	31.37	26.62	25.78	43.86	32.15	25.65	33.88	33.02	35.2
comp11655_c0_seq1	GPLIN_001570200	8.59	9.8	8.15	8.99	13.52	13.16	12.56	10.15	5.7
comp11656_c0_seq1	GPLIN_001570300	42.71	33.3	42.97	32.77	54.39	32.72	42.83	40.2	47.34
comp11657_c0_seq1	GPLIN_001570400	4.29	4.28	6.47	7.29	6.43	4.38	4.14	5.51	6.68
comp11658_c0_seq1	GPLIN_001101100	7.52	8.05	7.92	7.18	7.76	7.32	9.7	10.11	10.39
comp11659_c0_seq1	GPLIN_001101200	71.42	70.62	68.57	113.16	88.28	89.1	99.2	104.95	102.62
comp1166_c0_seq1	GPLIN_000477100	10.09	10.91	11.17	7.04	8.96	8.7	7.99	8.14	7.4
comp11660_c0_seq1	GPLIN_001101300	3.23	2.42	2.53	3.58	3.24	2.62	4.14	4.74	4.24
comp11661_c0_seq1	GPLIN_001101400	0.1	0	0.09	0.31	0.29	0.08	0.25	0.18	0.44
comp11662_c0_seq1	GPLIN_001101500	9.87	10.17	9.12	12.01	12.88	8.18	10.23	10.85	8.87
comp11663_c0_seq1	GPLIN_001101600	8.05	9.53	7.1	12.3	9.1	9.33	11.12	10.49	8.78
comp11664_c0_seq1	GPLIN_001570500	3.58	1.75	2.78	1.61	4.13	1.96	2.89	1.24	4.88
comp11665_c0_seq1	GPLIN_001101700	3.66	3.88	4.75	4.12	3.96	3.89	4.45	4.71	4.37
comp11666_c0_seq1	GPLIN_001101800	0.46	0.4	0	0	0	0.71	0	0.28	0.34
comp11667_c0_seq1	GPLIN_001101900	7.72	7.76	5.68	10.89	7.07	6.77	6.67	8.47	7.55
comp11668_c0_seq1	GPLIN_001102000	6.82	6.73	6.11	7.06	7.38	7.16	6.78	5.83	6.03
comp11669_c0_seq1	GPLIN_001102100	6.44	7.17	7.54	6.86	7.45	6.61	7.39	6.51	6.77
comp1167_c0_seq1	GPLIN_000477200	13.14	16.57	16.6	10.86	12.7	11.66	9.54	14.44	9.13
comp11670_c0_seq1	GPLIN_001102200	4.52	6.02	4.55	6.31	2.58	3.08	6.3	5.17	3.69
comp11671_c0_seq1	GPLIN_001102300	55.22	51.09	57.11	61.59	58.9	62.48	77.66	81.75	69.7
comp11672_c0_seq1	GPLIN_001102400	35.6	35.69	34.48	31.71	33.84	31.45	31.2	30.83	30.59
comp11673_c0_seq1	GPLIN_001102500	97.94	100.49	100.2	95.21	99.34	107.67	101.03	98.72	105.96
comp11674_c0_seq1	GPLIN_001102600	371.17	363.44	350.92	360.18	336.4	376.55	387.15	376.83	374.39
comp11675_c0_seq1	GPLIN_001102700	22.72	22.8	22.65	22.43	24.13	23.65	26	26.22	24.36
comp11676_c0_seq1	GPLIN_001102800	51.88	51.48	55.03	46.91	59.53	50.24	53.66	53.29	52.91
comp11677_c0_seq1	GPLIN_001102900	136.46	126.46	141.49	150.85	128.02	128.16	126.94	138.09	142.52
comp11678_c0_seq1	GPLIN_001103000	57.42	40.55	60.58	36.75	45.06	43.56	44.73	42.51	44.99
comp11679_c0_seq1	GPLIN_001103100	28.25	25.65	25.64	28	23.86	26.56	22.7	22.85	25.52
comp1168_c0_seq1	GPLIN_000477300	4.05	4.52	4.71	4.37	4.27	4.42	5.41	5.65	5.47
comp11680_c0_seq1	GPLIN_000266700	1.7	2.23	2	2.83	2.36	2.07	2.2	2.55	2.79
comp11681_c0_seq1	GPLIN_000266800	15.35	15.48	15.14	11.19	13.23	13.16	12.03	12.88	11.93
comp11682_c0_seq1	GPLIN_000266900	3.84	6.96	5.42	4.82	5.64	5.18	6.26	7.43	6.76
comp11683_c0_seq1	GPLIN_000267000	31.45	30.3	30.33	28.45	27.8	28.29	23.49	24.21	24.81
comp11684_c0_seq1	GPLIN_000267100	26.87	29.17	27.29	20.55	24.62	26.11	21.55	23.66	20.7
comp11685_c0_seq1	GPLIN_000267200	34.75	32.28	36.27	31.93	35.65	31.98	30.28	27.44	25.18
comp11686_c0_seq1	GPLIN_000267300	23.18	28.4	31.33	28.66	28.25	23.41	22.12	20.61	24.6
comp11687_c0_seq1	GPLIN_000267400	735.53	727.74	766.05	704.67	696.07	811.75	776.05	792.57	808.67
comp11688_c0_seq1	GPLIN_000267500	12.33	8.51	12.97	13.73	9.35	8.53	6.23	6.26	7.29
comp11689_c0_seq1	GPLIN_000267600	2.58	3.35	3.62	3.13	3.49	2.87	3.29	3.17	4.76
comp1169_c0_seq1	GPLIN_000477400	6.63	6.24	9.25	5.83	7.8	10.16	8.65	9.95	7.69
comp11690_c0_seq1	GPLIN_000267700	8.49	8.84	8.8	10.7	9.86	9.97	9.09	9.02	10.6
comp11691_c0_seq1	GPLIN_000267800	8.34	7.82	7.65	8.23	10	8.34	10.95	10.73	10.87
comp11692_c0_seq1	GPLIN_000267900	13.94	13.71	14.89	11.76	12.59	15.57	11.3	12.46	12.62
comp11693_c0_seq1	GPLIN_000268000	6.43	6.95	6.97	7.96	7.27	6.67	8	7.01	7.01
comp11694_c0_seq1	GPLIN_000268100	65.68	60.36	67.44	55.77	56.3	59.39	62.32	63.85	61.08
comp11695_c0_seq1	GPLIN_000268200	30.48	35.02	29.44	33.71	35.61	26.9	31.11	35.3	30.87
comp11696_c0_seq1	GPLIN_000268300	9.12	11.7	13.14	10.92	10.58	9.19	10	8.86	10.12
comp11697_c0_seq1	GPLIN_000268400	16.38	14.38	14.22	17.86	16.49	16.67	18.79	18.14	17.51
comp11698_c0_seq1	GPLIN_000268500	25.2	26.15	24	22.22	25.87	25.92	23.32	20.74	21.59
comp11699_c0_seq1	GPLIN_000268600	45.48	39.44	42.39	42.31	45.92	44.78	45.58	50.01	47.97
comp117_c0_seq1	GPLIN_000067900	0.63	0	1.14	1.97	0	0	1.57	0.76	0
comp1170_c0_seq1	GPLIN_000477500	3.23	6.08	5.85	4.05	4.27	3.96	5.67	5.86	5.21
comp11700_c0_seq1	GPLIN_000268700	9.17	8.64	8.35	9.29	9.23	8.51	8.79	8.66	10.75
comp11701_c0_seq1	GPLIN_000268800	26.97	28.9	28.25	27.5	28.01	25.54	29.55	29.07	29.36
comp11702_c0_seq1	GPLIN_000268900	25.04	23.86	22.86	28.63	26.54	28.66	24.1	24.57	24.64
comp11703_c0_seq1	GPLIN_000269000	29.01	32.44	30.83	40.07	31.97	30.67	32.49	34.88	35.33
comp11704_c0_seq1	GPLIN_000269100	79.51	64.43	76.46	77.3	69.79	79.24	72.33	83.03	84.65
comp11705_c0_seq1	GPLIN_000269200	25.83	26.42	25.62	26.17	30.97	26.53	29.81	30.55	33.67
comp11706_c0_seq1	GPLIN_000269300	16.39	15.45	16.46	14.59	14.36	14.5	14.81	14.07	13.79
comp11707_c0_seq1	GPLIN_000269400	43.32	44.65	48.62	46.78	41.3	45.02	40.86	41.1	37.69
comp11708_c0_seq1	GPLIN_000269500	30.51	31.92	33.12	34.83	29.52	31.09	28.92	30.28	32.79
comp11709_c0_seq1	GPLIN_000269600	11.73	13.53	11.41	13.18	14.97	14	13.08	12.63	13.59
comp1171_c0_seq1	GPLIN_000477600	8.72	10.71	9.85	9.02	8.37	9.04	9.07	9.93	8.43
comp11710_c0_seq1	GPLIN_000269700	14.11	13.76	14.33	16.95	14.47	14.62	13.65	11.58	12.92
comp11711_c0_seq1	GPLIN_000269800	18.12	17.25	18.51	17.4	18.44	17.58	19.89	20.23	21.93
comp11712_c0_seq1	GPLIN_000269900	15.17	14.78	16.59	16.21	18.02	18.17	15.58	14.21	17.34
comp11713_c0_seq1	GPLIN_000270000	3.58	3.86	4.09	3.51	4.69	4.52	4.14	4	4.49
comp11714_c0_seq1	GPLIN_000270100	12	10.27	13.73	15.86	14.85	22.75	14.26	20.64	12.51
comp11715_c0_seq1	GPLIN_000270200	14.48	14.32	14.8	14.29	14.4	14.3	14.18	13.6	14.19
comp11716_c0_seq1	GPLIN_000270300	129.43	116.96	125.66	120.09	117.05	133.13	113.35	118.52	113.66
comp11717_c0_seq1	GPLIN_000270400	172.6	175.56	182.67	192.67	177.46	198.39	174.38	186.46	177.58
comp11718_c0_seq1	GPLIN_000270500	42.13	49.19	48.68	53.72	51.42	50.42	49.51	47.66	50.22
comp11719_c0_seq1	GPLIN_000270600	31.3	27.78	30.27	29.11	27.4	31.83	27.25	27.71	33.03
comp1172_c0_seq1	GPLIN_000477700	1.65	1.36	1.66	1.79	1.54	1.46	1.99	1.99	2.56
comp11720_c0_seq1	GPLIN_000270700	23.19	20.63	21.07	29.74	24.79	24.58	23.91	21.88	24.63
comp11721_c0_seq1	GPLIN_000270800	579.92	562.29	585.28	664	583.65	599.08	665.23	644.54	668.92
comp11722_c0_seq1	GPLIN_000270900	28.32	28.36	28.36	35.04	34.4	31.73	39.21	36.28	39.09
comp11723_c0_seq1	GPLIN_000271000	1.49	2.4	1.86	1.17	3.16	3.58	1.99	2.6	1.92
comp11724_c0_seq1	GPLIN_000271100	14.11	18.76	16.42	19.77	17.77	19.11	20.84	16.92	16.82
comp11725_c0_seq1	GPLIN_000271200	1.3	3.89	0.59	0	0	0.5	1.63	0.39	1.43
comp11726_c0_seq1	GPLIN_000271300	0.75	0.55	0.68	0.67	0.39	0.25	0.67	0.45	0.87
comp11727_c0_seq1	GPLIN_000271400	5.86	2.79	3.15	6.13	4.63	3.49	3.54	3.55	3.18
comp11728_c0_seq1	GPLIN_000271500	682.18	666.68	710.44	913.91	787.18	832.9	785.37	813.82	770.31
comp11729_c0_seq1	GPLIN_000271600	277.83	251.02	251.19	298.81	250.64	259.24	269.23	263.21	234.21
comp1173_c0_seq1	GPLIN_000477800	2.81	1.7	2.09	1.04	2.19	1.65	1.76	0.8	1.7
comp11730_c0_seq1	GPLIN_000271700	2.84	2.18	2.3	1.41	2.42	1.38	2.34	1.72	1.54
comp11731_c0_seq1	GPLIN_000271800	0.11	0	0	0	0	0	0	0	0
comp11732_c0_seq1	GPLIN_000271900	1.89	1.98	1.87	1.53	2.15	2.7	2.17	1.69	2.01
comp11733_c0_seq1	GPLIN_000272000	0.56	0.48	0.68	0.59	0.41	0.43	0.41	0.45	0.55
comp11734_c0_seq1	GPLIN_000272100	13.83	15.3	13.68	7.68	13.68	11.41	9.67	9.72	9.52
comp11735_c0_seq1	GPLIN_000272200	21.27	24.74	23.76	18.83	18.43	20.66	17.25	17.09	18.09
comp11736_c0_seq1	GPLIN_000272300	5.74	6.26	6.52	4.77	4.92	5.95	5.01	5.01	4.96
comp11737_c0_seq1	GPLIN_000272400	17.83	16.66	18.79	17.03	20.33	18.49	16.96	17.44	17.01
comp11738_c0_seq1	GPLIN_000272500	45.91	49	51.04	37.82	42.66	47.99	46.57	45.26	49.46
comp11739_c0_seq1	GPLIN_000272600	759.23	811.64	804.6	817.73	689.18	739.84	776.74	828.05	757.86
comp1174_c0_seq1	GPLIN_000477900	2.97	3.61	3.75	2.7	3.56	2.69	2.74	2.13	2.29
comp11740_c0_seq1	GPLIN_000272700	24.24	17.37	14.29	23	23.61	15.11	24.03	17.05	22.74
comp11741_c0_seq1	GPLIN_000272800	12.35	8.81	12.22	7.9	13.61	11.74	13.48	13.98	12.92
comp11742_c0_seq1	GPLIN_000272900	8.34	7.14	8.49	6.14	7.64	8.6	8.01	6.67	8.69
comp11743_c0_seq1	GPLIN_000273000	28.9	29.91	26.23	22.73	27.97	28.86	24.2	25.21	24.76
comp11744_c0_seq1	GPLIN_000273100	2.33	1.82	1.34	0.67	0.78	2.11	2.39	2.05	1.4
comp11745_c0_seq1	GPLIN_001103200	24.8	29.42	27.82	20.35	24.43	34.11	28.97	26.6	26.05
comp11746_c0_seq1	GPLIN_001103300	10.41	9.57	9.65	11.75	11.78	10.18	8.96	9.38	9.05
comp11747_c0_seq1	GPLIN_001103400	13.66	17.24	18.25	18.18	12.25	19.69	15.1	12.33	13.42
comp11748_c0_seq1	GPLIN_001103500	18.16	18.34	15.11	14.9	14.91	20.18	14.05	15.05	12
comp11749_c0_seq1	GPLIN_001103600	24.12	18.69	25.09	29.67	22.27	22.47	21.45	21.3	20.56
comp1175_c0_seq1	GPLIN_000478000	11.2	7.07	10.15	16.66	9.1	11.29	9.61	9.99	10.82
comp11750_c0_seq1	GPLIN_001103700	23.13	19.61	20.06	27.23	22.55	22.2	30.5	28.03	28
comp11751_c0_seq1	GPLIN_001103800	49.26	44.6	42.65	52.69	50.5	51.25	67.81	67.09	65.16
comp11752_c0_seq1	GPLIN_001103900	49.33	52.45	54.6	52.4	51.44	55.54	55.6	48.39	50.99
comp11753_c0_seq1	GPLIN_001104000	2.76	3.8	3.59	4.15	4.02	3.87	3.58	3.31	3.48
comp11754_c0_seq1	GPLIN_001104100	30.89	34.9	34.65	34.47	32.62	33.28	33.52	33.18	34.47
comp11755_c0_seq1	GPLIN_001104200	65.31	63.07	64.07	56.37	62.82	60.36	54.88	58.22	58.2
comp11756_c0_seq1	GPLIN_001104300	56.63	60.81	57.61	62.43	55.55	55.48	48.06	45.48	49.67
comp11757_c0_seq1	GPLIN_001104400	32.39	34.53	33.14	29.3	30.72	31.05	25.7	26.91	29.94
comp11758_c0_seq1	GPLIN_001104500	5074.45	5353.38	5387.26	4270.27	4745.82	5119.76	5147.94	5203.96	5346.53
comp11759_c0_seq1	GPLIN_001104600	30.96	31.73	32.1	30.28	29.78	26.76	28.35	27.6	28.44
comp1176_c0_seq1	GPLIN_000478100	19.19	19.83	20.13	18.87	18.14	17.58	17.84	18.05	19.92
comp11760_c0_seq1	GPLIN_001104700	16.36	17.69	15.22	16.97	18.36	18.25	19.97	18.66	18.38
comp11761_c0_seq1	GPLIN_001104800	0.36	0.93	0.33	0	0.27	1.11	0.23	0.22	0.53
comp11762_c0_seq1	GPLIN_001104900	0.43	1.46	1.16	1.34	0.94	0.98	2.15	2.07	0.63
comp11763_c0_seq1	GPLIN_001570600	0	0	0	0	0	0	0	0	0
comp11764_c0_seq1	GPLIN_001570700	0	0	0	0	0	0	0	0	0
comp11765_c0_seq1	GPLIN_001570800	11.24	11.22	12.02	14.7	13.08	15.67	13.99	14.17	14.2
comp11766_c0_seq1	GPLIN_001570900	4.35	1.86	2.3	1.14	2.13	3.05	2.73	1.97	2.66
comp11767_c0_seq1	GPLIN_001105000	1.35	1.85	1.96	1.69	1.19	2.89	1.69	1.63	0.79
comp11768_c0_seq1	GPLIN_001105100	2.98	3.82	3.32	1.44	2.69	2.89	2.87	2.63	2.77
comp11769_c0_seq1	GPLIN_001105200	0.93	1.54	0.73	0.39	1.5	1	0.85	0.9	0.77
comp1177_c0_seq1	GPLIN_000478200	1.6	0.98	1.66	1.44	1.77	0.7	1.01	1.39	1.43
comp11770_c0_seq1	GPLIN_001105300	4.39	4.1	3.98	1.25	3.23	1.22	3	1.21	0.59
comp11771_c0_seq1	GPLIN_001105400	6.03	5.79	6.12	3.23	5.18	5.63	4.52	4.09	4.85
comp11772_c0_seq1	GPLIN_001105500	3.55	3.33	3.83	5.05	3.74	5.29	3.57	4.22	4.18
comp11773_c0_seq1	GPLIN_001571000	8.54	12.18	9.45	5.96	16.04	19.63	11.3	10.91	8.35
comp11774_c0_seq1	GPLIN_001105600	15.67	14.15	15.64	13.94	15.96	16.35	13.15	14.06	13.97
comp11775_c0_seq1	GPLIN_001105700	2.12	1.82	2	3.61	2.47	1.63	2.27	2.14	2.53
comp11776_c0_seq1	GPLIN_001105800	2.9	1.91	3.03	2.1	3.03	2.39	3.08	3.17	2.78
comp11777_c0_seq1	GPLIN_001105900	17.78	14.37	14.48	18.02	17.69	16.55	20.35	19.79	19.79
comp11778_c0_seq1	GPLIN_001106000	18.47	15.19	16.2	20.29	19.94	18.14	26.91	24.36	22.93
comp11779_c0_seq1	GPLIN_001106100	15.48	16.07	17.41	16.75	15.87	17	17.39	17.15	16.9
comp1178_c0_seq1	GPLIN_000478300	164.54	169.94	188.88	153.15	142.11	162.57	161.32	162.45	161.09
comp11780_c0_seq1	GPLIN_001106200	0.69	0.68	0.54	0.93	0.51	0.83	1.05	0.6	0.94
comp11781_c0_seq1	GPLIN_001106300	0.53	0.99	0.95	0.33	1.16	0.97	0.59	0.32	1.08
comp11782_c0_seq1	GPLIN_001106400	0.07	0.06	0.07	0	0.11	0	0.05	0	0
comp11783_c0_seq1	GPLIN_001106500	3.91	4.33	1.66	5.77	4.73	3.17	4.47	3.06	3.2
comp11784_c0_seq1	GPLIN_001106600	7.32	8.62	6.5	9.52	7.3	6.68	8.19	9.26	8.26
comp11785_c0_seq1	GPLIN_001571100	1.04	1.78	0.94	0	0	0.8	0.65	0	0.76
comp11786_c0_seq1	GPLIN_001571200	0	0	0	0	0	0	0	0	0
comp11787_c0_seq1	GPLIN_001571300	61.21	61.12	66.98	24.02	56.22	62.53	47.96	104.95	63.62
comp11788_c0_seq1	GPLIN_001571400	9.36	10.68	3.96	11.75	5.96	8.13	8.61	11.71	7.78
comp11789_c0_seq1	GPLIN_001106700	6.55	5.52	4.96	5.62	5.45	5.29	6.13	6.84	6.46
comp1179_c0_seq1	GPLIN_000478400	119.24	119.22	115.47	135.88	125.05	124.66	154.67	142.17	146.94
comp11790_c0_seq1	GPLIN_001106800	2.51	2.61	2.11	2.82	2.38	3.16	2.59	2.61	1.45
comp11791_c0_seq1	GPLIN_001106900	0	0	0	0	0	0	0	0	0
comp11792_c0_seq1	GPLIN_001107000	0.83	0.71	0.91	1.05	0.37	0.38	0.73	1.01	0.61
comp11793_c0_seq1	GPLIN_001571500	42.71	36.55	42.97	35.75	26.5	39.26	38.07	30.44	32.03
comp11794_c0_seq1	GPLIN_001571600	3.96	2.68	3.4	1.96	2.76	3.67	3	2.27	2.75
comp11795_c0_seq1	GPLIN_001571700	4.46	2.18	1.73	2	0.94	2.93	3.2	1.93	0.94
comp11796_c0_seq1	GPLIN_001107100	8.16	10.48	12.01	12.81	17.99	8.6	11.51	11.73	14.97
comp11797_c0_seq1	GPLIN_001107200	39.85	43.35	49.31	35.24	37.94	46.55	39.94	36.52	38.6
[truncated: 14,474 more rows]

## Sheet: G-pa p < 0.001 and >2.5-fold
Transcript ID	Gene name	20a	20b	20c	25a	25b	25c	30a	30b	30c	Mean 20	Mean 25	Mean 30	Fold change	p-value
comp7240_c0_seq1	GPLIN_000021300	893.97	848.52	899.79	1013.26	1024.69	1079.38	7677.1	7482.62	7822.79	880.76	1039.11	7660.84	8.69798	0.001
comp7880_c0_seq1	GPLIN_001518000	86.47	78.39	86.92	104.13	111.73	117.62	730.96	716.41	733.02	83.9267	111.16	726.797	8.6599	0.001
comp8290_c0_seq1	GPLIN_000903100	170.07	154.57	166.21	183.86	187.2	186.5	1302.18	1208.5	1166.38	163.617	185.853	1225.69	7.49121	0.001
comp15005_c0_seq1	GPLIN_001268600	33.89	32.98	34.89	40.89	41.29	44.79	233.2	226.83	238.62	33.92	42.3233	232.883	6.86566	0.001
comp14272_c0_seq1	GPLIN_001237300	11.7	10.01	10.6	12.24	16.29	16.82	71.29	66.95	74.69	10.77	15.1167	70.9767	6.59022	0.001
comp16472_c0_seq1	GPLIN_001642000	28.42	30.3	27.32	33.14	35.35	34.72	188.42	183.82	182.07	28.68	34.4033	184.77	6.44247	0.001
comp4768_c0_seq1	GPLIN_000680600	560.98	551.83	584.19	639.56	639.27	691.34	3702.83	3515.89	3605.52	565.667	656.723	3608.08	6.37846	0.001
comp552_c0_seq1	GPLIN_000071500	3.2	2.59	0.91	4.75	2.35	3.87	11.18	13.13	12.34	2.23333	3.65667	12.2167	5.47015	0.001
comp1087_c0_seq1	GPLIN_000080000	801.23	761.55	760.3	913.59	936.86	1006.83	4042.85	3993.01	3958.05	774.36	952.427	3997.97	5.16293	0.001
comp6767_c0_seq1	GPLIN_000159300	314.21	290.37	319.21	343.36	343.5	351.61	1555.77	1550.85	1566.45	307.93	346.157	1557.69	5.05858	0.001
comp12937_c0_seq1	GPLIN_001586800	1.72	1.05	2.01	2.32	1.81	2.26	10.03	6.85	7.04	1.59333	2.13	7.97333	5.00418	0.001
comp8044_c0_seq1	GPLIN_000887800	513.5	492.2	508.6	576.57	586.7	629.56	2504.09	2504.41	2544.78	504.767	597.61	2517.76	4.98797	0.001
comp13559_c0_seq1	GPLIN_001595700	194.31	188.9	189.5	222.58	215.79	247.88	936.52	932.25	945.78	190.903	228.75	938.183	4.91444	0.001
comp13212_c0_seq1	GPLIN_001190000	91.09	88.78	93.41	86.48	99.84	109.95	438.54	429.87	436.32	91.0933	98.7567	434.91	4.77433	0.001
comp10902_c0_seq1	GPLIN_000246600	150.72	148.12	147.56	165.13	169.12	178.4	696.64	681.67	665.77	148.8	170.883	681.36	4.57903	0.001
comp6890_c0_seq1	GPLIN_001502700	88.12	83.13	84.99	91.7	92.62	103.12	390.19	384.52	364.35	85.4133	95.8133	379.687	4.44529	0.001
comp5123_c0_seq1	GPLIN_000702600	10.07	11.54	10.49	19.68	18.56	16.74	40.85	44.49	40.97	10.7	18.3267	42.1033	3.93489	0.001
comp3165_c0_seq1	GPLIN_000594700	0.3	0.25	0.36	0.31	0.58	0.38	1.11	1.37	0.94	0.303333	0.423333	1.14	3.75824	0.001
comp652_c0_seq1	GPLIN_000448700	4.22	3.34	4.12	2.04	2.63	4.23	16.29	14.75	10.96	3.89333	2.96667	14	3.59589	0.001
comp14812_c0_seq1	GPLIN_000360800	2.49	1.88	2.08	3.61	2.81	2.2	8.52	6.66	4.71	2.15	2.87333	6.63	3.08372	0.001
comp4929_c0_seq1	GPLIN_000692200	10.85	11.77	9.17	11.36	16.21	18.57	34.92	32.18	27.6	10.5967	15.38	31.5667	2.97892	0.001
comp11805_c0_seq1	GPLIN_001108000	51.49	50.66	48.9	61.02	53.46	60.08	145.64	148.81	135.35	50.35	58.1867	143.267	2.84542	0.001
comp7476_c0_seq1	GPLIN_000848200	9.36	6.63	6.72	7.09	7.59	7.91	21.45	20.9	21.79	7.57	7.53	21.38	2.82431	0.001
comp463_c0_seq1	GPLIN_000441200	9.9	8.78	10.48	13.48	16.03	13.43	25.27	29.01	27.91	9.72	14.3133	27.3967	2.81859	0.001
comp587_c0_seq1	GPLIN_000075000	1.44	1.93	1.3	2.58	2.57	2.05	4.89	3.98	3.47	1.55667	2.4	4.11333	2.6424	0.001
comp16473_c0_seq1	GPLIN_001642100	48.39	47.95	53.38	50.9	55.6	54.03	130.49	132.56	131.24	49.9067	53.51	131.43	2.63352	0.001
comp803_c0_seq1	GPLIN_000458800	0.49	0.56	0.52	1.03	1.27	1.33	1.6	1	1.51	0.523333	1.21	1.37	2.61783	0.001
comp785_c0_seq1	GPLIN_001351500	9.58	9.02	3.9	16.54	12.67	12.47	26.12	15.07	16.87	7.5	13.8933	19.3533	2.58044	0.001
comp11912_c0_seq1	GPLIN_001113100	27.12	26.3	30.14	27.35	31.1	29.7	70.64	71.82	71.75	27.8533	29.3833	71.4033	2.56355	0.001
comp8990_c0_seq1	GPLIN_000944900	25.55	19.91	17.96	39.5	31.24	31.55	57.02	55.85	47.7	21.14	34.0967	53.5233	2.53185	0.001
comp4150_c0_seq1	GPLIN_001451600	21.65	21.69	21.33	28.01	25.44	28.34	56.23	52.7	52.98	21.5567	27.2633	53.97	2.50363	0.001
comp413_c0_seq1	GPLIN_001339700	11.71	10.99	13.69	10.67	10.55	10.13	5.68	5.95	5.27	12.13	10.45	5.63333	0.464413	0.001
comp12943_c0_seq1	GPLIN_001173500	20.55	21.52	24.06	21.13	13.79	18.18	9.55	9.65	10.65	22.0433	17.7	9.95	0.451384	0.001
comp4917_c0_seq1	GPLIN_001467700	4.81	4.16	4.83	4.53	3.21	3.98	2.14	2.07	1.83	4.6	3.90667	2.01333	0.437681	0.001
comp9170_c0_seq1	GPLIN_000957400	5.63	5.12	5.7	4.87	4.43	4.68	2.39	2.55	2.24	5.48333	4.66	2.39333	0.436474	0.001
comp2021_c0_seq1	GPLIN_000090400	23.85	19.74	20.89	15.51	19.65	17.37	9.1	8.31	8.8	21.4933	17.51	8.73667	0.406483	0.001
comp3679_c0_seq1	GPLIN_000108900	5.82	6.36	4.1	3.04	4.75	5.2	1.01	2.94	2.37	5.42667	4.33	2.10667	0.388206	0.001
comp15177_c0_seq1	GPLIN_001621900	5.91	5.23	4.64	3.09	4.34	3.32	2.1	2.15	1.73	5.26	3.58333	1.99333	0.378961	0.001
comp8404_c0_seq1	GPLIN_000907200	2.67	2.29	2.31	0.38	2.95	2.7	1.07	0.74	0.89	2.42333	2.01	0.9	0.371389	0.001
comp11022_c0_seq1	GPLIN_001066900	27.74	30.64	32.38	21.52	21.3	25.3	11.55	9.82	12.13	30.2533	22.7067	11.1667	0.369105	0.001
comp15174_c0_seq1	GPLIN_001276000	0	0.2	0.32	0.31	0.31	0.32	0.06	0.06	0.07	0.173333	0.313333	0.0633333	0.365385	0.001
comp14852_c0_seq1	GPLIN_001264300	5.19	4.3	4.6	2.08	2.07	2.37	1.52	1.74	1.78	4.69667	2.17333	1.68	0.3577	0.001
comp1302_c0_seq1	GPLIN_000485700	5.56	7.61	10.07	3.49	4.08	5.11	3.14	3.03	2.04	7.74667	4.22667	2.73667	0.35327	0.001
comp4764_c0_seq1	GPLIN_001463700	0.88	0.52	1.25	0	0.24	0.47	0.31	0.3	0.12	0.883333	0.236667	0.243333	0.275472	0.001
comp15303_c0_seq1	GPLIN_001281700	41.56	39.44	42.91	28.85	26.63	30.05	10.31	11.05	12.35	41.3033	28.51	11.2367	0.272052	0.001
comp11133_c0_seq1	GPLIN_000255800	8.5	2.43	8.8	167.74	0.3	6.82	1.78	1.71	1.78	6.57667	58.2867	1.75667	0.267106	0.001
comp11950_c0_seq1	GPLIN_001116400	2.45	2.44	2.96	3.2	0.75	0	0.77	0.62	0.6	2.61667	1.31667	0.663333	0.253503	0.001
comp12031_c0_seq1	GPLIN_001123200	0.91	1.03	2.82	1.58	0.67	0.39	0.38	0.43	0.22	1.58667	0.88	0.343333	0.216387	0.001
comp13446_c0_seq1	GPLIN_001203600	123.35	126.55	120.45	87.23	128.28	96.42	22.36	23.83	23.98	123.45	103.977	23.39	0.189469	0.001
comp383_c0_seq1	GPLIN_001338100	425.45	62.45	840.81	223.49	39.82	66.48	54.85	107.82	88.61	442.903	109.93	83.76	0.189116	0.001
comp2901_c0_seq1	GPLIN_000098300	249.77	36.74	350.06	121.25	21.31	37.54	31.68	47.75	37.63	212.19	60.0333	39.02	0.183892	0.001
comp12243_c0_seq1	GPLIN_001135300	3	1.03	11.82	2.36	0.83	1.03	1.03	0.54	1.21	5.28333	1.40667	0.926667	0.175394	0.001
comp385_c0_seq1	GPLIN_001338300	58.38	8.78	112.41	30.28	4.92	8.08	6.71	13.12	10.84	59.8567	14.4267	10.2233	0.170797	0.001
comp4032_c0_seq1	GPLIN_000641500	4254.72	623.03	6430.48	1920.22	382.02	530.62	418.23	751.95	561.77	3769.41	944.287	577.317	0.153158	0.001
comp1_c0_seq1	GPLIN_000000100	1278.46	200.1	2036	589.36	106.74	173.17	131.02	219.68	176.91	1171.52	289.757	175.87	0.150121	0.001
comp11128_c0_seq1	GPLIN_000255300	4838.18	764.83	7797.1	2082.4	420.01	649.97	475.17	824.67	621.82	4466.7	1050.79	640.553	0.143406	0.001
comp11129_c0_seq1	GPLIN_000255400	5379.72	902.36	8752.69	2296.11	408.52	612.72	471.21	848.37	667.81	5011.59	1105.78	662.463	0.132186	0.001
comp12996_c0_seq1	GPLIN_000298000	2.59	0.49	5.48	1.81	0.21	1.1	0.18	0.52	0	2.85333	1.04	0.233333	0.0817757	0.001
comp13962_c0_seq1	GPLIN_001225000	173.99	6.77	373.86	134.05	8.52	5.65	7.6	11.49	6.96	184.873	49.4067	8.68333	0.0469691	0.001
comp14773_c0_seq1	GPLIN_001616700	16.61	10.15	60.16	14.89	8.72	3.63	1.49	1.44	0	28.9733	9.08	0.976667	0.0337092	0.001
