# Supplementary material for: Duplication of hsp-110 Is Implicated in Differential Success of Globodera Species under Climate Change
Source: Mol Biol Evol. 2018 Jun 28;35(10):2401–13. doi: 10.1093/molbev/msy132 (PMC6188557; doi:10.1093/molbev/msy132)
Supplement: Supplementary Data [file msy132_supp.zip › Supplementary file 3.txt]

CLUSTAL O(1.2.4) multiple sequence alignment


G-ro-hsp-110.2      AATTACCCAAGTTTGAGCATAATTTCTTTTTATATTTATTTGATGTCGGGAATTGACTTT
G-pa-hsp-110        ------CCAAGTTTGAGCATAATTTCTTTTTATATTTATTTGATGTCGGGAATTGACTTT
G-ro-hsp-110.1      AATTACCCAAGTTTGAGCATAATTTCTTTTTATATTTATTTGATGTCGGGAATTGACTTT
                          ******************************************************

G-ro-hsp-110.2      GGGAATTTGAATTGCTATATGGCCGTGGCGCGGAACAAGGGAATCGATATCGTTGAAAAT
G-pa-hsp-110        GGGAATTTGAATTGCTATATGGCCGTGGCGCGGAACAAGGGAATCGATATCGTTGAAAAT
G-ro-hsp-110.1      GGGAATTTGAATTGCTATATGGCCGTGGCGCGGAACAAGGGAATCGATATCGTTGAAAAT
                    ************************************************************

G-ro-hsp-110.2      GATTGCTCTTTGCACGCCACCCCGGCTTGCGTTTCATTCGGACAATTTGCTCGGATGATT
G-pa-hsp-110        GATTGCTCTTTGCACGCCACCCCGGCTTGCGTTTCATTCGGACAATTTGCTCGGATGATA
G-ro-hsp-110.1      GATTGCTCTTTGCACGCCACCCCGGCTTGCGTTTCATTCGGACAATTTGCTCGGATGATT
                    ***********************************************************:

G-ro-hsp-110.2      GGTTATGGGGCAAAACAGCAGCTGAACGTCAACTACCGGAACAGTGTCATAAACTTCAAG
G-pa-hsp-110        GGTTATGGGGCAAAGCAGCAGCTGAACGTCAACTACCGGAACAGTGTCATAAACTTCAAA
G-ro-hsp-110.1      GGTTATGGGGCAAAACAGCAGCTGAACGTCAACTACCGGAACAGTGTCATAAACTTCAAG
                    **************.********************************************.

G-ro-hsp-110.2      CACATTCTTGGGCGTACTTTTGCAGACCCTATCGTTCAGACATTTCGGCACCATATCCCT
G-pa-hsp-110        CACATTCTTGGACGTACTTTTGCGGACCCTGTCGTTCAGACATTTCGGCACCATATCCCT
G-ro-hsp-110.1      CACATTCTTGGGCGTACTTTTGCAGACCCTATCGTTCAGACATTTCGGCACCATATCCCT
                    ***********.***********.******.*****************************

G-ro-hsp-110.2      TGCGGGGTCATGGGACAGTTTCCTGACGACCAAATTGGGATAAAGGTCTCCCATTTGGGC
G-pa-hsp-110        TGCGGGATCATGGGACAGTTTCCTGACGACCAAATTGGGATAAAGGTCTCCCATTTGGGC
G-ro-hsp-110.1      TGCGGGGTCATGGGACAGTTTCCTGACGACCAAATTGGGATAAAGGTCTCCCATTTGGGC
                    ******.*****************************************************

G-ro-hsp-110.2      ACTGTTCGATTGCTTTCACCTGAGCAAGTGGTCGGCTGTCTGCTGACGCATTTGCGTCTT
G-pa-hsp-110        ACTGTTCGTTTGCTTTCACCTGAGCAAGTGGTCGGCTGTCTGCTGACGCATTTGCGTCTT
G-ro-hsp-110.1      ACTGTTCGATTGCTTTCACCTGAGCAAGTGGTCGGCTGTCTGCTGACGCATTTGCGTCTT
                    ********:***************************************************

G-ro-hsp-110.2      TTGCTCAGCCGTTCGCTCGGCACAGATGTGACCGAATGCGTCATCAATGTCCCTTTTTTT
G-pa-hsp-110        TTGCTCAGCCGTTCGCTCGGCACAGATGTGACCGAATGCGTCATCAATGTCCCTTTTTTT
G-ro-hsp-110.1      TTGCTCAGCCGTTCGCTCGGCACAGATGTGACCGAATGCGTCATCAATGTCCCTTTTTTT
                    ************************************************************

G-ro-hsp-110.2      TACGGAGAAACCCAACGCCTTGCTTTGCTGAATGCCGGTCGTATTGCGGGACTTTCGCTT
G-pa-hsp-110        TACGGAGAAACCCAACGCCTTGCTTTGCTGAATGCCGGTCGTATTGCGGGACTTTCGCTT
G-ro-hsp-110.1      TACGGAGAAACCCAACGCCTTGCTTTGCTGAATGCCGGTCGTATTGCGGGACTTTCGCTT
                    ************************************************************

G-ro-hsp-110.2      CGTCTCATCACCGACCCGGCCGCCTTAGCCTATTGCTACGGCATGTACAATGGACCAAGT
G-pa-hsp-110        CGTCTCATCACCGACCCGGCCGCCTTAGCCTATTGCTACGGCATGTACAATGGACCAAGT
G-ro-hsp-110.1      CGTCTCATCACCGACCCGGCCGCCTTAGCCTATTGCTACGGCATGTACAATGGACCAAGT
                    ************************************************************

G-ro-hsp-110.2      CTTCCGCCCCCGGATAAGCCTTCACGGTTGGTTGCCTTTGTCGATGCCGGTCATTCTTCT
G-pa-hsp-110        CTTCCGCCCCCGGATAAGCCTTCACGGTTGGTTGCCTTTGTCGATGCCGGTCATTCTTCT
G-ro-hsp-110.1      CTTCCGCCCCCGGATAAGCCTTCACGGTTGGTTGCCTTTGTCGATGCCGGTCATTCTTCT
                    ************************************************************

G-ro-hsp-110.2      GTCCAAGCCAGTTTGATTGCATTCAACGCTGGCAAGGCACAGGTGATTGCTGCCGCCTTC
G-pa-hsp-110        GTCCAAGCCAGTTTGATTGCATTCAACGCTGGCAAGGCACAGGTGATTGCTGCCGCCTTC
G-ro-hsp-110.1      GTCCAAGCCAGTTTGATTGCATTCAACGCTGGCAAGGCACAGGTGATTGCTGCCGCCTTC
                    ************************************************************

G-ro-hsp-110.2      GACTTGGGCGTGGGTGGCGTTCATTTTGACTCGCTGTTGCGCGACCATTTCAACGACAAC
G-pa-hsp-110        GACTTGGGCGTGGGTGGCGTCCATTTTGACTCGCTGTTGCGCGACCATTTCAGCGACAAC
G-ro-hsp-110.1      GACTTGGGCGTGGGTGGCGTTCATTTTGACTCGCTGTTGCGCGACCATTTCAACGACAAC
                    ******************** *******************************.*******

G-ro-hsp-110.2      TTTTGCAAACGCTACAAAATCGACGCGAGGAAAAACGCTCGCGCATGGCTCCGTCTTTTG
G-pa-hsp-110        TTTTACAAACGCTACAAAATCGACGCGCGGAAAAACGCTCGCGCGTGGCTCCGTCTTTTG
G-ro-hsp-110.1      TTTTGCAAACGCTACAAAATCGACGCGAGGAAAAACGCTCGCGCATGGCTCCGTCTTTTG
                    ****.**********************.****************.***************

G-ro-hsp-110.2      GACGAATGCGAAAAACTTAAAAAACAAATGTCGGCAAACAGTCAGTCCATTCCGTTCTCC
G-pa-hsp-110        GACGAATGCGAAAAACTTAAAAAACAAATGTCGGCAAACAGTCAGTCCATTCCGTTCTCC
G-ro-hsp-110.1      GACGAATGCGAAAAACTTAAAAAACAAATGTCGGCAAACAGTCAGTCCATTCCGTTCTCC
                    ************************************************************

G-ro-hsp-110.2      ATTGAATGCTTTATGAACGATGTGGACGTCAATGGAAGCATGGAAAGGAACCAATTTGAG
G-pa-hsp-110        ATTGAATGCTTTATGAACGATGTGGACGTCAATGGAAGCATGGAAAGGGACCAATTTGAG
G-ro-hsp-110.1      ATTGAATGCTTTATGAACGATGTGGACGTCAATGGAAGCATGGAAAGGAACCAATTTGAG
                    ************************************************.***********

G-ro-hsp-110.2      CGGTTGGCAGAAAATCTTTTCCAAAAGGTGAAGTTACTGCTTCAGCAACTCGTCGAAAAG
G-pa-hsp-110        CGGTTGGCAGAAAATCTTTTCCAAAAGGTGAAGTTACTGCTTCAGCAACTCGTCGAAAAG
G-ro-hsp-110.1      CGGTTGGCAGAAAATCTTTTCCAAAAGGTGAAGTTACTGCTTCAGCAACTCGTCGAAAAG
                    ************************************************************

G-ro-hsp-110.2      GCGAAAATAAAGGTGGGCAACATTTACGATGTTGAATTGGTCGGTGGTTCGTCGCGAATC
G-pa-hsp-110        GCGAAAATAAAAGTGGGCGACATTTATGATGTTGAATTGGTCGGTGGTTCGTCGCGAATC
G-ro-hsp-110.1      GCGAAAATAAAGGTGGGCAACATTTACGATGTTGAATTGGTCGGTGGTTCGTCGCGAATC
                    ***********.******.******* *********************************

G-ro-hsp-110.2      CCGCGCTTAAAACAAATTGTGGCCGAATTTTTCAAAAAAGAGCCCAAGACGACGATGAAT
G-pa-hsp-110        CCGCGCTTAAAACAAATTGTGGCCGAATTTTTCAAAAAAGAGCCCAAGACGACGATGAAT
G-ro-hsp-110.1      CCGCGCTTAAAACAAATTGTGGCCGAATTTTTCAAAAAAGAGCCCAAGACGACGATGAAT
                    ************************************************************

G-ro-hsp-110.2      CAGGACGACGCAATGGCCCGCGGGTGTGCCCTCCGCTCGGCAATGCTTTATCCGGCCTAT
G-pa-hsp-110        CAGGACGACGCAATGGCCCGCGGGTGTGCCCTCCGCTCGGCAATGCTTTATCCGGCCTAT
G-ro-hsp-110.1      CAGGACGACGCAATGGCCCGCGGGTGTGCCCTCCGCTCGGCAATGCTTTATCCGGCCTAT
                    ************************************************************

G-ro-hsp-110.2      CATATGAAGCAATTCGCTGTGACCGACCCTTACGAATTGCGCGTCGACTCGACAACGATT
G-pa-hsp-110        CATATGAAGCAATTCGCTGTGACCGACCCTTACGAATTGCGCGTCGACTCGACAACCATT
G-ro-hsp-110.1      CATATGAAGCAATTCGCTGTGACCGACCCTTACGAATTGCGCGTCGACTCGACAACGATT
                    ******************************************************** ***

G-ro-hsp-110.2      TTTAACGAGGAAAAACTTACCGAGGAAATAAATGTTGAACAAGAAATGCAAGCTGCTGAC
G-pa-hsp-110        TTTAACGAGGAAAAACTTACGGAGGAAATAAATGTTGAACAAGAAATGCAAGCTGCTGAC
G-ro-hsp-110.1      TTTAACGAGGAAAAACTTACCGAGGAAATAAATGTTGAACAAGAAATGCAAGCTGCTGAC
                    ******************** ***************************************

G-ro-hsp-110.2      CTGCGCGACAAACAGCGTTCGGATGCTAAAAACGCATTGGAGGAATACTGCTTCAAATTG
G-pa-hsp-110        CTGCGCGATAAACAGCGTTCGGATGCCAAAAACGCATTGGAGGAATACTGCTTCAAATTG
G-ro-hsp-110.1      CTGCGCGACAAACAGCGTTCGGATGCTAAAAACGCATTGGAGGAATACTGCTTCAAATTG
                    ******** ***************** *********************************

G-ro-hsp-110.2      CAGCACACATTGGAGGACGAGCAATTGTGTAAAGGAAAGGTGAGCGACGAGGAGCGTCAT
G-pa-hsp-110        CAGCACACATTGGAAGACGAGCGATTGTGTAAAGGAAAAGTGAGCGACGAGGAGCGTCAT
G-ro-hsp-110.1      CAGCACACATTGGAGGACGAGCAATTGTGTAAAGGAAAGGTGAGCGACGAGGAGCGTCAT
                    **************.*******.***************.*********************

G-ro-hsp-110.2      GGGGGCATCGAAAGGTGCAACGCGGTCTTGGAATGGTTGGACACCGACTCGGAGACTTTG
G-pa-hsp-110        GGGGGCATCGAAAGGTGCAACGCGGTCTTGGAATGGTTGGACACCGAATCTGACACTTTG
G-ro-hsp-110.1      GGGGGCATCGAAAGGTGCAACGCGGTCTTGGAATGGTTGGACACCGAATCTGACACTTTG
                    ***********************************************.** ** ******

G-ro-hsp-110.2      CAGCGGAAGCAAATTGAATGTCGCCATAATGAGCTGGATGAATATTGTCGACCGATCATT
G-pa-hsp-110        CAGAGGAAGCAAATCGAATGTCGCCATAATGAACTGGACGAATATTGTCGACCGATTATT
G-ro-hsp-110.1      CAGAGGAAGCAAATCGAATGTCGCCATAATGAACTGGACGAATATTGTCGACCGATTATT
                    ***.********** *****************.***** ***************** ***

G-ro-hsp-110.2      GGAAAGATTTACGCAGTCGCCGAGTTGGACAATA---------------AAATGGAGACT
G-pa-hsp-110        GGAAAGATTTACGCAGTGGCCGAGTTGGACAAAAACATAGACACCAACAAAATGGAGACT
G-ro-hsp-110.1      GGAAAGATTTACGCAGTGGCCGAGTTGGACAAAAACATAGACACCAACAAAATGGAGACT
                    ***************** **************:*               ***********

G-ro-hsp-110.2      GGTGCTTCTCCCCAGCAGTCGTTTCCCAATGACAAACAAAATGTAAAGGACAAAAAGAGG
G-pa-hsp-110        GGTGCTTCTCCCCAGCAATCGTTTCCCAATGACAAACAAAAGGTAAAGGACAAAAAGGGG
G-ro-hsp-110.1      GGTGCTTCTCCCCAGCAATCGTTTCCCAATGACAAACAAAAGGTAAAGGACAAAAAGGGG
                    *****************.*********************** ***************.**

G-ro-hsp-110.2      TCATCGGATGGGCAAGTTGAGGAAGAAGTCCAGCGATAA
G-pa-hsp-110        GCGTCGGATGGGCAAATTGAGGAAGAAGTCCAGTGA
G-ro-hsp-110.1      GCGTCGGATGGGCAAATTGAGGAAGAAGTCCAGTGA
                     *.************.***************** **
                     
