# Supplementary material for: Duplication of hsp-110 Is Implicated in Differential Success of Globodera Species under Climate Change
Source: Mol Biol Evol. 2018 Jun 28;35(10):2401–13. doi: 10.1093/molbev/msy132 (PMC6188557; doi:10.1093/molbev/msy132)
Supplement: Supplementary Data [file msy132_supp.zip › Supplementary file 4.txt]

CLUSTAL W multiple sequence alignment


B-xy-hsp-110   	VVGFDFGNQNAFIAVARAGGIDVLINDYSLHATPACVSFGNKNRQMGVAA
M-ha-hsp-110   	MAGIDFGNMNCYLAAARNKGIEVLMNDYSLHATPACILFGQTCRLMGFGA
N-ab-hsp-110   	MAGLDFGNLNCYLALARNKGIDVLTNDYSLHATPSCVSFGPSARLIGYGA
R.re-hsp-110   	MAGIDFGNLNCYMAVARNKGIEIIDNDYSLHATPSCVSFGQFSRLMGYGA
H-sa-hsp-110   	MAGIDFGNLNCYLAVARNKGIEIVENDYSLHATPACVSFGQFARLMGCGA
G-el-hsp-110   	MSGIDFGNLNCYMAVARNKGIDIVENDCSLHATPACVSFGQFARMIGYGA
G-pa-hsp-110   	MSGIDFGNLNCYMAVARNKGIDIVENDCSLHATPACVSFGQFARMIGYGA
G-ro-hsp-110.2 	MSGIDFGNLNCYMAVARNKGIDIVENDCSLHATPACVSFGQFARMIGYGA
G-ro-hsp-110.1 	MSGIDFGNLNCYMAVARNKGIDIVENDCSLHATPACVSFGQFARMIGYGA
               

B-xy-hsp-110    RQGVSTNFKNTVMNFKHLLGRKFDDPVVQKYAEFIPAPLARGPNGDVVFD
M-ha-hsp-110    RQQLNMHYKNTVLYFKQLLGKQYSDEFINLFGSSIPCDVM----------
N-ab-hsp-110    RQQLNVNYENSVLNFKHLLGRDYSDPVVQAFLPYVPCKVVQLANDAIGLR
R.re-hsp-110    RQQLNINYRNSIVNFKHILGRTFSDPVVQAFRRYIPCDIVQFPNDQIGIK
H-sa-hsp-110    KQQLNVNFGNSVVNFKHILGRTFNDEVVQKFRQHIPCGLMKFTDDQIEIK
G-el-hsp-110    KQQLNVNYRNSVINFKHILGRTFADPVVQTFRHHIPCGIMQFPDDQIGIK
G-pa-hsp-110    KQQLNVNYRNSVINFKHILGRTFADPVVQTFRHHIPCGIMQFPDDQIGIK
G-ro-hsp-110.2  KQQLNVNYRNSVINFKHILGRTFADPIVQTFRHHIPCGVMQFPDDQIGIK
G-ro-hsp-110.1  KQQLNVNYRNSVINFKHILGRTFADPIVQTFRHHIPCGVMQFPDDQIGIK
               

B-xy-hsp-110    VNYLGERLQVTPQQITAAHLTKLKQITESQIGGTVSDVVISVPPAWSNDQ
M-ha-hsp-110    --YLNEERVFSPEQVLACLFTHLRLLLSKSLGADVNECVMSVPYYFDEKQ
N-ab-hsp-110    VKHLGEERTYSAEQVVACLLTHLRQLLARSVGADVTECVVNVPYFFGQQQ
R.re-hsp-110    VSNLGTTRVFLPDQVVGCLFTHLRHLINRSLGADISECVINVPFFFDETQ
H-sa-hsp-110    VTHLGTTRVLSPEQVVACLLTHLRVLLSRSLQTEVTESVINIPFFYEENQ
G-el-hsp-110    VSHLGTVRLLSPEQVVGCLLTHLRLLLSRSVGTDVTECVVNVPFFYGETQ
G-pa-hsp-110    VSHLGTVRLLSPEQVVGCLLTHLRLLLSRSLGTDVTECVINVPFFYGETQ
G-ro-hsp-110.2  VSHLGTVRLLSPEQVVGCLLTHLRLLLSRSLGTDVTECVINVPFFYGETQ
G-ro-hsp-110.1  VSHLGTVRLLSPEQVVGCLLTHLRLLLSRSLGTDVTECVINVPFFYGETQ
               

B-xy-hsp-110    RLALLEAGQIAGLNLKVVNENTAVGIAYGIYKKGLLPGPEEKPRLVAFVD
M-ha-hsp-110    RLAVITAGKIASLKITLINDHAALAYNYGIYKGMNLPKLEEPPKIVAFVD
N-ab-hsp-110    RMALLVSAKIAGLNVRLLNDHAALAYNFGMYRGSSLPKPEEPPKLVAFID
R.re-hsp-110    RLALLKAGRIAGLSLRLVSEPAALAYCYGMYNGSSLPPQDQPPKLVVFVD
H-sa-hsp-110    RRALLNAGRIAGLSLRLITDPAALAYCYGIYNGTNLPPHDQPPRLVAFVD
G-el-hsp-110    RIALLNAGRIAGLSLRLITDPAALAYCYGMYNGPSLPSPDKPSRLVAFVD
G-pa-hsp-110    RLALLNAGRIAGLSLRLITDPAALAYCYGMYNGPSLPPPDKPSRLVAFVD
G-ro-hsp-110.2  RLALLNAGRIAGLSLRLITDPAALAYCYGMYNGPSLPPPDKPSRLVAFVD
G-ro-hsp-110.1  RLALLNAGRIAGLSLRLITDPAALAYCYGMYNGPSLPPPDKPSRLVAFVD
               

B-xy-hsp-110    VGHSTVSASLMEFNERQVRVRASTYDDHVGGLHFDNVIREHFRNEFNRKY
M-ha-hsp-110    CGHSCLQTSLVAFNAGNAKVLNAAHTMEVGGHYFDLLLRDYFVVQFKERY
N-ab-hsp-110    AGHSGVQASIVAFNAGKAKIMGAAHDLSVGGLHFDAVLRDYFNDHFRNQF
R.re-hsp-110    AGHSSVQASLVAFNTGKAQVIAASYDLTVGGIHFDSLLRDYFHDDFRKRF
H-sa-hsp-110    AGHSSVQASLIAFSVGKAEVLAATYDLGVGGIYFDSILRDHFNNEFGKRF
G-el-hsp-110    AGHSSVQASLIAFNAGKAQVIAATFDLGVGGIHFDSLLRDHFNDNFYKRY
G-pa-hsp-110    AGHSSVQASLIAFNAGKAQVIAAAFDLGVGGVHFDSLLRDHFSDNFYKRY
G-ro-hsp-110.2  AGHSSVQASLIAFNAGKAQVIAAAFDLGVGGVHFDSLLRDHFNDNFCKRY
G-ro-hsp-110.1  AGHSSVQASLIAFNAGKAQVIAAAFDLGVGGVHFDSLLRDHFNDNFCKRY
               

B-xy-hsp-110    KIDAKTNPRAWQRLLDEAEKVKKQMSANSTAIPLNIECFMNDVDVSAKLS
M-ha-hsp-110    NIDVTKNPKAMFRLLDECEKLKKQMSANSQNIPFHIECFMNDVDVSGSMQ
N-ab-hsp-110    KVDAKKNPRAWLRLLDECEKIKKQMSANSQTIPLNIECFMNDVDVSGRIQ
R.re-hsp-110    KIDVKQNARAWLRLLDECEKLKKQMSANSQRIPFSIECFMNDVDVSGNMQ
H-sa-hsp-110    NIDARKNPRAWLRLLDECEKLKKQMSANSQSIPFSIECFMKDVDVNGSMK
G-el-hsp-110    KIDARKNARAWLRLLDECEKLKKQMSANSQSIPFSIECFMNDVDVNGSME
G-pa-hsp-110    KIDARKNARAWLRLLDECEKLKKQMSANSQSIPFSIECFMNDVDVNGSME
G-ro-hsp-110.2  KIDARKNARAWLRLLDECEKLKKQMSANSQSIPFSIECFMNDVDVNGSME
G-ro-hsp-110.1  KIDARKNARAWLRLLDECEKLKKQMSANSQSIPFSIECFMNDVDVNGSME
               

B-xy-hsp-110    RAEFEQLADPLFQRIRNLLSALLQDSGINLQDIAEVELIGGSSRIPFVKQ
M-ha-hsp-110    RTQFEEMVQHLFEKINLMLFTLIERAKINVEDVSDVEIIGGSSRIPRIKQ
N-ab-hsp-110    RDQFEQLSVNLFNKFQYLLDDLLRSAQIKVEDISEVELIGGSTRIPRIKK
R.re-hsp-110    RAQFEQLVEPLFQKIHSLLQQLVQTAKVKIEDISEVELVGGSSRVPRIKQ
H-sa-hsp-110    RDDFERLAENVFQRVQALFQQLIKDANVQISDIFDVELVGGSSRIPRIKQ
G-el-hsp-110    RDQFERLAENLFQKVHLLLQQLVEKAKTKVGNIYDVELVGGSSRIPRLKQ
G-pa-hsp-110    RDQFERLAENLFQKVKLLLQQLVEKAKIKVGDIYDVELVGGSSRIPRLKQ
G-ro-hsp-110.2  RNQFERLAENLFQKVKLLLQQLVEKAKIKVGNIYDVELVGGSSRIPRLKQ
G-ro-hsp-110.1  RNQFERLAENLFQKVKLLLQQLVEKAKIKVGNIYDVELVGGSSRIPRLKQ
               

B-xy-hsp-110    IVAHAFNREPKTTLNADDVVARGAAMQCAILSPTVKVTDFHVIDSYNITI
M-ha-hsp-110    IIGEFFKKEPRTTMNQDDAIARGCALRSAMFYPAYQMKEFVLEDPFELVI
N-ab-hsp-110    IISDFFKQDPKTTMNQDDAVARGCALRSAMSYAVYQMKHYLVEDPFELAI
R.re-hsp-110    IVSEFFKKEPKTTMNQDDAVARGCALRSALLYPAYQMKQFIMVDPYDIVI
H-sa-hsp-110    IVGEFFKKEPKTTMNQDDSLARGCALRSAMLYPAYKMKQFVVVDRYEMAI
G-el-hsp-110    IVAEFFKKEPKTTMNQDDAMARGCALRSAMLYPAYHMKQFAVTDPYEMRV
G-pa-hsp-110    IVAEFFKKEPKTTMNQDDAMARGCALRSAMLYPAYHMKQFAVTDPYELRV
G-ro-hsp-110.2  IVAEFFKKEPKTTMNQDDAMARGCALRSAMLYPAYHMKQFAVTDPYELRV
G-ro-hsp-110.1  IVAEFFKKEPKTTMNQDDAMARGCALRSAMLYPAYHMKQFAVTDPYELRV
               

B-xy-hsp-110    DPQEIPYSEDLTQYIEFEKRMQQNDLNEKLKADAKNAVEEYVYSMR----
M-ha-hsp-110    EKSKLPNEKSVSELLKIERDMQAADQRATERSDAKNALEEFCFRMQHTFE
N-ab-hsp-110    DCSKLPKEEELTDQLSAEQEMQAADLRDRQRSDAKNALEEYCFKVQHAME
R.re-hsp-110    EPAKLPTDENLTEEINAEQEMQAADLRDRQRSEAKNALEEYCFKIQHAME
H-sa-hsp-110    DSSAQYDEEKLKEEIVAEQEMQGADLRDKQRSEAKNALEEYCFKTQHAME
G-el-hsp-110    DSTTIFNEEKLTDEINVEQEMQAADLRDKQRSDAKNALEEYCFKLQHTLE
G-pa-hsp-110    DSTTIFNEEKLTEEINVEQEMQAADLRDKQRSDAKNALEEYCFKLQHTLE
G-ro-hsp-110.2  DSTTIFNEEKLTEEINVEQEMQAADLRDKQRSDAKNALEEYCFKLQHTLE
G-ro-hsp-110.1  DSTTIFNEEKLTEEINVEQEMQAADLRDKQRSDAKNALEEYCFKLQHTLE
               

B-xy-hsp-110    -DKLCEQLVTEEESERFRGLLTETEDWLYGDGEEAERDLYEKKLAEIREV
M-ha-hsp-110    NTEACEGKVAEETRLSCLNECSEVLDWLDMNSTELQKKQIECRHSELEKH
N-ab-hsp-110    DGQLCQGKLTEAERNECTAQCQNVLDWLEMESDTLHKKQIECRHSELENF
R.re-hsp-110    DEKLCESKLSHEDRHNCIGKCNDVLDWLDTESETLQRKQIECRHAELEQY
H-sa-hsp-110    DEQLGRGKVSDEERRKCIEKCNAVLEWLDNESDTLQRKQIECRHNELEEY
G-el-hsp-110    DEHLCKGKVSDEERHGGIEMCNAVLEWLDTDSETLQRKQIECRHNELDEY
G-pa-hsp-110    DERLCKGKVSDEERHGGIERCNAVLEWLDTESDTLQRKQIECRHNELDEY
G-ro-hsp-110.2  DEQLCKGKVSDEERHGGIERCNAVLEWLDTDSETLQRKQIECRHNELDEY
G-ro-hsp-110.1  DEQLCKGKVSDEERHGGIERCNAVLEWLDTESDTLQRKQIECRHNELDEY
               

B-xy-hsp-110    IEPPISK------RQREKQDEEIERNREAEKEFQAEKL-----NEPRVEE
M-ha-hsp-110    CKPALTKLFASAEVKKEKQDPKQDDGNQNGNEHPKQDFEVKCSSNPKNDT
N-ab-hsp-110    CASALSKLYAVEKKEDGNGQDRMDTTEAPPNKQKEEQQSGKQTADGQGKP
R.re-hsp-110    CDPFMAKLYAVVKADDEEEGQNVDADNSPQQQSPPQQLSPNRKKDGQVEK
H-sa-hsp-110    CRPILGKLYAVAQHKNANDENKMDANVSPQKQSPENK------SGGDGTK
G-el-hsp-110    CRPIIGKIYAVAELDKNVDTNKMETGASPQQSFPNDKQKVKDTSDGQIEE
G-pa-hsp-110    CRPIIGKIYAVAELDKNIDTNKMETGASPQQSFPNDKQKVKDASDGQIEE
G-ro-hsp-110.2  CRPIIGKIYAVAELD-----NKMETGASPQQSFPNDKQNVKDSSDGQVEE
G-ro-hsp-110.1  CRPIIGKIYAVAELDKNIDTNKMETGASPQQSFPNDKQKVKDASDGQIEE
               

B-xy-hsp-110    PMD
M-ha-hsp-110    EMD
N-ab-hsp-110    ATE
R.re-hsp-110    AAD
H-sa-hsp-110    AME
G-el-hsp-110    GVQ
G-pa-hsp-110    EVQ
G-ro-hsp-110.2  EVQ
G-ro-hsp-110.1  EVQ
               
