# Supplementary material for: Duplication of hsp-110 Is Implicated in Differential Success of Globodera Species under Climate Change
Source: Mol Biol Evol. 2018 Jun 28;35(10):2401–13. doi: 10.1093/molbev/msy132 (PMC6188557; doi:10.1093/molbev/msy132)
Supplement: Supplementary Data [file msy132_supp.zip › Supplementary file 5.txt]

CLUSTAL multiple sequence alignment by MUSCLE (3.8)


G-pa-hsp-110_clone_1        TTGGACTTCGCTTTTCCCTCAATTAGCTGCCGGCCAAACGGTGTTCGACTTGTTGTTGTA
G-pa-hsp-110_clone_3        TTGGACTTCGCTTTTCCCTCAATTAGCTGCCGGCCAAACGGTGTTCGACTTGTTGTTGTA
G-pa-hsp-110_clone_2        TTGGACTTCGCTTTTCCCTCAATTAGCTGCCGGCCAAACGGTGTTCGACTTGTTGTTGTA
G-ro-hsp-110.1_clone_1      TTGGACTTCGCTTTTCCCTCAATTAGCTGCCGGCCAAACGGTGTTCGACTTGTTGTTGTA
G-ro-hsp-110.1_clone_1      TTGGACTTCGCTTTTCCCTCAATTAGCTGCCGGCCAAACGGTGTTCGACTTGTTGTTGTA
G-ro-hsp-110.2_clone_2      TTGGACTTCGCTTTTCCCTCAATTAGCTGCCGGCCAAACGGTGTTC-----GCTGTTGTA
G-ro-hsp-110.2_clone_1      TTGGACTTCGCTTTTCCCTCAATTAGCTGCCGGCCAAACGGTGTTC-----GCTGTTGTA
G-ro-hsp-110.2_clone_3      TTGGACTTCGCTTTTCCCTCAATTAGCTGCCGGCCAAACGGTGTTC-----GCTGTTGTA
                            **********************************************     * *******

G-pa-hsp-110_clone_1        TCAACCCGACAGTGTCTGTCGGCACCGCCTGACCTCTTCAATCTAATTTAAAATTTTAGG
G-pa-hsp-110_clone_3        TCAACCCGACAGTGTCTGTCGGCACCGCCTGACCTCTTCAATCTAATTTAAAATTTTAGG
G-pa-hsp-110_clone_2        TCAACCCGACAGTGTCTGTCGGCACCGCCTGACCTCTTCAATCTAATTTAAAATTTTAGG
G-ro-hsp-110.1_clone_1      TCAACCCGACAGTGTCTGTCGGCACCGCCTGACCTCTTCAATCTAATTTAAAATTTTAGG
G-ro-hsp-110.1_clone_1      TCAACCCGACAGTGTCTGTCGGCACCGCCGGACCTCTTCAATCTAATTTAAAATTTTAGG
G-ro-hsp-110.2_clone_2      TCA-----AAAGTTTT------CCCGGCCGGACCTCTTCGA--TAATTAAAATTTTTAGG
G-ro-hsp-110.2_clone_1      TCA-----AAAGTTTT------CCCGGCCGGACCTCTTCGA--TAATTAAAATTTTTAGG
G-ro-hsp-110.2_clone_3      TCA-----AAAGTTTT------CCCGGCCGGACCTCTTCGA--TAATTAAAATTTTTAGG
                            ***     * *** *       * * *** ********* *  ***** *** *******

G-pa-hsp-110_clone_1        TAAAAA-TCGCAATA----AAATTTGAGGGTCAACTTTTTAACAAATATCGTTAACAT-T
G-pa-hsp-110_clone_3        TAAAAA-TCGCAATA----AAATTTGAGGGTCAACTTTTTAACAAATATCGTTAACAT-T
G-pa-hsp-110_clone_2        TAAAAA-TCGCAATA----AAATTTGAGGGTCAACTTTTTAACAAATATCGCTAACAT-T
G-ro-hsp-110.1_clone_1      TAAAAA-TCGCAATA----AAATTTGAGGGTCAACTTTTTAACAAATATCGTTAACAT-T
G-ro-hsp-110.1_clone_1      TAAAAA-TCGCAATA----AAATTTGAGGGTCAACTTTTTAACAAATATCGTTAACAT-T
G-ro-hsp-110.2_clone_2      TAAAAAGTTGCAATATTATGAAATTGAGGGTCAATTATTTAACAAATATCGTTAACTTCT
G-ro-hsp-110.2_clone_1      TAAAAAGTTGCAATATTATGAAATTGAGGGTCAATTATTTAACAAATATCGTTAACTTCT
G-ro-hsp-110.2_clone_3      TAAAAAGTTGCAATATTATGAAATTGAGGGTCAATTATTTAACAAATATCGTTAACTTCT
                            ****** * ******     ** *********** * ************** **** * *

G-pa-hsp-110_clone_1        TCAAAATTTTTACGTCGCAC---------------CCCTCCCCCATTCCTAAAAAAGCTT
G-pa-hsp-110_clone_3        TCAAAATTTTTACGTCGCAC---------------CCCTCCCCCATTCCTAAAAAAGCTT
G-pa-hsp-110_clone_2        TCAAAATTTTTACGTCGCAC---------------CCCTCCCCCATTCCTAAAAAAGCTT
G-ro-hsp-110.1_clone_1      TCAAAATTTTTACGTCGCAC---------------CCCTCCCCCATTCCTAAAAAAGCTT
G-ro-hsp-110.1_clone_1      TCAAAATTTTTACGTCGCAC---------------CCCTCCCCCATTCCTAAAAAAGCTT
G-ro-hsp-110.2_clone_2      TCATAATTTTTACGGCGCACCTTTTGGTTGAAAATCTCTTAACAATTGAGTAAAAACATT
G-ro-hsp-110.2_clone_1      TCATAATTTTTACGTCGCACCTTTTGGTTGAAAATCTCTTAACAATTGAGTAAAAACATT
G-ro-hsp-110.2_clone_3      TCATAATTTTTACGTCGCACCTTTTGGTTGAAAATCTCTTAACAATTGAGTAAAAACATT
                            *** ********** *****               * **   * ***    *****  **

G-pa-hsp-110_clone_1        CAAAATTACCGTATAAAAATTCTATTGAAA------------------ATCGACTCC-AA
G-pa-hsp-110_clone_3        CAAAATTACCGTATAAAAATTCTATTGAAA------------------ATCGACTCC-AA
G-pa-hsp-110_clone_2        CAAAATTACCGTATAAAAATTCTATTGAAA------------------ATCGACTCC-AA
G-ro-hsp-110.1_clone_1      CAAAATTACCGTATAAAAATTCTATTGAAA------------------ATCGACTCC-AA
G-ro-hsp-110.1_clone_1      CAAAATTACCGTATAAAAATTCTATTGAAA------------------ATCGACTCC-AA
G-ro-hsp-110.2_clone_2      CAAAATTTTCTTG-GCGGCCCCTATCGGCACTGCCGACCCCCTCCCAAACCCCCTCCCAA
G-ro-hsp-110.2_clone_1      CAAAATTTTCTTG-GCAGCCCCTATCGGCACTGCCG------------ACCCCCTCCGAA
G-ro-hsp-110.2_clone_3      CAAAATTTTCTTG-GCAGCCCCTATCGGCACTGCCG------------ACCCCCTCCGAA
                            *******  * *         **** *  *                  * *  **** **

G-pa-hsp-110_clone_1        GTCCGGGCTCTTAATT--TTCAAAAATT--------------------------------
G-pa-hsp-110_clone_3        GTCCGGGCTCTTAATT--TTCAAAAATT--------------------------------
G-pa-hsp-110_clone_2        GTCCGGGCTCTTAATT--TTCAAAAATT--------------------------------
G-ro-hsp-110.1_clone_1      GTCCGGGCTCTTAATT--TTCAAAAATT--------------------------------
G-ro-hsp-110.1_clone_1      GTCCGGGCTCTTAATT--TTCAAAAATT--------------------------------
G-ro-hsp-110.2_clone_2      ATCTGGGGTCCGAGTCAGGTCAAAAATTGCGATACGCGTGATTTTAGCGAAAATACGTTA
G-ro-hsp-110.2_clone_1      ATCTGGGGTCCGAGTCAGGTCAAAAATTGCGATACGCGTGATTTTAGCGAAAATACGTTA
G-ro-hsp-110.2_clone_3      ATCTGGGGTCCGAGTCAGGTCAAAAATTGCGATACGCGTGATTTTAGCGAAAATACGTTA
                             ** *** **  * *    *********                                

G-pa-hsp-110_clone_1        ---------------TAA--------------------------ACCGATTCAAAACCCG
G-pa-hsp-110_clone_3        ---------------TAA--------------------------ACCGATTCAAAACCCG
G-pa-hsp-110_clone_2        ---------------TAA--------------------------ACCGATTCAAAACCCG
G-ro-hsp-110.1_clone_1      ---------------TAA--------------------------ACCGATTCAAAACCCG
G-ro-hsp-110.1_clone_1      ---------------TAA--------------------------ACCGATTCAAAAACCG
G-ro-hsp-110.2_clone_2      CGATACGATATAGCCTAAAAAAATACGATATTTACGATTACGCTACCGATACACAGCCCT
G-ro-hsp-110.2_clone_1      CGATACGATATAGCCTAAAAAAATACGATATTTACGATTACGATACCGATACACAGCCCT
G-ro-hsp-110.2_clone_3      CGATACGATATAGCCTAAAAAAATACGATATTTACGATTACGATACCGATACGCAGCCCT
                                           ***                          ****** *  *  ** 

G-pa-hsp-110_clone_1        GGT-TAAACTCTCAA---------TTTTTATTTTTTCAAAGCCTTTAAACCGGAGTTTGA
G-pa-hsp-110_clone_3        GGT-TAAACTCTCAA---------TTTTTATTTTTTCAAAGCCTTTAAACCGGAGTTTGA
G-pa-hsp-110_clone_2        GGT-TAAACTCTCAA---------TTTTTATTTTTTCAAAGCCTTTAAACCGGAGTTTGA
G-ro-hsp-110.1_clone_1      GGT-TAAACTCTCAA---------TTTTTATTTTTTCAAAGCCTTTAAACCGGAGTTTGA
G-ro-hsp-110.1_clone_1      GGT-TAAACTCTCAA---------TTTTTATTTTTTCAAAGCCTTTAAACCGGGGTTTGA
G-ro-hsp-110.2_clone_2      GTTGCAAACCTATAAGAATGGGATTTTTTGGCATATAAATGCCAATATTGTGTGGCATAA
G-ro-hsp-110.2_clone_1      GTTGCAAACCTATAAGAATGGGATTTTTTGGCATATAAATGCCAATATTGTGTGGCATAA
G-ro-hsp-110.2_clone_3      GTTGCAAACCTATAAGAATGGGATTTTTTGGCATATAAATGCCAATATTGTGTGGCATAA
                            * *  ****    **         *****    * * ** ***  **    *  *  * *

G-pa-hsp-110_clone_1        ACCGGTTT---------------AAGTTACTTTGAAAATCTGCAAAAA----TGACTAGA
G-pa-hsp-110_clone_3        ACCGGTTT---------------AAGTTACTTTGAAAATCTGCAAAAA----TGACTAGA
G-pa-hsp-110_clone_2        ACCGGTTT---------------AAGTTACTTTGAAAATCTGCAAAAA----TGACTAGA
G-ro-hsp-110.1_clone_1      ACCGGTTT---------------AAGTTACTTTGAAAATCTGCAAAAA----TGACTAGA
G-ro-hsp-110.1_clone_1      ACCGGTTT---------------AAGTTACTTTGAAAATCTGCAAAAA----TGACTAGA
G-ro-hsp-110.2_clone_2      AATCATCTGGAAAAAAATTTAAAAATTTTTTTTGAGTGTTTTCAAAAAACGTTAATTAGA
G-ro-hsp-110.2_clone_1      AATCATCTGGAAAAAAATTTAAAAATTTTTTTTGAGTGTTTTCAAAAAACGTTAATTAGA
G-ro-hsp-110.2_clone_3      AATCATCTGGAAAAAAATTTAAAAATTTTTTTTGAGTGTTTTCAAAAAACGTTAATTAGA
                            *    * *               ** **  *****   * * ******    * * ****

G-pa-hsp-110_clone_1        TCGTCCCAAATCGCTCCTAAATGTTT-------TCCCAAAAAGAATATTTTAAGCCTTTT
G-pa-hsp-110_clone_3        TCGTCCCAAATCGCTCCTAAATGTTT-------TCCCAAAAAGAATATTTTAAGCCTTTT
G-pa-hsp-110_clone_2        TCGTCCCAAATCGCTCCTAAATGTTT-------TCCCAAAAAGAATATTTTAAGCCTTTT
G-ro-hsp-110.1_clone_1      TCGTCCCAAATCGCTCCTAAATGTTT-------TCCCAAAAAGAATATTTTAAGCCTTTT
G-ro-hsp-110.1_clone_1      TCGTCCCAAATCGCTCCTAAATGTTTTCTAAGCTCCA-AAAAGAATAATTTAAGCCTTTT
G-ro-hsp-110.2_clone_2      T------AAATAGCT----AATTTTT----AGATCTATTAGAAAATATTTTAGTTACTTT
G-ro-hsp-110.2_clone_1      T------AAATAGCT----AATTTTT----AGATCTATTAGAAAATATTTTAGTTACTTT
G-ro-hsp-110.2_clone_3      T------AAATAGCT----AATTTTT----AGATCTATTAGAAAATATTTTAGTTACTTT
                            *      **** ***    *** ***       **    * * **** ****     ***

G-pa-hsp-110_clone_1        TAATATTTAAATCGGTTATT----------GAAACCGGTTC---CAAAACATT-------
G-pa-hsp-110_clone_3        TAATATTTAAATCGGTTATT----------GAAACCGGTTC---CAAAACATT-------
G-pa-hsp-110_clone_2        TAATATTTAAATCGGTTATT----------GAAACCGGTTC---CAAAACATT-------
G-ro-hsp-110.1_clone_1      TAATATTTAAATCGGTTATT----------GAAACCGGTTC---CAAAACATT-------
G-ro-hsp-110.1_clone_1      TAATATTTAAATCGGTTATT----------GAAACCGGTTC---CAAAACATT-------
G-ro-hsp-110.2_clone_2      TAATGCCTTAAGTACATATTATAATAAGAGGAAAATATTTTGAGCAAAATATTTTGAAAA
G-ro-hsp-110.2_clone_1      TAATGCCTTAAGTACATATTATAATAAGAGGAAAATATTTTGAGCAAAATATTTTGAAAA
G-ro-hsp-110.2_clone_3      TAATGCCTTAAGTACATATTATAATAAGAGGAAAATATTTTGAGCAAAATATTTTGAAAA
                            ****   * **     ****          ****    **    ***** ***       

G-pa-hsp-110_clone_1        GCATT-------------------------------------AAATTACAAAAATCATGG
G-pa-hsp-110_clone_3        GCATT-------------------------------------AAATTACAAAAATCATGG
G-pa-hsp-110_clone_2        GCATT-------------------------------------AAATTACAAAAATCATGG
G-ro-hsp-110.1_clone_1      GCATT-------------------------------------AAATTACAAAAATCATGG
G-ro-hsp-110.1_clone_1      GCATT-------------------------------------AAATTACAAAAATCATGG
G-ro-hsp-110.2_clone_2      ATATTTTGAACGAATGTACAATAAAAAGTTGGGACAATTCGCAAACGACAAATTTGAGGG
G-ro-hsp-110.2_clone_1      ATATTTTGAACGAATGTACAATAAAAAGTTGGGACAATTCGCAAACGACAAATTTGAGGG
G-ro-hsp-110.2_clone_3      ATATTTTGAACGAATGTACAATAAAAAGTTGGGACAATTCGCAAACGACAAATTTGAGGG
                              ***                                     ***  *****  * * **

G-pa-hsp-110_clone_1        --------------------------------TTGTTGTGAAA------CACTTTTA---
G-pa-hsp-110_clone_3        --------------------------------TTGTTGTGAAA------CACTTTTA---
G-pa-hsp-110_clone_2        --------------------------------TTGTTGTGAAA------CACTTTTA---
G-ro-hsp-110.1_clone_1      --------------------------------TTGTTGTGAAA------CACTTTTA---
G-ro-hsp-110.1_clone_1      --------------------------------TTGTTGTGAAA------CACTTTTA---
G-ro-hsp-110.2_clone_2      GCGATGCTGAGCGCCCCCCAAATATTTGGCATTTGTTGTAAAATCCAATCACAATTACGA
G-ro-hsp-110.2_clone_1      GCGATGCTGAGCGCCCCCCAAATATTTGGCATTTGTTGTAAAATCCAATCACAATTACGA
G-ro-hsp-110.2_clone_3      GCGATGCTGAGCGCCCCCCAAATATTTGGCATTTGTTGTAAAATCCAATCACAATTACGA
                                                            ******* ***      ***  ***   

G-pa-hsp-110_clone_1        -----AAAAGCCAAA--ATAAATTTTAAA-------------------------------
G-pa-hsp-110_clone_3        -----AAAAGCCAAA--ATAAATTTTAAA-------------------------------
G-pa-hsp-110_clone_2        -----AAAAGCCAAA--ATAAATTTTAAA-------------------------------
G-ro-hsp-110.1_clone_1      -----AAAAGCCAAA--ATAAATTTTAAA-------------------------------
G-ro-hsp-110.1_clone_1      -----AAAAGCCAAA--ATAAATTTTAAA-------------------------------
G-ro-hsp-110.2_clone_2      ACGACAAACGGCAAACGATAAATTACAGACGATAAACGACAAAAGACGACAAACGCCGTA
G-ro-hsp-110.2_clone_1      ACGACAAACGGCAAACGATAAATTACAGACGATAAACGACAAAAGACGACAAACGCCGTA
G-ro-hsp-110.2_clone_3      ACGACAAACGGCAAACGATAAATTACAGACGATAAACGACAAAAGACGACAAACGCCGTA
                                 *** * ****  *******  * *                               

G-pa-hsp-110_clone_1        ------------------------------------------------------------
G-pa-hsp-110_clone_3        ------------------------------------------------------------
G-pa-hsp-110_clone_2        ------------------------------------------------------------
G-ro-hsp-110.1_clone_1      ------------------------------------------------------------
G-ro-hsp-110.1_clone_1      ------------------------------------------------------------
G-ro-hsp-110.2_clone_2      TGCTGACTACAAATTTGTCGTTTATCGTCTGTCTCCGTTTGTCGTTCGTAATTGTGATTG
G-ro-hsp-110.2_clone_1      TGCTGACTACAAATTTGTCGTTTATCGTCTGTCTCCGTTTGTCGTTCGTAATTGTGATTG
G-ro-hsp-110.2_clone_3      TGCTGACTACAAATTTGTCGTTTATCGTCTGTCTCCGTTTGTCGTTCGTAATTGTGATTG
                                                                                        

G-pa-hsp-110_clone_1        -----------AAACTTCAAAAAATCACGGATGTTGAAATCATAGACTTTATACAAGTCG
G-pa-hsp-110_clone_3        -----------AAACTTCAAAAAATCACGGATGTTGAAATCATAGACTTTATACAAGTCG
G-pa-hsp-110_clone_2        -----------AAACTTCAAAAAATCACGGATGTTGAAATCATAGACTTTATACAAGTCG
G-ro-hsp-110.1_clone_1      -----------AAACTTCAAAAAATCACGGATGTTGAAATCATAGACTTTATACAAGTCG
G-ro-hsp-110.1_clone_1      -----------AAACTTCAAAAAATCACGGATGTTGAAATCATAGACTTTATACAAGTCG
G-ro-hsp-110.2_clone_2      GCCCCAGTTGTGAACGTCAAAAAATCACAGATGTTGGAATCATAGATTTTATACAAGTCG
G-ro-hsp-110.2_clone_1      GCCCCAGTTGTGAACGTCAAAAAATCACAGATGTTGGAATCATAGATTTTATACAAGTCG
G-ro-hsp-110.2_clone_3      GCCCCAGTTGTGAACGTCAAAAAATCACAGATGTTGGAATCATAGATTTTATACAAGTCG
                                        *** ************ ******* ********* *************

G-pa-hsp-110_clone_1        AGAACTTAATCGACGAAATGTCGGATTTTGCTTATTTGTTAGTCGA--------------
G-pa-hsp-110_clone_3        AGAACTTAATCGACGAAATGTCGGATTTTGCTTATTTGTTAGTCGA--------------
G-pa-hsp-110_clone_2        AGAACTTAATCGACGAAATGTCGGATTTTGCTTATTTGTTAGTCGA--------------
G-ro-hsp-110.1_clone_1      AGAACTTAATCGACGAAATGTCGGATTTTGCTTATTTGTTAGTCGA--------------
G-ro-hsp-110.1_clone_1      AGAACTTAATCGACGAAATGTCGGATTTTGCTTATTTGTTAGTCGA--------------
G-ro-hsp-110.2_clone_2      A----------GACGAAATGTCGGATTTTGCTTATTTGTTAGTCGACGTACCTTTTTTTC
G-ro-hsp-110.2_clone_1      A----------GACGAAATGTCGGGTTTTGCTTATTTGTTAGTCGACGTACCTTTTTTTC
G-ro-hsp-110.2_clone_3      A----------GACGAAATGTCGGGTTTTGCTTATTTGTCAGTCGACGTACCTTTTTTTC
                            *          ************* ************** ******              

G-pa-hsp-110_clone_1        ------------------------------------------------------------
G-pa-hsp-110_clone_3        ------------------------------------------------------------
G-pa-hsp-110_clone_2        ------------------------------------------------------------
G-ro-hsp-110.1_clone_1      ------------------------------------------------------------
G-ro-hsp-110.1_clone_1      ------------------------------------------------------------
G-ro-hsp-110.2_clone_2      GCGCTAACTGCGACCCGCTTGATTTTTTCGGATCCGCGGCCACTTTTACGGCTCTTTTAT
G-ro-hsp-110.2_clone_1      GCGCTAACTGCGACCCGCTTGATTTTTTCGGATCCGCGGCCACTTTTACGGCTCTTTTAT
G-ro-hsp-110.2_clone_3      GCGCTAACTGCGACCCGCTTGATTTTTTCGGATCCGCGGCCACTTTTACGGCTCTTTTAT
                                                                                        

G-pa-hsp-110_clone_1        ------------------------------------------------------------
G-pa-hsp-110_clone_3        ------------------------------------------------------------
G-pa-hsp-110_clone_2        ------------------------------------------------------------
G-ro-hsp-110.1_clone_1      ------------------------------------------------------------
G-ro-hsp-110.1_clone_1      ------------------------------------------------------------
G-ro-hsp-110.2_clone_2      ACACCACTATGGGTCAAGCCC-AAAGGCGAAACG-CCAAAATTAAGCAGTATATCAGGGT
G-ro-hsp-110.2_clone_1      ACCCCACTATGGGTCAAGCCCAAAAGGCGAAACGCCCAAAATTAAGCAGTATATCAGGGT
G-ro-hsp-110.2_clone_3      ACCCCACTATGGGTCAAGCCC-AGAGGCGAAACG-CCAAAATTAAGCAGTATATCAGGGT
                                                                                        

G-pa-hsp-110_clone_1        ------------------------------------------------------------
G-pa-hsp-110_clone_3        ------------------------------------------------------------
G-pa-hsp-110_clone_2        ------------------------------------------------------------
G-ro-hsp-110.1_clone_1      ------------------------------------------------------------
G-ro-hsp-110.1_clone_1      ------------------------------------------------------------
G-ro-hsp-110.2_clone_2      TTCATCGAATGAAAATTTTCTTAGTCGAATTTTTTTTATTTCGGGTTTCGACATCGACAC
G-ro-hsp-110.2_clone_1      TTCATCGAATGAAAATTTTCTTAGTCGAATTTTTTTTATTTCGGGTTTCGACATCGACAC
G-ro-hsp-110.2_clone_3      TTCATCGAATGAAAATTTTCTTAGTCGAATTTTTTTTATTTCGGGTTTCGACATCGACAC
                                                                                        

G-pa-hsp-110_clone_1        ------------------------------------------------------------
G-pa-hsp-110_clone_3        ------------------------------------------------------------
G-pa-hsp-110_clone_2        ------------------------------------------------------------
G-ro-hsp-110.1_clone_1      ------------------------------------------------------------
G-ro-hsp-110.1_clone_1      ------------------------------------------------------------
G-ro-hsp-110.2_clone_2      GAAAAAGCTCGAAACCCAGTTTCTGGATCACATTTATCATCACCAACCCAACTAACTCAC
G-ro-hsp-110.2_clone_1      GAAAAAGCTCGAAACCCAGTTTCTGGATCACATTTATCATCACCAACCCAACTAACTCAC
G-ro-hsp-110.2_clone_3      GAAAAAGCTCGAAACCCAGTTTCTGGATCACATTTATCATCACCAACCCAACTAACTCAC
                                                                                        

G-pa-hsp-110_clone_1        ------------------------------------TAAATG------------------
G-pa-hsp-110_clone_3        ------------------------------------TAAATG------------------
G-pa-hsp-110_clone_2        ------------------------------------TAAATG------------------
G-ro-hsp-110.1_clone_1      ------------------------------------TAAATG------------------
G-ro-hsp-110.1_clone_1      ------------------------------------TAAATG------------------
G-ro-hsp-110.2_clone_2      GTCATTTTGGAATTTCTTCGAAGAATTTCCTACAATTAAATGAACCCCTGAATTTCCTGC
G-ro-hsp-110.2_clone_1      GTCATTTTGGAATTTCTTCGAAGAATTTCCTACAATTAAATGAACCCCTGAATTTCCTGC
G-ro-hsp-110.2_clone_3      GTCATTTTGGAATTTCTTCGAAGAATTTCCTACAATTAAATGAACCCCTGAATTTCCTGC
                                                                ******                  

G-pa-hsp-110_clone_1        ------------------------------------------------------------
G-pa-hsp-110_clone_3        ------------------------------------------------------------
G-pa-hsp-110_clone_2        ------------------------------------------------------------
G-ro-hsp-110.1_clone_1      ------------------------------------------------------------
G-ro-hsp-110.1_clone_1      ------------------------------------------------------------
G-ro-hsp-110.2_clone_2      AAAATTTCAGATTGTCGTCTTTGATGGTTTTTTTGTTTGAAAAAAATTTCTGAAAAAATT
G-ro-hsp-110.2_clone_1      AAAATTTCAGATTGTCGTCTTTGATGGTTTTTTTGTTTGAAAAAAATTTCTGAAAAAATT
G-ro-hsp-110.2_clone_3      AAAATTTCAGATTGTCGTCTTTGATGGTTTTTTTGTTTGAAAAAAATTTCTGAAAAAATT
                                                                                        

G-pa-hsp-110_clone_1        ------------------------------------------------------------
G-pa-hsp-110_clone_3        ------------------------------------------------------------
G-pa-hsp-110_clone_2        ------------------------------------------------------------
G-ro-hsp-110.1_clone_1      ------------------------------------------------------------
G-ro-hsp-110.1_clone_1      ------------------------------------------------------------
G-ro-hsp-110.2_clone_2      GGTCGGTTGAATATGTATGTAAAAAAGAAATTGACTATGAGGGGTGGGGCCGAAACGTCC
G-ro-hsp-110.2_clone_1      GGTCGGTTGAATATGTATGTAAAAAAGAAATTGACTATGAGGGGTGGGGCCGAAACGTCC
G-ro-hsp-110.2_clone_3      GGTCGGTTGAATATGTATGTAAAAAAGAAATTGACTATGAGGGGTGGGGCCGAAACGTCC
                                                                                        

G-pa-hsp-110_clone_1        ------------------------------------------------------------
G-pa-hsp-110_clone_3        ------------------------------------------------------------
G-pa-hsp-110_clone_2        ------------------------------------------------------------
G-ro-hsp-110.1_clone_1      ------------------------------------------------------------
G-ro-hsp-110.1_clone_1      ------------------------------------------------------------
G-ro-hsp-110.2_clone_2      CGGGGCCCAACCGGCGGGGCCGAAACGTCCGGGGCCGAAACGACCCACACTCTATCCCCT
G-ro-hsp-110.2_clone_1      CGGGGCCCAACCGGCGGGGCCGAAACGTCCGGGGCCGAAACGACCCACACTCTATCCCCT
G-ro-hsp-110.2_clone_3      CGGGGCCCAACCGGCGGGGCCGAAACGTCCGGGGCCGAAACGACCCACACTCTATCCCCT
                                                                                        

G-pa-hsp-110_clone_1        ------------------------------------------------------------
G-pa-hsp-110_clone_3        ------------------------------------------------------------
G-pa-hsp-110_clone_2        ------------------------------------------------------------
G-ro-hsp-110.1_clone_1      ------------------------------------------------------------
G-ro-hsp-110.1_clone_1      ------------------------------------------------------------
G-ro-hsp-110.2_clone_2      CACCATTAAATTTTCTTTTGATTTTCAAAACCTTGGAACACAGGCTAACACTTATATTTC
G-ro-hsp-110.2_clone_1      CACCATTAAATTTTCTTTTGATTTTCAAAACCTTGGAACACAGGCTAACACTTATATTTC
G-ro-hsp-110.2_clone_3      CACCATTAAATTTTCTTTTGATTTTCAAAACCTTGGAACACAGGCTAACACTTATATTTC
                                                                                        

G-pa-hsp-110_clone_1        ------------------------------------------------------------
G-pa-hsp-110_clone_3        ------------------------------------------------------------
G-pa-hsp-110_clone_2        ------------------------------------------------------------
G-ro-hsp-110.1_clone_1      ------------------------------------------------------------
G-ro-hsp-110.1_clone_1      ------------------------------------------------------------
G-ro-hsp-110.2_clone_2      GTGACCAAATTTTGCAGACATGCTTCTAAGGCTCCCTTCTTACCCGTACAAAATTTTGGA
G-ro-hsp-110.2_clone_1      GTGACCAAATTTTGCAGACATGCTTCTAAGGCTCCCTTCTTACCCGTACAAAATTTTGGA
G-ro-hsp-110.2_clone_3      GTGACCAAATTTTGCAGACATGCTTCTAAGGCTCCCTTCTTACCCGTACAAAATTTTGGA
                                                                                        

G-pa-hsp-110_clone_1        ------------------------------------------------------------
G-pa-hsp-110_clone_3        ------------------------------------------------------------
G-pa-hsp-110_clone_2        ------------------------------------------------------------
G-ro-hsp-110.1_clone_1      ------------------------------------------------------------
G-ro-hsp-110.1_clone_1      ------------------------------------------------------------
G-ro-hsp-110.2_clone_2      AAAAAATTATATTTTCATCAAAAATCTCGAATCTCGACTGTTCCGGCTCAAGATTTTTCG
G-ro-hsp-110.2_clone_1      AAAAAATTATATTTTCATCAAAAATCTCGAATCTCGACTGTTCCGGCTCAAGATTTTTCG
G-ro-hsp-110.2_clone_3      AAAAAATTATATTTTCATCAAAAATCTCGAATCTCGACTGTTCCGGCTCAAGATTTTTCG
                                                                                        

G-pa-hsp-110_clone_1        ------------------------------------------------------------
G-pa-hsp-110_clone_3        ------------------------------------------------------------
G-pa-hsp-110_clone_2        ------------------------------------------------------------
G-ro-hsp-110.1_clone_1      ------------------------------------------------------------
G-ro-hsp-110.1_clone_1      ------------------------------------------------------------
G-ro-hsp-110.2_clone_2      AGATCCGAGATTCTCGAAAAATCTCGTCTCGACATCTCGTATCGAATAAAACTGAATTTT
G-ro-hsp-110.2_clone_1      AGATCCGAGATTCTCGAAAAATCTCGTCTCGACATCTCGTATCGAATAAAACTGAATTTT
G-ro-hsp-110.2_clone_3      AGATCCGAGATTCTCGAAAAATCTCGTCTCGACATCTCGTATCGAATAAAACTGAATTTT
                                                                                        

G-pa-hsp-110_clone_1        ------------------------------TCGCT-----------------------TT
G-pa-hsp-110_clone_3        ------------------------------TCGCT-----------------------TT
G-pa-hsp-110_clone_2        ------------------------------TCGCT-----------------------TT
G-ro-hsp-110.1_clone_1      ------------------------------TCGCT-----------------------TT
G-ro-hsp-110.1_clone_1      ------------------------------TCGCT-----------------------TT
G-ro-hsp-110.2_clone_2      CGAGATTTTTCGAGAATTTCGTCTTGAGTCTCGCTCGAAGCTCAAGTCCGGGCTCTAATT
G-ro-hsp-110.2_clone_1      CGAGATTTTTCGAGAATTTCGTCTTGAGTCTCGCTCGAAGCTCAAGTCCGGGCTCTAATT
G-ro-hsp-110.2_clone_3      CGAGATTTTTCGAGAATTTCGTCTTGAGTCTCGCTCGAAGCTCAAGTCCGGGCTCTAATT
                                                          *****                       **

G-pa-hsp-110_clone_1        AAAACATTTATTCATGTGACTCATGATGAACATCTCTTAGATTTCGTTAAATCAAATTTA
G-pa-hsp-110_clone_3        AAAACATTTATTCATGTGACTCATGATGAACATCTCTTAGATTTCGTTAAATCAAATTTA
G-pa-hsp-110_clone_2        AAAACATTTATTCATGTGACTCATGATGAACATCTCTTAGATTTCGTTAAATCAAATTTA
G-ro-hsp-110.1_clone_1      AAAACATTTATTCATGTGACTCATGATGAACATCTCTTAGATTTCGTTAAATCAAATTTA
G-ro-hsp-110.1_clone_1      AAAACATTTATTCATGTGACTCATGATGAACATCTCTTAGATTTCGTTAAATCAAATTTA
G-ro-hsp-110.2_clone_2      AAAACATTTGTTCA--TGACTCATGATGAACATCTCTTAGATTTCATTAAATTACATTTG
G-ro-hsp-110.2_clone_1      AAAACATTTGTTCA--TGACTCATGATGAACATCTCTTAGATTTCATTAAATTACATTTG
G-ro-hsp-110.2_clone_3      AAAACATTTGTTCA--TGACTCATGATGAACATCTCTTAGATTTCATTAAATTACATTTG
                            ********* ****  ***************************** ****** * **** 

G-pa-hsp-110_clone_1        TTCAAGGTCATCGAGAAACACAATTATTTTG--AGAGTCCGCCCACACATTCATTTTGTC
G-pa-hsp-110_clone_3        TTCAAGGTCATCGAGAAACACAATTATTTTG--AGAGTCCGCCCACACATTCATTTTGTC
G-pa-hsp-110_clone_2        TTCAAGGTCATCGAGAAACACAATTATTTTG--AGAGTCCGCCCACACATTCATTTTGTC
G-ro-hsp-110.1_clone_1      TTCAAGGTCATCGAGAAACACAATTATTTTG--AGAGTCCGCCCACACATTCATTTTGTC
G-ro-hsp-110.1_clone_1      TTCAAGGTCATCGAGAAACACAATTATTTTG--AGAGTCCGCCCACACATTCATTTTGTC
G-ro-hsp-110.2_clone_2      TTCAAGGTCATCGAGAAACACAATTATTTTGCTAGAGTCCG-TCACACATTCATTTTGTC
G-ro-hsp-110.2_clone_1      TTCAAGGTCATCGAGAAACACAATTATTTTGCTAGAGTCCG-TCACACATTCATTTTGTC
G-ro-hsp-110.2_clone_3      TTCAAGGTCATCGAGAAACACAATTATTTTGCTAGAGTCCG-TCACACATTCATTTTGTC
                            *******************************  ********  *****************

G-pa-hsp-110_clone_1        CATTATTTATGTA------------------------CAAATCGAAATTATTTCACAATC
G-pa-hsp-110_clone_3        CATTATTTATGTA------------------------CAAATCGAAATTATTTCACAATC
G-pa-hsp-110_clone_2        CATTATTTATGTA------------------------CAAATCGAAATTATTTCACAATC
G-ro-hsp-110.1_clone_1      CATTATTTATGTA------------------------CAAATCGAAATTATTTCACAATC
G-ro-hsp-110.1_clone_1      CATTATTTATGTA------------------------CAAATCGAAATTATTTCACAATC
G-ro-hsp-110.2_clone_2      CATTATTTATGTATGTACATTTCGGAAGAAGTAATCTCAAATCGAAATTATTTCGCAACC
G-ro-hsp-110.2_clone_1      CATTATTTATGTATGTACATTTCGGAAGAAGTAATCTCAAATCGAAATTATTTCGCAACC
G-ro-hsp-110.2_clone_3      CATTATTTATGTATGTACATTTCGGAAGAAGTAATCTCAAATCGAAATTATTTCGCAACC
                            *************                        ***************** *** *

G-pa-hsp-110_clone_1        ATCCAACTCAACATACATAAATAAGCAGGCAAATACCTCAATTTTTAAATAAATAAATTT
G-pa-hsp-110_clone_3        ATCCAACTCAACATACATAAATAAGCAGGCAAATACCTCAATTTTTAAATAAATAAATTT
G-pa-hsp-110_clone_2        ATCCAACTCAACATACATAAATAAGCAGGCAAATACCTCAATTTTTAAATAAATAAATTT
G-ro-hsp-110.1_clone_1      ATCCAACTCAACATACATAAATAAGCAGGCAAATACCTCAATTTTTAAATAAATAAATTT
G-ro-hsp-110.1_clone_1      ATCCAACTCAACATACATAAATAAGCAGGCAAAT-CCTCAATTTTTAAATAAATAAATTT
G-ro-hsp-110.2_clone_2      ATCCAACTCA----ACATAAATAAGCAGGCAAAT-CCTCAATTTTTAAATAAATAAATTT
G-ro-hsp-110.2_clone_1      ATCCAACTCA----ACATAAATAAGCAGGCAAAT-CCTCAATTTTTAAATAAATAAATTT
G-ro-hsp-110.2_clone_3      ATCCAACTCA----ACATAAATAAGCAGGCAAAT-CCTCAATTTTTAAATAAATAAATTT
                            **********    ******************** *************************

G-pa-hsp-110_clone_1        TAGCATAATTTCTTTTTATAT----TTATTTGATGTCGGGAATTGACTTTGGGAATTTGA
G-pa-hsp-110_clone_3        TAGCATAATTTCTTTTTATAT----TTATTTGATGTCGGGAATTGACTTTGGGAATTTGA
G-pa-hsp-110_clone_2        TAGCATAATTTCTTTTTATAT----TTATTTGATGTCGGGAATTGACTTTGGGAATTTGA
G-ro-hsp-110.1_clone_1      TAGCATAATTTCTTTTTATAT----TTATTTGATGTCGGGAATTGACTTTGGGAATTTGA
G-ro-hsp-110.1_clone_1      TAGCATAATTTCTTTTTATAT----TTATTTGATGTCGGGAATTGACTTTGGGAATTTGA
G-ro-hsp-110.2_clone_2      TAGCATAATTTCTTTTGATATTTACTTATTTAATGTCGGGAATTGACTTAGGAAATTTTA
G-ro-hsp-110.2_clone_1      TAGCATAATTTCTTTTGATATTTACTTATTTAATGTCGGGAATTGACTTTGGAAATTTTA
G-ro-hsp-110.2_clone_3      TAGCATAATTTCTTTTGATATTTACTTATTTAATGTCGGGAATTGACTTTGGAAATTTTA
                            **************** ****    ****** ***************** ** ***** *

G-pa-hsp-110_clone_1        ATTGCTATATGGCCGTGGCGCGGAACAAGGGAATCGGTTGGAACAACTCCAAAAATGAAA
G-pa-hsp-110_clone_3        ATTGCTATATGGCCGTGGCGCGGAACAAGGGAATCGGTTGGAACAACTCCAAAAATGAAA
G-pa-hsp-110_clone_2        ATTGCTATATGGCCGTGGCGCGGAACAAGGGAATCGGTTGGAACAACTCCAAAAATGAAA
G-ro-hsp-110.1_clone_1      ATTGCTATATGGCCGTGGCGCGGAACAAGGGAATCGGTTGGAACAACTCCAAAAATGAAA
G-ro-hsp-110.1_clone_1      ATTGCTATATGGCCGTGGCGCGGAACAAGGGAATCGGTTGGAACAACTCCAAAAATGAAA
G-ro-hsp-110.2_clone_2      ATTGCTATATGGCCGTGGCGCGGAACAAAGGAATCGGTTGG---AACTCCAAAAATGAAA
G-ro-hsp-110.2_clone_1      ATTGCTATATGGCCGTGGCGCGGAACAAAGGAATCGGTTGG---AACTCCAAAAATGAAA
G-ro-hsp-110.2_clone_3      ATTGCTATATGGCCGTGGCGCGGAACAAAGGAATCGGTTGG---AACTCCAAAAATGAAA
                            **************************** ************   ****************

G-pa-hsp-110_clone_1        CTAATCATTTGGGTAAATTCCAGATATCGTTGAAAATGATTGCTCTTTGCACGCCACCCC
G-pa-hsp-110_clone_3        CTAATCATTTGGGTAAATTCCAGATATCGTTGAAAATGATTGCTCTTTGCACGCCACCCC
G-pa-hsp-110_clone_2        CTAATCATTTGGGTAAATTCCAGATATCGTTGAAAATGATTGCTCTTTGCACGCCACCCC
G-ro-hsp-110.1_clone_1      CTAATCATTTGGGTAAATTCCAGATATCGTTGAAAATGATTGCTCTTTGCACGCCACCCC
G-ro-hsp-110.1_clone_1      CTAATCATTTGGGTAAATTCCAGATATCGTTGAAAATGATTGCTCTTTGCACGCCACCCC
G-ro-hsp-110.2_clone_2      CTAATCATTGGGGGAAATTCCAGATATCGTTGAAAATGATTGCTCTTTGCACGCCACCCC
G-ro-hsp-110.2_clone_1      CTAATCATTGGGGGAAATTCCAGATATCGTTGAAAATGATTGCTCTTTGCACGCCACCCC
G-ro-hsp-110.2_clone_3      CTAATCATTGGGGGAAATTCCAGATATCGTTGAAAATGATTGCTCTTTGCACGCCACCCC
                            ********* *** **********************************************

G-pa-hsp-110_clone_1        GTAAGTCTTGTGGA---TTTATGCTTTAAGCTTACTGGCCTTAAAA-GTTGATTATTTTC
G-pa-hsp-110_clone_3        GTAAGTCTTGTGGA---TTTATGCTTTAAGCTTACTGGCCTTAAAA-GTTGATTATTTTC
G-pa-hsp-110_clone_2        GTAAGTCTTGTGGA---TTTATGCTTTAAGCTTACTGGCCTTAAAA-GTTGATTATTTTC
G-ro-hsp-110.1_clone_1      GTAAGTCTTGTGGA---TTTATGCTTTAAGCTTACTGGCCTTAAAA-GTTGATTATTTTC
G-ro-hsp-110.1_clone_1      GTAAGTCTTGTGGATTTTTTATGCTTTAAGCTTATTGGCCTTAAAACTTTAATTATTTTC
G-ro-hsp-110.2_clone_2      GTAAGTCTTGTGGATTTTTTATGCTTTAAGCTTATTGGCCTTAAAACTTTAATTATTTTC
G-ro-hsp-110.2_clone_1      GTAAGTCTTGTGGATTTTTTATGCTTTAAGCTTATTGGCCTTAAAACTTTAATTATTTTC
G-ro-hsp-110.2_clone_3      GTAAGTCTTGTGGATTTTTTATGCTTTAAGCTTATTGGCCTTAAAACTTTAATTATTTTC
                            **************   ***************** ***********  ** *********

G-pa-hsp-110_clone_1        TGAGAACATTGTAGGTTTTTTTGGAGTTATGATTCATTTAGGGCTTGCGTTTCATTCGGA
G-pa-hsp-110_clone_3        TGAGAACATTGTAGGTTTTTTTGGAGTTATGATTCATTTAGGGCTTGCGTTTCATTCGGA
G-pa-hsp-110_clone_2        TGAGAACATTGTAGGTTTTTTTGGAGTTATGATTCATTTAGGGCTTGCGTTTCATTCGGA
G-ro-hsp-110.1_clone_1      TGAGAACATTGTAGGTTTTTTTGGAGTTATGATTCATTTAGGGCTTGCGTTTCATTCGGA
G-ro-hsp-110.1_clone_1      TGGAAACATTGTAAGGTTTTTTGGAGTTATGATTCATTTAGGGCTTGCGTTTCATTCGGA
G-ro-hsp-110.2_clone_2      TGGAAACATTGTAAGGTTTTTTGGAGTTATGATTCATTTAGGGCTTGCGTTTCATTCGGA
G-ro-hsp-110.2_clone_1      TGGAAACATTGTAAGGTTTTTTGGAGTTATGATTCATTTAGGGCTTGCGTTTCATTCGGA
G-ro-hsp-110.2_clone_3      TGGAAACATTGTAAGGTTTTTTGGAGTTATGATTCATTTAGGGCTTGCGTTTCATTCGGA
                            **  ********* * ********************************************

G-pa-hsp-110_clone_1        CAATTTGCTCGGATGATAGGTTATGGGGCAAAGCAGCAGCTGAACGTCAACTACCGGAAC
G-pa-hsp-110_clone_3        CAATTTGCTCGGATGATAGGTTATGGGGCAAAGCAGCAGCTGAACGTCAACTACCGGAAC
G-pa-hsp-110_clone_2        CAATTTGCTCGGATGATAGGTTATGGGGCAAAGCAGCAGCTGAACGTCAACTACCGGAAC
G-ro-hsp-110.1_clone_1      CAATTTGCTCGGATGATAGGTTATGGGGCAAAGCAGCAGCTGAACGTCAACTACCGGAAC
G-ro-hsp-110.1_clone_1      CAATTTGCTCGGATGATTGGTTATGGGGCAAAACAGCAGCTGAACGTCAACTACCGGAAC
G-ro-hsp-110.2_clone_2      CAATTTGCTCGGATGATTGGTTATGGGGCAAAACAGCAGCTGAACGTCAACTACCGGAAC
G-ro-hsp-110.2_clone_1      CAATTTGCTCGGATGATTGGTTATGGGGCAAAACAGCAGCTGAACGTCAACTACCGGAAC
G-ro-hsp-110.2_clone_3      CAATTTGCTCGGATGATTGGTTATGGGGCAAAACAGCAGCTGAACGTCAACTACCGGAAC
                            ***************** ************** ***************************

G-pa-hsp-110_clone_1        AGTGTCATAAACTTCAAACACATTCTTGGACGTACTTTTGCGGACCCTGTCGTTCAGACA
G-pa-hsp-110_clone_3        AGTGTCATAAACTTCAAACACATTCTTGGACGTACTTTTGCGGACCCTGTCGTTCAGACA
G-pa-hsp-110_clone_2        AGTGTCATAAACTTCAAACACATTCTTGGACGTACTTTTGCGGACCCTGTCGTTCAGACA
G-ro-hsp-110.1_clone_1      AGTGTCATAAACTTCAAACACATTCTTGGACGTACTTTTGCGGACCCTGTCGTTCAGACA
G-ro-hsp-110.1_clone_1      AGTGTCATAAACTTCAAGCACATTCTTGGGCGTACTTTTGCAGACCCTATCGTTCAGACA
G-ro-hsp-110.2_clone_2      AGTGTCATAAACTTCAAGCACATTCTTGGGCGTACTTTTGCAGACCCTATCGTTCAGACA
G-ro-hsp-110.2_clone_1      AGTGTCATAAACTTCAAGCACATTCTTGGGCGTACTTTTGCAGACCCTATCGTTCAGACA
G-ro-hsp-110.2_clone_3      AGTGTCATAAACTTCAAGCACATTCTTGGGCGTACTTTTGCAGACCCTATCGTTCAGACA
                            ***************** *********** *********** ****** ***********

G-pa-hsp-110_clone_1        TTTCGGCACCATATCCCTTGCGGGATCATGGGACAGTTTCCTGACGACCAAATTGGGATA
G-pa-hsp-110_clone_3        TTTCGGCACCATATCCCTTGCGGGATCATGGGACAGTTTCCTGACGACCAAATTGGGATA
G-pa-hsp-110_clone_2        TTTCGGCACCATATCCCTTGCGGGATCATGGGACAGTTTCCTGACGACCAAATTGGGATA
G-ro-hsp-110.1_clone_1      TTTCGGCACCATATCCCTTGCGGGATCATGGGACAGTTTCCTGACGACCAAATTGGGATA
G-ro-hsp-110.1_clone_1      TTTCGGCACCATATCCCTTGCGGGGTCATGGGACAGTTTCCTGACGACCAAATTGGGATA
G-ro-hsp-110.2_clone_2      TTTCGGCACCATATCCCTTGCGGGGTCATGGAACAGTTTCCTGACGACCAAATTGGGATA
G-ro-hsp-110.2_clone_1      TTTCGGCACCATATCCCTTGCGGGGTCATGGGACAGTTTCCTGACGACCAAATTGGGATA
G-ro-hsp-110.2_clone_3      TTTCGGCACCATATCCCTTGCGGGGTCATGGGACAGTTTCCTGACGACCAAATTGGGATA
                            ************************ ****** ****************************

G-pa-hsp-110_clone_1        AAGGTACACTGGCAAC-ACCGAACATCGGTTCTTTTGTTGCTAAAGTTTCCAAAAAACTG
G-pa-hsp-110_clone_3        AAGGTACACTGGCAAC-ACCGAACATCGGTTCTTTTGTTGCTAAAGTTTCCAAAAAACTG
G-pa-hsp-110_clone_2        AAGGTACACTGGCAAC-ACCGAACATCGGTTCTTTTGTTGCTAAAGTTTCCAAAAAACTG
G-ro-hsp-110.1_clone_1      AAGGTACACTGGCAAC-ACCGAACATCGGTTCTTTTGTTGCTAAAATTTCCAAAAAACTG
G-ro-hsp-110.1_clone_1      AAGGTACACGGGCAATAACCGAACACCGGTTTATTTG---------------------TG
G-ro-hsp-110.2_clone_2      AAGGTACACGGGCAATAACCGAACACCGGTTTATTTG---------------------TG
G-ro-hsp-110.2_clone_1      AAGGTACACGGGCAATAACCGAACACCGGTTTATTTG---------------------TG
G-ro-hsp-110.2_clone_3      AAGGTACACGGGCAATAACCGAACACCGGTTTATTTG---------------------TG
                            ********* *****  ******** *****  ****                     **

G-pa-hsp-110_clone_1        CTTTATTGAACGTGTTCAGGTCTCCCGTTTGGGCACTGTTCGTTTGCTTTCACCTGAGCA
G-pa-hsp-110_clone_3        CTTTATTGAACGTGTTCAGGTCTCCCATTTGGGCACTGTTCGTTTGCTTTCACCTGAGCA
G-pa-hsp-110_clone_2        CTTTATTGAACGTGTTCAGGTCTCCCATTTGGGCACTGTTCGTTTGCTTTCACCTGAGCA
G-ro-hsp-110.1_clone_1      CTTTATTGAACGTGTTCAGGTCTCCCATTTGGGCACTGTTCGTTTGCTTTCACCTGAGCA
G-ro-hsp-110.1_clone_1      TTTTGTTGAACGTGTTCAGGTCTCCCATTTGGGCACTGTTCGATTGCTTTCACCTGAGCA
G-ro-hsp-110.2_clone_2      TTTTGTTGAACGTGTTCAGGTCTCCCATTTGGGCACTGTTCGATTGCTTTCACCTGAGCA
G-ro-hsp-110.2_clone_1      TTTTGTTGAACGTGTTCAGGTCTCCCATTTGGGCACTGTTCGATTGCTTTCACCTGAGCA
G-ro-hsp-110.2_clone_3      TTTTGTTGAACGTGTTCAGGTCTCCCATTTGGGCACTGTTCGATTGCTTTCACCTGAGCA
                             *** ********************* *************** *****************

G-pa-hsp-110_clone_1        AGTGGTCGGCTGTCTGCTGACGCATTTGCGTCTTTTGCTCAGCCGTTCGCTCGGCACAGA
G-pa-hsp-110_clone_3        AGTGGTCGGCTGTCTGCTGACGCATTTGCGTCTTTTGCTCAGCCGTTCGCTCGGCACAGA
G-pa-hsp-110_clone_2        AGTGGTCGGCTGTCTGCTGACGCATTTGCGTCTTTTGCTCAGCCGTTCGCTCGGCACAGA
G-ro-hsp-110.1_clone_1      AGTGGTCGGCTGTCTGCTGACGCATTTGCGTCTTTTGCTCAGCCGTTCGCTCGGCACAGA
G-ro-hsp-110.1_clone_1      AGTGGTCGGCTGTCTGTTGACGCATTTGCGTCTTTTGCTCAGCCGTTCGCTCGGCACAGA
G-ro-hsp-110.2_clone_2      AGTGGTCGGCTGTCTGTTGACGCATTTGCGTCTTTTGCTCAGCCGTTCGCTCGGCACAGA
G-ro-hsp-110.2_clone_1      AGTGGTCGGCTGTCTGTTGACGCATTTGCGTCTTTTGCTCAGCCGTTCGCTCGGCACAGA
G-ro-hsp-110.2_clone_3      AGTGGTCGGCTGTCTGTTGACGCATTTGCGTCTTTTGCTCAGCCGTTCGCTCGGCACAGA
                            **************** *******************************************

G-pa-hsp-110_clone_1        TGTGACCGAATGCGTCATCAATGTAAGTG--GAGAGAGAGAGGGAGAGGGGGAGGGATTT
G-pa-hsp-110_clone_3        TGTGACCGAATGCGTCATCAATGTAAGTGGAGAGAGAGAGAGGGAGAGGGGGAGGGATTT
G-pa-hsp-110_clone_2        TGTGACCGAATGCGTCATCAATGTAAGTG--GAGAGAGAGAGGGAGAGGGGGAGGGATTT
G-ro-hsp-110.1_clone_1      TGTGACCGAATGCGTCATCAATGTAAGTG--GAGAGAGAGAGGGAGAGGGGGAGGGATTT
G-ro-hsp-110.1_clone_1      TGTGACCGAATGCGTCATCAATGTAAGTG------------ACGAGAGCGGGAGGGATTC
G-ro-hsp-110.2_clone_2      TGTGACCGAATGCGTCATCAATGTAAGTG------------ACGAGAGCGGGAGGGATTC
G-ro-hsp-110.2_clone_1      TGTGACCGAATGCGTCATCAATGTAAGTG------------ACGAGAGCGGGAGGGATTC
G-ro-hsp-110.2_clone_3      TGTGACCGAATGCGTCATCAATGTAAGTG------------ACGAGAGCGGGAGGGATTC
                            *****************************              ***** ********** 

G-pa-hsp-110_clone_1        C-GGAATTTGAAACTTTCAGGTCCCTTTTTTTTACGGAGAAACCCAACGCCTTGCTTTGC
G-pa-hsp-110_clone_3        C-GGAATTTGAAACTTTCAGGTCCCTTTTTTTTACGGAGAAACCCAACGCCTTGCTTTGC
G-pa-hsp-110_clone_2        C-GGAATTTGAAACTTTCAGGTCCCTTTTTTTTACGGAGAAACCCAACGCCTTGCTTTGC
G-ro-hsp-110.1_clone_1      C-GGAATTTGAAACTTTCAGGTCCCTTTTTTTTACGGAGAAACCCAACGCCTTGCTTTGC
G-ro-hsp-110.1_clone_1      CGGGAATTTGAAACTTTCAGGTCCCTTTTTTTTACGGAGAAACCCAACGCCTTGCTTTGC
G-ro-hsp-110.2_clone_2      CGGGAATTTGAAACTTTCAGGTCCCTTTTTTTTACGGAGAAACCCAACGCCTTGCTTTGC
G-ro-hsp-110.2_clone_1      CGGGAATTTGAAACTTTCAGGTCCCTTTTTTTTACGGAGAAACCCAACGCCTTGCTTTGC
G-ro-hsp-110.2_clone_3      CGGGAATTTGAAACTTTCAGGTCCCTTTTTTTTACGGAGAAACCCAACGCCTTGCTTTGC
                            * **********************************************************

G-pa-hsp-110_clone_1        TGAATGCCGGTCGTATTGCGGGACTTTCGCTTCGTCTCATCACCGACCCGGCCGCCTTAG
G-pa-hsp-110_clone_3        TGAATGCCGGTCGTATTGCGGGACTTTCGCTTCGTCTCATCACCGACCCGGCCGCCTTAG
G-pa-hsp-110_clone_2        TGAATGCCGGTCGTATTGCGGGACTTTCGCTTCGTCTCATCACCGACCCGGCCGCCTTAG
G-ro-hsp-110.1_clone_1      TGAATGCCGGTCGTATTGCGGGACTTTCGCTTCGTCTCATCACCGACCCGGCCGCCTTAG
G-ro-hsp-110.1_clone_1      TGGATGCGGGTCGCATTGCGGGACTTTCGCTTCGTATCATCACCGACCCGGCCGCATTGG
G-ro-hsp-110.2_clone_2      TGGATGCGGGTCGCATTGCGGGACTTTCGCTTCGTATCATCACCGACCCGGCCGCATTGG
G-ro-hsp-110.2_clone_1      TGGATGCGGGTCGCATTGCGGGACTTTCGCTTCGTATCATCACCGACCCGGCCGCATTGG
G-ro-hsp-110.2_clone_3      TGGATGCGGGTCGCATTGCGGGACTTTCGCTTCGTATCATCACCGACCCGGCCGCATTGG
                            ** **** ***** ********************* ******************* ** *

G-pa-hsp-110_clone_1        CCTATTGCTACGGCATGTACAATGGACCAAGGTGAGCAGCGACAGAGGCGTTGCCCAAAA
G-pa-hsp-110_clone_3        CCTATTGCTACGGCATGTACAATGGACCAAGGTGAGCAGCGACAGAGGCGTTGCCCAAAA
G-pa-hsp-110_clone_2        CCTATTGCTACGGCATGTACAATGGACCAAGGTGAGCAGCGACAGAGGCGTTGCCCAAAA
G-ro-hsp-110.1_clone_1      CCTATTGCTACGGCATGTACAATGGACCAAGGTGAGCAGCGACAGAGGCGTTGCCCAAAA
G-ro-hsp-110.1_clone_1      CCTATTGCTACGGCATGTATAATGGACCTAGGTGAGCAACGACAGAGGCGTAGCCCAAAA
G-ro-hsp-110.2_clone_2      CCTATTGCTACGGCATGTATAATGGACCTAGGTGAGCAACGACAGAGGCGTAGCCCAAAA
G-ro-hsp-110.2_clone_1      CCTATTGCTACGGCATGTATAATGGACCTAGGTGAGCAACGACAGAGGCGTAGCCCAAAA
G-ro-hsp-110.2_clone_3      CCTATTGCTACGGCATGTATAATGGACCTAGGTGAGCAACGACAGAGGCGTAGCCCAAAA
                            ******************* ******** ********* ************ ********

G-pa-hsp-110_clone_1        AAAAGGGGTCATTTCCGAGAAATTTTTTTTAGTTTTCACTATGATGAAAAATTTTGATTT
G-pa-hsp-110_clone_3        AAAAGGGGTCATTTCCGAGAAATTTTTTTTAGTTTTCACTATGATGAAAAATTTTGATTT
G-pa-hsp-110_clone_2        AAAAGGGGTCATTTCCGAGAAATTTTTTTTAGTTTTCACTATGATGAAAAATTTTGATTT
G-ro-hsp-110.1_clone_1      AAAAGGGGTCATTTCCGAGAAATTTTTTTTAGTTTTCACTATGATGAAAAATTTTGATTT
G-ro-hsp-110.1_clone_1      AC---GGGTTGTTTTCGAAAAACTTTTTTTAGTTTTTACTTCGATGAAAAGTTTTGATTT
G-ro-hsp-110.2_clone_2      AC---GGGTTGTTTTCGAAAAACTTTTTTTAGTTTTTACTTCGATGAAAAGTTTTGATTT
G-ro-hsp-110.2_clone_1      AC---GGGTTGTTTTCGAAAAACTTTTTTTAGTTTTTACTTCGATGAAAAGTTTTGATTT
G-ro-hsp-110.2_clone_3      AC---GGGTTGTTTTCGAAAAACTTTTTTTAGTTTTTACTTCGATGAAAAGTTTTGATTT
                            *    ****  *** *** *** ************* ***  ******** *********

G-pa-hsp-110_clone_1        TTAATACAAGAAATGAAAGTCTTCCATATTTGCTTGCCTTCAGTCTTCCGCCCCCGGATA
G-pa-hsp-110_clone_3        TTAATACAAGAAATGAAAGTCTTCCATATTTGCTTGCCTTCAGTCTTCCGCCCCCGGATA
G-pa-hsp-110_clone_2        TTAATACAAGAAATGAAAGTCTTCCATATTTGCTTGCCTTCAGTCTTCCGCCCCCGGATA
G-ro-hsp-110.1_clone_1      TTAATACAAGAAATGAAAGTCTTCCATATTTGCTTGCCTTCAGTCTTCCGCCCCCGGATA
G-ro-hsp-110.1_clone_1      TTAATACAAGAAATGA--------------------CCTTCAGTCTTCCGCCTCCGGATC
G-ro-hsp-110.2_clone_2      TTAATACAAGAAATGA--------------------CCTTCAGTCTTCCGCCTCCGGATC
G-ro-hsp-110.2_clone_1      TTAATACAAGAAATGA--------------------CCTTCAGTCTTCCGCCTCCGGATC
G-ro-hsp-110.2_clone_3      TTAATACAAGAAATGA--------------------CCTTCAGTCTTCCGCCTCCGGATC
                            ****************                    **************** ****** 

G-pa-hsp-110_clone_1        AGCCTTCACGGTTGGTTGCCTTTGTCGATGCCGGTCATTCTTCTGTCCAAGCCAGTTTGA
G-pa-hsp-110_clone_3        AGCCTTCACGGTTGGTTGCCTTTGTCGATGCCGGTCATTCTTCTGTCCAAGCCAGTTTGA
G-pa-hsp-110_clone_2        AGCCTTCACGGTTGGTTGCCTTTGTCGATGCCGGTCATTCTTCTGTCCAAGCCAGTTTGA
G-ro-hsp-110.1_clone_1      AGCCTTCACGGTTGGTTGCCTTTGTCGATGCCGGTCATTCTTCTGTCCAAGCCAGTTTGA
G-ro-hsp-110.1_clone_1      AGCCTTCGCGCTTGGTTGCCTTTGTTGATGCCGGTCATTCTTCAGTCCAAGCCAGTTTGA
G-ro-hsp-110.2_clone_2      AGCCTTCGCGCTTGGTTGCCTTTGTTGATGCCGGTCATTCTTCAGTCCAAGCCAGTTTGA
G-ro-hsp-110.2_clone_1      AGCCTTCGCGCTTGGTTGCCTTTGTTGATGCCGGTCATTCTTCAGTCCAAGCCAGTTTGA
G-ro-hsp-110.2_clone_3      AGCCTTCGCGCTTGGTTGCCTTTGTTGATGCCGGTCATTCTTCAGTCCAAGCCAGTTTGA
                            ******* ** ************** ***************** ****************

G-pa-hsp-110_clone_1        TTGCATTCAACGCTGGCAAGGCACAGGTGCTTAAATGTTTAAAACCGCGGTGCATATTTT
G-pa-hsp-110_clone_3        TTGCATTCAACGCTGGCAAGGCACAGGTGCTTAAATGTTTAAAACCGCGGTGCATATTTT
G-pa-hsp-110_clone_2        TTGCATTCAACGCTGGCAAGGCACAGGTGCTTAAATGTTTAAAACCGCGGTGCATATTTT
G-ro-hsp-110.1_clone_1      TTGCATTCAACGCTGGCAAGGCACAGGTGCTTAAATGTTTAAAACCGCGGTGCATATTTT
G-ro-hsp-110.1_clone_1      TTGCATTCAACGCTGGCAAGGCACAGGTGCATAAATGTTTAGAACCG-------------
G-ro-hsp-110.2_clone_2      TTGCATTCAACGCTGGCAAGGCACAGGTGCATAAATGTTTAGAACCG-------------
G-ro-hsp-110.2_clone_1      TTGCATTCAACGCTGGCAAGGCACAGGTGCATAAATGTTTAGAACCG-------------
G-ro-hsp-110.2_clone_3      TTGCATTCAACGCTGGCAAGGCACAGGTGCATAAATGTTTAGAACCG-------------
                            ****************************** ********** *****             

G-pa-hsp-110_clone_1        AAACAAATGGGGGGGGGGG-----GGACGAATAGCAAAAAGAACTTAGCCACTCAAAAAG
G-pa-hsp-110_clone_3        AAACAAAT--GGGGGGGGG-----GGACGAATAGCAAAAAGAACTTAGCCACTCAAAAAG
G-pa-hsp-110_clone_2        AAACAAAT-GGGGGGGGGG-----GGACGAATAGCAAAAAGAACTTAGCCACTCAAAAAG
G-ro-hsp-110.1_clone_1      AAACAAAT--GGGGGGGGG-----GGACGAATAGCAAAAAGAACTTAGCCACTCAAAAAG
G-ro-hsp-110.1_clone_1      ------GTGGGGGGGGGGGGCGTTGGGCAAATAGCAAAAAGAACTTTGTCACTTAAAA--
G-ro-hsp-110.2_clone_2      ------GT-GGGGGGGGGGGCGTTGGGCAAATAGCAAAAAGAACTTTGTCACTTAAAA--
G-ro-hsp-110.2_clone_1      ------GTGGGGGGGGGGGGCGTTGGGCAAATAGCAAAAAGAACTTTGTCACTTAAAA--
G-ro-hsp-110.2_clone_3      ------GT-GGGGGGGGGGGCGTTGGGCAAATAGCAAAAAGAACTTTGTCACTTAAAA--
                                   *  *********     ** * ***************** * **** ****  

G-pa-hsp-110_clone_1        ATTGGCACAATTAATGTTTTTAAATCTAAAGACATGGACTAAAGCGACTCTCTTATTTTC
G-pa-hsp-110_clone_3        ATTGGCACAATTAATGTTTTTAAATCTAAAGACATGGACTAAAGCGACTCTCTTATTTTC
G-pa-hsp-110_clone_2        ATTGGCACAATTAATGTTTTTAAATCTAAAGACATGGACTAAAGCGACTCTCTTATTTTC
G-ro-hsp-110.1_clone_1      ATTGGCACAATTAATGTTTTTAAATCTAAAGACATGGACTAAAGCGACTCTCTTATTTTA
G-ro-hsp-110.1_clone_1      GTTGGCACAATTAATG-TGTTGAATCTAAAGACATGGACTAAAGCGACTCTCTTATTTTC
G-ro-hsp-110.2_clone_2      GTTGGCACAATTAATG-TGTTGAATCTAAAGACATGGACTAAAGCGACTCTCTTATTTTC
G-ro-hsp-110.2_clone_1      GTTGGCACAATTAATG-TGTTGAATCTAAAGACATGGACTAAAGCGACTCTCTTATTTTC
G-ro-hsp-110.2_clone_3      GTTGGCACAATTAATG-TGTTGAATCTAAAGACATGGACTAAAGTGACTCTCTTATTTTC
                             *************** * ** ********************** ************** 

G-pa-hsp-110_clone_1        GGTGATTGCTGCCGCCTTCGACTTGGGCGTGGGTGGCGTCCATTTTGACTCGCTGTTGCG
G-pa-hsp-110_clone_3        GGTGATTGCTGCCGCCTTCGACTTGGGCGTGGGTGGCGTCCATTTTGACTCGCTGTTGCG
G-pa-hsp-110_clone_2        GGTGATTGCTGCCGCCTTCGACTTGGGCGTGGGTGGCGTCCATTTTGACTCGCTGTTGCG
G-ro-hsp-110.1_clone_1      GGTGATTGCTGCCGCCTTCGACTTGGGCGTGGGTGGCGTCCATTTTGACTCGCTGTTGCG
G-ro-hsp-110.1_clone_1      GGTGATTGCTGCCACCTTCGACTTGGGCGTGGGTGGCATTCATTTTGACTCGCTGTTGCG
G-ro-hsp-110.2_clone_2      GGTGATTGCTGCCACCTTCGACTTGGGCGTGGGTGGCATTCATTTTGACTCGCTGTTGCG
G-ro-hsp-110.2_clone_1      GGTGATTGCTGCCACCTTCGACTTGGGCGTGGGTGGCATTCATTTTGACTCGCTGTTGCG
G-ro-hsp-110.2_clone_3      GGTGATTGCTGCCACCTTCGACTTGGGCGTGGGTGGCATTCATTTTGACTCGCTGTTGCG
                            ************* *********************** * ********************

G-pa-hsp-110_clone_1        CGACCATTTCAGCGACAACTTTTACAAACGCTACAAAATCGACGCGCGGAAAAACGCTCG
G-pa-hsp-110_clone_3        CGACCATTTCAGCGACAACTTTTACAAACGCTACAAAATCGACGCGCGGAAAAACGCTCG
G-pa-hsp-110_clone_2        CGACCATTTCAGCGACAACTTTTACAAACGCTACAAAATCGACGCGCGGAAAAACGCTCG
G-ro-hsp-110.1_clone_1      CGACCATTTCAGCGACAACTTTTACAAACGCTACAAAATCGACGCGCGGAAAAACGCTCG
G-ro-hsp-110.1_clone_1      CGACCATTTCAACGACAACTTTTGCAAACGCTACAAAATCGACGCGAGGAAAAACGCTCG
G-ro-hsp-110.2_clone_2      CGACCATTTCAACGACAACTTTTGCAAACGCTACAAAATCGACGCGAGGAAAAACGCTCG
G-ro-hsp-110.2_clone_1      CGACCATTTCAACGACAACTTTTGCAAACGCTACAAAATCGACGCGAGGAAAAACGCTCG
G-ro-hsp-110.2_clone_3      CGACCATTTCAACGACAACTTTTGCAAACGCTACAAAATCGACGCGAGGAAAAACGCTCG
                            *********** *********** ********************** *************

G-pa-hsp-110_clone_1        CGCGTGGCTCCGTCTTTTGGACGAATGCGAAAAAGTTCC--TTTTTTGGCGTTTACCGGT
G-pa-hsp-110_clone_3        CGCGTGGCTCCGTCTTTTGGACGAATGCGAAAAAGTTCC--TTTTTTGGCGTTTACCGGT
G-pa-hsp-110_clone_2        CGCGTGGCTCCGTCTTTTGGACGAATGCGAAAAAGTTCC--TTTTTTGGCGTTTACCGGT
G-ro-hsp-110.1_clone_1      CGCGTGGCTCCGTCTTTTGGACGAATGCGAAAAAGTTCC--TTTTTTGGCGTTTACCGGT
G-ro-hsp-110.1_clone_1      CGCATGGCTCCGTCTTTTGGACGAATGCGAAAAAGTTCCATTTTTTTGGCGTTTACCGGT
G-ro-hsp-110.2_clone_2      CGCATGGCTCCGTCTTTTGGACGAATGCGAAAAAGTTCCATTTTTTTGGCGTTTACCGGT
G-ro-hsp-110.2_clone_1      CGCATGGCTCCGTCTTTTGGACGAATGCGAAAAAGTTCCATTTTTTTGGCGTTTACCGGT
G-ro-hsp-110.2_clone_3      CGCATGGCTCCGTCTTTTGGACGAATGCGAAAAAGTTCCATTTTTTTGGCGTTTACCGGT
                            *** ***********************************  *******************

G-pa-hsp-110_clone_1        CGAACGGAATAAAATTGTTTTAGCTTAAAAAACAAATGTCGGCAAACAGTCAGTCCATTC
G-pa-hsp-110_clone_3        CGAACGGAATAAAATTGTTTTAGCTTAAAAAACAAATGTCGGCAAACAGTCAGTCCATTC
G-pa-hsp-110_clone_2        CGAACGGAATAAAATTGTTTTAGCTTAAAAAACAAATGTCGGCAAACAGTCAGTCCATTC
G-ro-hsp-110.1_clone_1      CGAACGGAATAAAATTGTTTTAGCTTAAAAAACAAATGTCGGCAAACAGTCAGTCCATTC
G-ro-hsp-110.1_clone_1      CGGACGGCATAAAATTGTTTCAGCTTAAAAAACAAATGTCGGCAAACAGTCAGTCCATTC
G-ro-hsp-110.2_clone_2      CGGACGGCATAAAATTGTTTCAGCTTAAAAAACAAATGTCGGCAAACAGTCAGTCCATTC
G-ro-hsp-110.2_clone_1      CGGACGGCATAAAATTGTTTCAGCTTAAAAAACAAATGTCGGCAAACAGTCAGTCCATTC
G-ro-hsp-110.2_clone_3      CGGACGGCATAAAATTGTTTCAGCTTAAAAAACAAATGTCGGCAAACAGTCAGTCCATTC
                            ** **** ************ ***************************************

G-pa-hsp-110_clone_1        CGTTCTCCATTGAATGCTTTATGAACGATGTGGACGTCAATGGAAGCATGGAAAGGTGAG
G-pa-hsp-110_clone_3        CGTTCTCCATTGAATGCTTTATGAACGATGTGGACGTCAATGGAAGCATGGAAAGGTGAG
G-pa-hsp-110_clone_2        CGTTCTCCATTGAATGCTTTATGAACGATGTGGACGTCAATGGAAGCATGGAAAGGTGAG
G-ro-hsp-110.1_clone_1      CGTTCTCCATTGAATGCTTTATGAACGATGTGGACGTCAATGGAAGCATGGAAAGGTGAG
G-ro-hsp-110.1_clone_1      CGTTCTCCATTGAATGCTTTATGAACGACGTGGACGTCAATGGAAGCATGGAAAGGTGAG
G-ro-hsp-110.2_clone_2      CGTTCTCCATTGAATGCTTTATGAACGACGTGGACGTCAATGGAAGCATGGAAAGGTGAG
G-ro-hsp-110.2_clone_1      CGTTCTCCATTGAATGCTTTATGAACGACGTGGACGTCAATGGAAGCATGGAAAGGTGAG
G-ro-hsp-110.2_clone_3      CGTTCTCCATTGAATGCTTTATGAACGACGTGGACGTCAATGGAAGCATGGAAAGGTGAG
                            **************************** *******************************

G-pa-hsp-110_clone_1        GAGGTACAAAATAGACTTAATTTT---------GGGAAACCCCGAGACACAGAACACAAA
G-pa-hsp-110_clone_3        GAGGTACAAAATAGACTTAATTTT---------GGGAAACCCCGAGACACAGAACACAAA
G-pa-hsp-110_clone_2        GAGGTACAAAATAGACTTAATTTT---------GGGAAACCCCGAGACACAGAACACAAA
G-ro-hsp-110.1_clone_1      GAGGTACAAAATAGACTTAATTTT---------GGGAAACCCCGAGACACAGAACACAAA
G-ro-hsp-110.1_clone_1      GAGGTACAAAATAAACTAAATTTTGGTAATTGGGGGGAACCCCGAGACACAGAAC---AA
G-ro-hsp-110.2_clone_2      GAGGTACAAAATAAACTAAATTTTGGTAATTGGGGGGAACCCCGAGACACAGAAC---AA
G-ro-hsp-110.2_clone_1      GAGGTACAAAATAAACTAAATTTTGGTAATTGGGGGGAACCCCGAGACACAGAAC---AA
G-ro-hsp-110.2_clone_3      GAGGTACAAAATAAACTAAATTTTGGTAATTGGGGGGAACCCCGAGACACAGAAC---AA
                            ************* *** ******         *** ******************   **

G-pa-hsp-110_clone_1        CACTTAATT-ATTATAAATACC-AAAAAATCATTTGCCGAAAAACATTT-TTTTTTATTA
G-pa-hsp-110_clone_3        CACTTAATT-ATTATAAATACC-AAAAAATCATTTGCCGAAAAACATTT-TTTTTTATTA
G-pa-hsp-110_clone_2        CACTTAATT-ATTATAAATACC-AAAAAATCATTTGCCGAAAAACATTT-TTTTTTATTA
G-ro-hsp-110.1_clone_1      CACTTAATT-ATTATAAATACC-AAAAAATCATTTGCCGAAAAACATTT-TTTTTTATTA
G-ro-hsp-110.1_clone_1      AACTTAATTAATTATAAATACCAAAAAAATCATTTGCCGAAAAAAAGTTAAGGTTGATAA
G-ro-hsp-110.2_clone_2      AACTTAATTAATTATAAATACCAAAAAAATCATTTGCCGAAAAAAAGTTAAGGTTGATAA
G-ro-hsp-110.2_clone_1      AACTTAATTAATTATAAATACCAAAAAAATCATTTGCCGAAAAAAAGTTAAGGTTGATAA
G-ro-hsp-110.2_clone_3      AACTTAATTAATTATAAATACCAAAAAAATCATTTGCCGAAAAAAAGTTAAGGTTGATAA
                             ******** ************ ********************* * **    ** ** *

G-pa-hsp-110_clone_1        GAATTTAAGTTCTAAAAAACTACAGCTAAAAGT---TGTTTATTGCTA-----------A
G-pa-hsp-110_clone_3        AAATTTAAGTTCTAAAAAACTACAGCTAAAAGT---TGTTTATTGCTA-----------A
G-pa-hsp-110_clone_2        GAATTTAAGTTCTAAAAAACTACAGCTAAAAGT---TGTTTATTGCTA-----------A
G-ro-hsp-110.1_clone_1      GAATTTAAGTTCTAAAAAACTACAGCTAAAAGT---TGTTTATTGCTA-----------A
G-ro-hsp-110.1_clone_1      GAATTTAGG---------ATTACCTATAGTAGTTAATGTTTATTGTTAACTTTTGCTTTA
G-ro-hsp-110.2_clone_2      GAATTTAGG---------ATTACCTATAGTAGTTAATGTTTATTGTTAACTTTTGCTTTA
G-ro-hsp-110.2_clone_1      GAATTTAGG---------ATTACCTATAGTAGTTAATGTTTATTGTTAACTTTTGCTTTA
G-ro-hsp-110.2_clone_3      GAATTTAGG---------ATTACCTATAGTAGTTAATGTTTATTGTTAACTTTTGCTTTA
                             ****** *         * ***   **  ***   ********* **           *

G-pa-hsp-110_clone_1        ATTTTTTTGAATTTAGGGACCAATTTGAGCGGTTGGCAGAAAATCTTTTCCAAAAGGTGA
G-pa-hsp-110_clone_3        ATTTTTTTGAATTTAGGGACCAATTTGAGCGGTTGGCAGAAAATCTTTTCCAAAAGGTGA
G-pa-hsp-110_clone_2        ATTTTTTTGAATTTAGGGACCAATTTGAGCGGTTGGCAGAAAATCTTTTCCAAAAGGTGA
G-ro-hsp-110.1_clone_1      ATTTTTTTGAATTTAGGGACCAATTTGAGCGGTTGGCAGAAAATCTTTTCCAAAAGGTGA
G-ro-hsp-110.1_clone_1      ATTTTTTTGAATTTAGGAACCAATTTGAGCGGTTGGCAGAAAATCTTTTCCAAAAGGTGC
G-ro-hsp-110.2_clone_2      ATTTTTTTGAATTTAGGAACCAATTTGAGCGGTTGGCAGAAAATCTTTTCCAAAAGGTGC
G-ro-hsp-110.2_clone_1      ATTTTTTTGAATTTAGGAACCAATTTGAGCGGTTGGCAGAAAATCTTTTCCAAAAGGTGC
G-ro-hsp-110.2_clone_3      ATTTTTTTGAATTTAGGAACCAATTTGAGCGGTTGGCAGAAAATCTTTTCCAAAAGGTGC
                            ***************** ***************************************** 

G-pa-hsp-110_clone_1        AGTTACTGCTTCAGCAACTCGTCGAAAAGGCGAAAATAAAAGTAAGTAAAAGATAACCAA
G-pa-hsp-110_clone_3        AGTTACTGCTTCAGCAACTCGTCGAAAAGGCGAAAATAAAAGTAAGTAAAAGATAACCAA
G-pa-hsp-110_clone_2        AGTTACTGCTTCAGCAACTCGTCGAAAAGGCGAAAATAAAAGTAAGTAAAAGATAAACAA
G-ro-hsp-110.1_clone_1      AGTTACTGCTTCAGCAACTCGTCGAAAAGGCGAAAATAAAAGTAAGTAAAAGATAAACAA
G-ro-hsp-110.1_clone_1      AGTTACTGCTTCAGCAACTCGTCGAAAAGGCGAAAATAAAGGTAAATAAAAGGCAAAACA
G-ro-hsp-110.2_clone_2      AGTTACTGCTTCAGCAACTCGTCGAAAAGGCGAAAATAAAGGTAAATAAAAGGCAAAACA
G-ro-hsp-110.2_clone_1      AGTTACTGCTTCAGCAACTCGTCGAAAAGGCGAAAATAAAGGTAAATAAAAGGCAAAACA
G-ro-hsp-110.2_clone_3      AGTTACTGCTTCAGCAACTCGTCGAAAAGGCGAAAATAAAGGTAAATAAAAGGCAAAACA
                            **************************************** **** ******  **   *

G-pa-hsp-110_clone_1        AAATTTTGTAAAATTTTTGTTAAGGTGGGCGACATTTATGATGTTGAATTGGTCGGTGGT
G-pa-hsp-110_clone_3        AAATTTTGTAAAATTTTTGTTAAGGTGGGCGACATTTATGATGTTGAATTGGTCGGTGGT
G-pa-hsp-110_clone_2        AAATTTTGTAAAATTTTTGTTAAGGTGGGCGACATTTATGATGTTGAATTGGTCGGTGGT
G-ro-hsp-110.1_clone_1      AAATTTTGTAAAATTTTTGTTAAGGTGGGCGACATTTATGATGTTGAATTGGTCGGTGGT
G-ro-hsp-110.1_clone_1      AAATTTTTGTAAATTTTTGTTAAGGTGGGCAACATTTACGATGTTGAATTGGTCGGTGGT
G-ro-hsp-110.2_clone_2      AAATTTTTGTAAATTTTTGTTAAGGTGGGCAACATTTACGATGTTGAATTGGTCGGTGGT
G-ro-hsp-110.2_clone_1      AAATTTTTGTAAATTTTTGTTAAGGTGGGCAACATTTACGATGTTGAATTGGTCGGTGGT
G-ro-hsp-110.2_clone_3      AAATTTTTGTAAATTTTTGTTAAGGTGGGCAACATTTACGATGTTGAATTGGTCGGTGGT
                            *******   ******************** ******* *********************

G-pa-hsp-110_clone_1        TCGTCGCGAATCCCGCGCTTAAAACAAATTGTGGCCGGTATGAAAGGAACCGATGAATC-
G-pa-hsp-110_clone_3        TCGTCGCGAATCCCGCGCTTAAAACAAATTGTGGCCGGTATGAAAGGAACCGATGAATC-
G-pa-hsp-110_clone_2        TCGTCGCGAATCCCGCGCTTAAAACAAATTGTGGCCGGTATGAAAGGAACCGATGAATC-
G-ro-hsp-110.1_clone_1      TCGTCGCGAATCCCGCGCTTAAAACAAATTGTGGCCGGTATGAAAGGAACCGATGAATC-
G-ro-hsp-110.1_clone_1      TCGTCGCGAATCCCGCGCTTAAAACAAATTGTGGCCGGTATGAAAGGAACCGATGCATCA
G-ro-hsp-110.2_clone_2      TCGTCGCGAATCCCGCGCTTAAAACAAATTGTGGCCGGTATGAAAGGAACCGATGCATCA
G-ro-hsp-110.2_clone_1      TCGTCGCGAATCCCGCGCTTAAAACAAATTGTGGCCGGTATGAAAGGAACCGATGCATCA
G-ro-hsp-110.2_clone_3      TCGTCGCGAATCCCGCGCTTAAAACAAATTGTGGCCGGTATGAAAGGAACCGATGCATCA
                            ******************************************************* *** 

G-pa-hsp-110_clone_1        -AAAAAAATGCACAATTTGAATTGCAGAATTTTTCAAAAAAGAGCCCAAGACGACGATGA
G-pa-hsp-110_clone_3        -AAAAAAATGCACAATTTGAATTGCAGAATTTTTCAAAAAAGAGCCCAAGACGACGATGA
G-pa-hsp-110_clone_2        -AAAAAAATGCACAATTTGAATTGCAGAATTTTTCAAAAAAGAGCCCAAGACGACGATGA
G-ro-hsp-110.1_clone_1      -AAAAAAATGCACAATTTGAATTGCAGAATTTTTCAAAAAAGAGCCCAAGACGACGATGA
G-ro-hsp-110.1_clone_1      AAAAAAAATGCACAATTTGAATTTCAGAATTTTTCAAAAAAGAGCCCAAGACGACGATGA
G-ro-hsp-110.2_clone_2      AAAAAAAATGCACAATTTGAATTTCAGAATTTTTCAAAAAAGAGCCCAAGACGACGATGA
G-ro-hsp-110.2_clone_1      AAAAAAAATGCACAATTTGAATTTCAGAATTTTTCAAAAAAGAGCCCAAGACGACGATGA
G-ro-hsp-110.2_clone_3      AAAAAAAATGCACAATTTGAATTTCAGAATTTTTCAAAAAAGAGCCCAAGACGACGATGA
                             ********************** ************************************

G-pa-hsp-110_clone_1        ATCAGGACGACGCAATGGTGAGGAACAATTTGGGCTGAATTATGGGAAAAGCATTTGAAA
G-pa-hsp-110_clone_3        ATCAGGACGACGCAATGGTGAGGAACAATTTGGGCTGAATTATGGGAAAAGCATTTGAAA
G-pa-hsp-110_clone_2        ATCAGGACGACGCAATGGTGAGGAACAATTTGGGCTGAATTATGGGAAAAGCATTTGAAA
G-ro-hsp-110.1_clone_1      ATCAGGACGACGCAATGGTGAGGAACAATTTGGGCTGAATTATGGGAAAAGCATTTGAAA
G-ro-hsp-110.1_clone_1      ACCAGGACGACGCAATGGTGAGGAACCATTTGGGCTAAA-AATGGGAAAGGCATTTGAAA
G-ro-hsp-110.2_clone_2      ACCAGGACGACGCAATGGTGAGGAACCATTTGGGCTAAA-AATGGGAAAGGCATTTGAAA
G-ro-hsp-110.2_clone_1      ACCAGGACGACGCAATGGTGAGGAACCATTTGGGCTAAA-AATGGGAAAGGCATTTGAAA
G-ro-hsp-110.2_clone_3      ACCAGGACGACGCAATGGTGAGGAACCATTTGGGCTAAA-AATGGGAAAGGCATTTGAAA
                            * ************************ ********* **  ******** **********

G-pa-hsp-110_clone_1        AGCATTGGCTTTTAGGCCCGCGGGTGTGCCCTCCGCTCGGCAATGCTTTATCCGGCCTAT
G-pa-hsp-110_clone_3        AGCATTGGCTTTTAGGCCCGCGGGTGTGCCCTCCGCTCGGCAATGCTTTATCCGGCCTAT
G-pa-hsp-110_clone_2        AGCATTGGCTTTTAGGCCCGCGGGTGTGCCCTCCGCTCGGCAATGCTTTATCCGGCCTAT
G-ro-hsp-110.1_clone_1      AGCATTGGCTTTTAGGCCCGCGGGTGTGCCCTCCGCTCGGCAATGCTTTATCCGGCCTAT
G-ro-hsp-110.1_clone_1      AGCATTGGTTTTTAGGCCCGCGGGTGTGCCCTCCGTTCGGCAATGCTTTATCCAGCCTAT
G-ro-hsp-110.2_clone_2      AGCATTGGTTTTTAGGCCCGCGGGTGTGCCCTCCGTTCGGCAATGCTTTATCCAGCCTAT
G-ro-hsp-110.2_clone_1      AGCATTGGTTTTTAGGCCCGCGGGTGTGCCCTCCGTTCGGCAATGCTTTATCCAGCCTAT
G-ro-hsp-110.2_clone_3      AGCATTGGTTTTTAGGCCCGCGGGTGTGCCCTCCGTTCGGCAATGCTTTATCCAGCCTAT
                            ******** ************************** ***************** ******

G-pa-hsp-110_clone_1        CATATGAAGCAATTCGCTGTGACCGACCCTTACGAATTGCGCGTCGACTCGACAACCATT
G-pa-hsp-110_clone_3        CATATGAAGCAATTCGCTGTGACCGACCCTTACGAATTGCGCGTCGACTCGACAACCATT
G-pa-hsp-110_clone_2        CATATGAAGCAATTCGCTGTGACCGACCCTTACGAATTGCGCGTCGACTCGACAACGATT
G-ro-hsp-110.1_clone_1      CATATGAAGCAATTCGCTGTGACCGACCCTTACGAATTGCGCGTCGACTCGACAACGATT
G-ro-hsp-110.1_clone_1      CATATGAAGCAATTCGCTGTGACCGACCCTTACGAATTGCGCGTCGACTCGACAACGATT
G-ro-hsp-110.2_clone_2      CATATGAAGCAATTCGCTGTGACCGACCCTTACGAATTGCGCGTCGACTCGACAACGATT
G-ro-hsp-110.2_clone_1      CATATGAAGCAATTCGCTGTGACCGACCCTTACGAATTGCGCGTCGACTCGACAACGATT
G-ro-hsp-110.2_clone_3      CATATGAAGCAATTCGCTGTGACCGACCCTTACGAATTGCGCGTCGACTCGACAACGATT
                            ******************************************************** ***

G-pa-hsp-110_clone_1        TTTAACGAGGAAAAACTTACGGAGGAAATAAATGTTGAAGTGCGTTCGACTATTGGAGTT
G-pa-hsp-110_clone_3        TTTAACGAGGAAAAACTTACGGAGGAAATAAATGTTGAAGTGCGTTCGACTATTGGAGTT
G-pa-hsp-110_clone_2        TTTAACGAGGAAAAACTTACGGAGGAAATAAATGTTGAAGTGCGTTCGACTATTGGAGTT
G-ro-hsp-110.1_clone_1      TTTAACGAGGAAAAACTTACGGAGGAAATAAATGTTGAAGTGCGTTCGACTATTGGAGTT
G-ro-hsp-110.1_clone_1      TTTAACGAGGAAAAACTTACCGAGGAAATAAATGTTGAAGTGCGTTGGACTATTGGAGTT
G-ro-hsp-110.2_clone_2      TTTAACGAGGAAAAACTTACCGAGGAAATAAATGTTGAAGTGCGTTGGACTATTGGAGTT
G-ro-hsp-110.2_clone_1      TTTAACGAGGAAAAACTTACCGAGGAAATAAATGTTGAAGTGCGTTGGACTATTGGAGTT
G-ro-hsp-110.2_clone_3      TTTAACGAGGAAAAACTTACCGAGGAAATAAATGTTGAAGTGCGTTGGACTATTGGAGTT
                            ******************** ************************* *************

G-pa-hsp-110_clone_1        CAAATGCCCTTAA-----ATAATAATGGG-------------AATGAATAAGGATAAA--
G-pa-hsp-110_clone_3        CAAATGCCCTTAA-----ATAATAATGGG-------------AATGAATAAGGATAAA--
G-pa-hsp-110_clone_2        CAAATGCCCTTAA-----ATAATAATGGG-------------AATGAATAAGGATAAA--
G-ro-hsp-110.1_clone_1      CAAATGCCCTTAA-----ATAATAATGGG-------------AATGAATAAGGATAAA--
G-ro-hsp-110.1_clone_1      CAAATGCCCTTAAATACTATAATAATGTGTAAGGAGACTTACACTGACTATGAGTGAAAT
G-ro-hsp-110.2_clone_2      CAAATGCCCTTAAATACTATAATAATGTGTAAGGAGACTTACACTGACTATGAGTGAAAT
G-ro-hsp-110.2_clone_1      CAAATGCCCTTAAATACTATAATAATGTGTAAGGAGACTTACACTGACTATGAGTGAAAT
G-ro-hsp-110.2_clone_3      CAAATGCCCTTAAATACTATAATAATGTGTAAGGAGACTTACACTGACTATGAGTGAAAT
                            *************     ********* *             * *** ** *  * **  

G-pa-hsp-110_clone_1        -----------TTCACTTTTCATGTAT--TTTAAAC--------------TTCAGCAAGA
G-pa-hsp-110_clone_3        -----------TTCACTTTTCATGTAT--TTTAAAC--------------TTCAGCAAGA
G-pa-hsp-110_clone_2        -----------TTCACTTTTCATGTAT--TTTAAAC--------------TTCAGCAAGA
G-ro-hsp-110.1_clone_1      -----------TTCACTTTTCATGTAT--TTTAAAC--------------TTCAGCAAGA
G-ro-hsp-110.1_clone_1      GTTAGCAACGCCTCCCTTTTCGTTTATTATTTAAACTTCTTTCTGATTGATTCAGCAAGA
G-ro-hsp-110.2_clone_2      GTTAGCAACGCCTCCCTTTTCGTTTATTATTTAAACTTCTTTCTGATTGATTCAGCAAGA
G-ro-hsp-110.2_clone_1      GTTAGCAACGCCTCCCTTTTCGTTTATTATTTAAACTTCTTTCTGATTGATTCAGCAAGA
G-ro-hsp-110.2_clone_3      GTTAGCAACGCCTCCCTTTTCGTTTATTATTTAAACTTCTTTCTGATTGATTCAGCAAGA
                                        ** ****** * ***  *******              **********

G-pa-hsp-110_clone_1        AATGCAAGCTGCTGACCTGCGCGATAAACAGCGTTCGGATGCCAAAAACGCATTGGAGGA
G-pa-hsp-110_clone_3        AATGCAAGCTGCTGACCTGCGCGATAAACAGCGTTCGGATGCCAAAAACGCATTGGAGGA
G-pa-hsp-110_clone_2        AATGCAAGCTGCTGACCTGCGCGATAAACAGCGTTCGGATGCCAAAAACGCATTGGAGGA
G-ro-hsp-110.1_clone_1      AATGCAAGCTGCTGACCTGCGCGATAAACAGCGTTCGGATGCCAAAAACGCATTGGAGGA
G-ro-hsp-110.1_clone_1      AATGCAAGCTGCTGACCTGCGCGACAAACAGCGTTCGGATGCTAAAAACGCATTGGAGGA
G-ro-hsp-110.2_clone_2      AATGCAAGCTGCTGACCTGCGCGACAAACAGCGTTCGGATGCTAAAAACGCATTGGAGGA
G-ro-hsp-110.2_clone_1      AATGCAAGCTGCTGACCTGCGCGACAAACAGCGTTCGGATGCTAAAAACGCATTGGAGGA
G-ro-hsp-110.2_clone_3      AATGCAAGCTGCTGACCTGCGCGACAAACAGCGTTCGGATGCTAAAAACGCATTGGAGGA
                            ************************ ***************** *****************

G-pa-hsp-110_clone_1        ATACTGCTTCAAATTGCAGCACACATTGGAAGACGAGCGATTGGTGGGCTTGGGATTTTG
G-pa-hsp-110_clone_3        ATACTGCTTCAAATTGCAGCACACATTGGAAGACGAGCGATTGGTGGGCTTGGGATTTTG
G-pa-hsp-110_clone_2        ATACTGCTTCAAATTGCAGCACACATTGGAAGACGAGCGATTGGTGGGCTTGGGATTTTG
G-ro-hsp-110.1_clone_1      ATACTGCTTCAAATTGCAGCACACATTGGAAGACGAGCGATTGGTGGGCTTGGGATTTTG
G-ro-hsp-110.1_clone_1      ATACTGCTTCAAATTGCAGCACACATTGGAGGACGAGCAATTGGTGGGCTTGGCATTTTG
G-ro-hsp-110.2_clone_2      ATACTGCTTCAAATTGCAGCACACATTGGAGGACGAGCAATTGGTGGGCTTGGCATTTTG
G-ro-hsp-110.2_clone_1      ATACTGCTTCAAATTGCAGCACACATTGGAGGACGAGCAATTGGTGGGCTTGGCATTTTG
G-ro-hsp-110.2_clone_3      ATACTGCTTCAAATTGCAGCACACATTGGAGGACGAGCAATTGGTGGGCTTGGCATTTTG
                            ****************************** ******* ************** ******

G-pa-hsp-110_clone_1        TTTGGGTTGAGGGATAAAATTGACATAAATTTTGTTTTGTTTCAGTGTAAAGGAAAAGTG
G-pa-hsp-110_clone_3        TTTGGGTTGAGGGATAAAATTGACATAAATTTTGTTTTGTTTCAGTGTAAAGGAAAAGTG
G-pa-hsp-110_clone_2        TTTGGGTTGAGGGATAAAATTGACATAAATTTTGTTTTGTTTCAGTGTAAAGGAAAAGTG
G-ro-hsp-110.1_clone_1      TTTGGGTTGAGGGATAAAATTGACATAAATTTTGTTTTGTTTCAGTGTAAAGGAAAAGTG
G-ro-hsp-110.1_clone_1      TTTGGTTTCAGGGATAAAATTTACATCAATT--------TTTCAGTGTAAAGGAAAGGTG
G-ro-hsp-110.2_clone_2      TTTGGTTTCAGGGATAAAATTTACATCAATT--------TTTCAGTGTAAAGGAAAGGTG
G-ro-hsp-110.2_clone_1      TTTGGTTTCAGGGATAAAATTTACATCAATT--------TTTCAGTGTAAAGGAAAGGTG
G-ro-hsp-110.2_clone_3      TTTGGTTTCAGGGATAAAATTTACATCAATT--------TTTCAGTGTAAAGGAAAGGTG
                            ***** ** ************ **** ****        ***************** ***

G-pa-hsp-110_clone_1        AGCGACGAGGAGCGTCATGGGGGCATCGAAAGGTGCAACGCGGTCTTGGAATGGTTGGAC
G-pa-hsp-110_clone_3        AGCGACGAGGAGCGTCATGGGGGCATCGAAAGGTGCAACGCGGTCTTGGAATGGTTGGAC
G-pa-hsp-110_clone_2        AGCGACGAGGAGCGTCATGGGGGCATCGAAAGGTGCAACGCGGTCTTGGAATGGTTGGAC
G-ro-hsp-110.1_clone_1      AGCGACGAGGAGCGTCATGGGGGCATCGAAAGGTGCAACGCGGTCTTGGAATGGTTGGAC
G-ro-hsp-110.1_clone_1      AGCGACGAGGAGCGTCATGGGGGCATCGAAATGTGCAACGCGGTCTTGGAATGGTTGGAC
G-ro-hsp-110.2_clone_2      AGCGACGAGGAGCGTCATGGGGGCATCGAAATGTGCAACGCGGTCTTGGAATGGTTGGAC
G-ro-hsp-110.2_clone_1      AGCGGCGAGGAGCGTCATGGGGGCATCGAAATGTGCAACGCGGTCTTGGAATGGTTGGAC
G-ro-hsp-110.2_clone_3      AGCGACGAGGAGCGTCATGGGGGCATCGAAATGTGCAACGCGGTCTTGGAATGGTTGGAC
                            **** ************************** ****************************

G-pa-hsp-110_clone_1        ACCGAATCTGACACTTTGCAGAGGAAGGTTTGTTTCGGAATGTTTTTTGATGTTGTTTAT
G-pa-hsp-110_clone_3        ACCGAATCTGACACTTTGCAGAGGAAGGTTTGTTTCGGAATGTTTTTTGATGTTGTTTAT
G-pa-hsp-110_clone_2        ACCGAATCTGACACTTTGCAGAGGAAGGTTTGTTTCGGAATGTTTTTTGATGTTGTTTAT
G-ro-hsp-110.1_clone_1      ACCGAATCTGACACTTTGCAGAGGAAGGTTTGTTTCGGAATGTTTTTTGATGTTGTTTAT
G-ro-hsp-110.1_clone_1      ACCGACTCGGAGACTTTGCAGCGGAAGGTTTGTTTTGGAATGTTTTTTGATGTTATTTAT
G-ro-hsp-110.2_clone_2      ACCGACTCGGAGACTTTGCAGCGGAAGGTTTGTTTTGGAATGTTTTTTGATGTTATTTAT
G-ro-hsp-110.2_clone_1      ACCGACTCGGAGACTTTGCAGCGGAAGGTTTGTTTTGGAATGTTTTTTGATGTTATTTAT
G-ro-hsp-110.2_clone_3      ACCGACTCGGAGACTTTGCAGCGGAAGGTTTGTTTTGGAATGTTTTTTGATGTTATTTAT
                            ***** ** ** ********* ************* ****************** *****

G-pa-hsp-110_clone_1        TTGAAGCGATTTTTCTGGCCCAATTTACGTACGTTTTCCAATTATAACTCCCTAAAATCA
G-pa-hsp-110_clone_3        TTGAAGCGATTTTTCTGGCCCAATTTACGTACGTTTTCCAATTATAACTCCCTAAAATCA
G-pa-hsp-110_clone_2        TTGAAGCGATTTTTCTGGCCCAATTTACGTACGTTTTCCAATTATAACTCCCTAAAATCA
G-ro-hsp-110.1_clone_1      TTGAAGCGATTTTTCTGGCCCAATTTACGTACGTTTTCCAATTATAACTCCCTAAAATCA
G-ro-hsp-110.1_clone_1      TTGAAACGA--TTTCTGGCCC-ATTTAGGTACTTTTCCTAATTATAACTCCCTAAAATCA
G-ro-hsp-110.2_clone_2      TTGAAACGA--TTTCTGGCCC-ATTTAGGTACTTTTCCTAATTATAACTCCCTAAAATCA
G-ro-hsp-110.2_clone_1      TTGAAACGA--TTTCTGGCCC-ATTTAGGTACTTTTCCTAATTATAACTCCCTAAAATCA
G-ro-hsp-110.2_clone_3      TTGAAACGA--TTTCTGGCCC-ATTTAGGTACTTTTCCTAATTATAACTCCCTAAAATCA
                            ***** ***  ********** ***** **** *** * *********************

G-pa-hsp-110_clone_1        TTCCTTCCGGAGGGGGCGGGGAATATTTTTGGCCGAAGCTCCG-TCTGATGAGTTTTTGA
G-pa-hsp-110_clone_3        TTCCTTCCGGAGGGGGCGGGGAATATTTTTGGCCGAAGCTCCG-TCTGATGAGTTTTTGA
G-pa-hsp-110_clone_2        TTCCTTCCGGAGGGGGCGGGGAATATTTTTGGCCGAAGCTCCG-TCTGATGAGTTTTTGA
G-ro-hsp-110.1_clone_1      TTCCTTCCGGAGGGGGCGGGGAATATTTTTGGCCGAAGCTCCG-TCTGATGAGTTTTTGA
G-ro-hsp-110.1_clone_1      C------------GGGGGGGGGGTGTTTTTGGCCGAAGCTCCGTTCTGATGAGTTTTTGA
G-ro-hsp-110.2_clone_2      C-----------GGGGGGGGGGGTGTTTTTGGCCGAAGCTCCGTTCTGATGAGTTTTTGA
G-ro-hsp-110.2_clone_1      C-----------GGGGGGGGGGGTGTTTTTGGCCGAAGCTCCGTTCTGATGAGTTTTTGA
G-ro-hsp-110.2_clone_3      C------------GGGGGGGGGGTGTTTTTGGCCGAAGCTCCGTTCTGATGAGTTTTTGA
                                         *** ****  * ****************** ****************

G-pa-hsp-110_clone_1        CCCATCATTAATCAATTCCGATAAAGCC--TTTTTAAAACTC----AATACAGCAAATCG
G-pa-hsp-110_clone_3        CCCATCATTAATCAATTCCGATAAAGCC--TTTTTAAAACTC----AATACAGCAAATCG
G-pa-hsp-110_clone_2        CCCATCATTAATCAATTCCGATAAAGCC--TTTTTAAAACTC----AATACAGCAAATCG
G-ro-hsp-110.1_clone_1      CCCATCATTAATCAATTCCGATAAAGCC--TTTTTAAAACTC----AATACAGCAAATCG
G-ro-hsp-110.1_clone_1      CCCATCACTAATCAATTCCAATAAAGCCTTTTTTTAAAACTTAATAAATATAGCAAATTG
G-ro-hsp-110.2_clone_2      CCCATCACTAATCAATTCCAATAAAGCCTTTTTTTAAAACTTAATAAATATAGCAAATTG
G-ro-hsp-110.2_clone_1      CCCATCACTAATCAATTCCAATAAAGCCTTTTTTTAAAACTTAATAAATATAGCAAATTG
G-ro-hsp-110.2_clone_3      CCCATCACTAATCAATTCCAATAAAGCCTTTTTTTAAAACTTAATAAATATAGCAAATTG
                            ******* *********** ********  ***********     **** ******* *

G-pa-hsp-110_clone_1        AATGTCGCCATAATGAACTGGACGAATATTGTCGACCGATTATTGGAAAGATTTACGCAG
G-pa-hsp-110_clone_3        AATGTCGCCATAATGAACTGGACGAATATTGTCGACCGATTATTGGAAAGATTTACGCAG
G-pa-hsp-110_clone_2        AATGTCGCCATAATGAACTGGACGAATATTGTCGACCGATTATTGGAAAGATTTACGCAG
G-ro-hsp-110.1_clone_1      AATGTCGCCATAATGAACTGGACGAATATTGTCGACCGATTATTGGAAAGATTTACGCAG
G-ro-hsp-110.1_clone_1      AATGTCGCCATAATGAGCTGGATGAATATTGTCGACCGATCATTGGAAAGATTTACGCAG
G-ro-hsp-110.2_clone_2      AATGTCGCCATAATGAGCTGGATGAATATTGTCGACCGATCATTGGAAAGATTTACGCAG
G-ro-hsp-110.2_clone_1      AATGTCGCCATAATGAGCTGGATGAATATTGTCGACCGATCATTGGAAAGATTTACGCAG
G-ro-hsp-110.2_clone_3      AATGTCGCCATAATGAGCTGGATGAATATTGTCGACCGATCATTGGAAAGATTTACGCAG
                            **************** ***** ***************** *******************

G-pa-hsp-110_clone_1        TGGCCGAGTTGGACAAAAACATAGACACCAACAAAATGGAGACTGGTGGTAAAGAAAGC
G-pa-hsp-110_clone_3        TGGCCGAGTTGGACAAAAACATAGACACCAACAAAATGGAGACTGGTGGTAAAGAAAGC
G-pa-hsp-110_clone_2        TGGCCGAGTTGGACAAAAACATAGACACCAACAAAATGGAGACTGGTGGTAAAGAAAGC
G-ro-hsp-110.1_clone_1      TGGCCGAGTTGGACAAAAACATAGACACCAACAAAATGGAGACTGGTGGTAAAGAAAGC
G-ro-hsp-110.1_clone_1      TCGCCGAGTTGGA---------------CAATAAAATGGAGACTGGTGGTAAAGAAAGC
G-ro-hsp-110.2_clone_2      TCGCCGAGTTGGA---------------CAATAAAATGGAGACTGGTGGTAAAGAAAGC
G-ro-hsp-110.2_clone_1      TCGCCGAGTTGGA---------------CAATAAAATGGAGACTGGTGGTAAAGAAAGC
G-ro-hsp-110.2_clone_3      TCGCCGAGTTGGA---------------CAATAAAATGGAGACTGGTGGTAAAGAAAGC
                            * ***********               *** ************************   
